# Supplementary material for: Membrane Trafficking Modulation during Entamoeba Encystation
Source: Sci Rep. 2017 Oct 9;7:12854. doi: 10.1038/s41598-017-12875-6 (PMC5634486; doi:10.1038/s41598-017-12875-6)
Supplement: Supplementary file 2 — Table S1 [file 41598_2017_12875_MOESM2_ESM.xlsx]

## Sheet: E. invadens gene expression
Supplementary Table S1. Annotated E. invadens genes and novel transcripts with expression values at 0 hpi, 24 hpi, 48 hpi, and 72 hpi
Gene ID	Source ID	organism	Genomic Location (Gene)	Product Description	# Exons in Gene	# Exons in Transcript	Gene Strand	Is Pseudogene	0 hpi	24 hpi	48 hpi	72 hpi
EIN_190440	EIN_190440-t26_1	E. invadens IP1	KB206491:68,164..70,095(-)	cysteine protease, putative	1	1	reverse	No	2.257	3.132	1.886	3.009
EIN_311980	EIN_311980-t26_1	E. invadens IP1	KB207208:53,740..55,239(-)	dual specificity protein phosphatase, putative	1	1	reverse	No	8.489	17.254	61.724	18.435
EIN_055210	EIN_055210-t26_1	E. invadens IP1	KB206292:479,014..479,697(-)	hypothetical protein	1	1	reverse	No	16.614	31.292	151.767	32.02
EIN_523830	EIN_523830-t26_1	E. invadens IP1	KB206368:114,431..115,099(+)	hypothetical protein	1	1	forward	No	448.627	891.117	2439.25	746.4
EIN_083630	EIN_083630-t26_1	E. invadens IP1	KB207085:541,155..542,964(-)	hypothetical protein	2	2	reverse	No	1.046	3.776	8.965	4.448
EIN_345800	EIN_345800-t26_1	E. invadens IP1	KB207186:20,856..22,672(+)	transmembrane protein, putative	3	3	forward	No	28.483	82.137	165.626	39.776
EIN_425410	EIN_425410-t26_1	E. invadens IP1	KB206573:196,858..197,232(-)	hypothetical protein	1	1	reverse	No	154.537	181.761	1119.27	149.013
EIN_018410	EIN_018410-t26_1	E. invadens IP1	KB206484:286,440..287,223(-)	GTP-binding protein ryH1, putative	3	3	reverse	No	41.012	98.02	207.998	53.269
EIN_095320	EIN_095320-t26_1	E. invadens IP1	KB206860:330,277..331,454(-)	hypothetical protein	3	3	reverse	No	25.246	8.944	52.939	17.584
EIN_274720	EIN_274720-t26_1	E. invadens IP1	KB206783:237,242..239,353(+)	oligopeptidase A, putative	1	1	forward	No	41.739	205.122	746.785	90.686
EIN_374120	EIN_374120-t26_1	E. invadens IP1	KB207268:58,240..59,265(-)	sodium transporter, putative	1	1	reverse	No	0.793	3.016	28.363	5.276
EIN_284490	EIN_284490-t26_1	E. invadens IP1	KB207106:155,525..160,405(+)	protein serine/threonine kinase, putative	1	1	forward	No	0.694	5.242	6.586	2.676
EIN_400250	EIN_400250-t26_1	E. invadens IP1	KB206411:335,093..337,558(+)	hypothetical protein	1	1	forward	No	2.565	10.304	40.351	8.447
EIN_229620	EIN_229620-t26_1	E. invadens IP1	KB206756:838,225..838,527(-)	hypothetical protein	1	1	reverse	No	19.146	8.216	45.949	24.494
EIN_469190	EIN_469190-t26_1	E. invadens IP1	KB207240:184,852..185,868(+)	protein phosphatase-7, putative	1	1	forward	No	50.316	36.987	276.563	27.221
asmbl_8265	-	-	-	-	-	-	-	-	3.248	7.963	163.546	4.724
EIN_370150	EIN_370150-t26_1	E. invadens IP1	KB206332:173,168..174,859(+)	hypothetical protein	1	1	forward	No	1.178	3.153	16.344	8.027
EIN_044500	EIN_044500-t26_1	E. invadens IP1	KB206902:213,399..215,072(-)	calcium binding protein, putative	1	1	reverse	No	6.309	21.937	155.494	14.016
EIN_359180	EIN_359180-t26_1	E. invadens IP1	KB206483:30,436..30,990(+)	hypothetical protein	1	1	forward	No	2.598	12.909	129.63	23.125
EIN_346690	EIN_346690-t26_1	E. invadens IP1	KB207186:120,272..120,667(+)	hypothetical protein	1	1	forward	No	4.096	7.963	143.909	23.861
EIN_086050	EIN_086050-t26_1	E. invadens IP1	KB207085:791,340..792,053(+)	hypothetical protein	1	1	forward	No	7.212	12.783	59.345	11.088
EIN_328880	EIN_328880-t26_1	E. invadens IP1	KB207015:468,018..469,919(+)	hypothetical protein	1	1	forward	No	2.477	5.379	21.822	16.738
EIN_316850	EIN_316850-t26_1	E. invadens IP1	KB206890:118,854..119,908(+)	hypothetical protein	2	2	forward	No	2.697	15.704	77.44	21.732
EIN_398020	EIN_398020-t26_1	E. invadens IP1	KB206411:106,523..111,846(+)	protein serine/threonine kinase, putative	1	1	forward	No	0.253	0.812	6.137	1.64
EIN_096030	EIN_096030-t26_1	E. invadens IP1	KB206860:466,139..467,011(+)	hypothetical protein	1	1	forward	No	1.64	2.415	69.208	9.465
EIN_127970	EIN_127970-t26_1	E. invadens IP1	KB206458:43,574..44,275(+)	TATA-box-binding protein, putative	1	1	forward	No	23.738	39.814	135.812	63.494
EIN_398120	EIN_398120-t26_1	E. invadens IP1	KB206411:134,646..136,826(+)	hypothetical protein	1	1	forward	No	0.628	2.415	8.157	3.665
EIN_430600	EIN_430600-t26_1	E. invadens IP1	KB206168:405,481..406,968(-)	hypothetical protein	4	4	reverse	No	8.753	8.332	46.189	8.544
EIN_044480	EIN_044480-t26_1	E. invadens IP1	KB206902:206,688..208,705(+)	hypothetical protein	3	3	forward	No	2.059	5.969	62.712	15.035
EIN_462520	EIN_462520-t26_1	E. invadens IP1	KB206565:57,758..58,669(+)	RNA-binding protein, putative	1	1	forward	No	12.276	15.208	81.84	12.014
EIN_058660	EIN_058660-t26_1	E. invadens IP1	KB206292:867,608..869,671(+)	hypothetical protein	2	2	forward	No	8.456	14.206	173.364	20.593
EIN_248150	EIN_248150-t26_1	E. invadens IP1	KB206169:198,239..200,569(-)	hypothetical protein	1	1	reverse	No	0.341	3.301	8.801	1.726
EIN_064230	EIN_064230-t26_1	E. invadens IP1	KB207140:11,036..11,536(+)	hypothetical protein	1	1	forward	No	4.602	12.582	126.472	36.548
EIN_118130	EIN_118130-t26_1	E. invadens IP1	KB206391:149,587..151,155(+)	hypothetical protein	1	1	forward	No	11.065	8.617	96.343	51.255
EIN_467910	EIN_467910-t26_1	E. invadens IP1	KB207240:81,391..81,999(-)	hypothetical protein	1	1	reverse	No	52.43	126.823	528.504	175.153
EIN_114200	EIN_114200-t26_1	E. invadens IP1	KB207005:252,237..253,694(+)	3-ketoacyl-CoA synthase, putative	1	1	forward	No	28.021	26.525	241.914	66.796
EIN_273650	EIN_273650-t26_1	E. invadens IP1	KB206783:75,520..76,941(+)	hypothetical protein	2	2	forward	No	16.009	74.501	551.988	113.213
EIN_387510	EIN_387510-t26_1	E. invadens IP1	KB206398:70,231..70,719(-)	hypothetical protein	1	1	reverse	No	12.651	73.848	204.735	30.058
EIN_341960	EIN_341960-t26_1	E. invadens IP1	KB206175:335,190..336,922(+)	transcription enhancer protein, putative	1	1	forward	No	0.903	26.883	22.466	17.089
EIN_267930	EIN_267930-t26_1	E. invadens IP1	KB206479:104,780..113,453(+)	hypothetical protein	2	2	forward	No	6.397	10.969	37.837	8.775
EIN_387250	EIN_387250-t26_1	E. invadens IP1	KB206398:59,956..61,943(+)	DNA replication licensing factor MCM2, putative	2	2	forward	No	6.518	33.749	107.15	10.702
EIN_359760	EIN_359760-t26_1	E. invadens IP1	KB206483:142,376..143,342(-)	hypothetical protein	2	2	reverse	No	10.955	19.828	115.726	27.21
EIN_097110	EIN_097110-t26_1	E. invadens IP1	KB206860:671,095..671,454(+)	hypothetical protein	1	1	forward	No	71.852	29.71	167.707	66.86
EIN_161980	EIN_161980-t26_1	E. invadens IP1	KB206960:139,649..141,571(+)	ankyrin repeat-containing protein, putative	1	1	forward	No	9.281	54.305	226.962	35.772
EIN_371540	EIN_371540-t26_1	E. invadens IP1	KB206332:373,622..374,272(-)	hypothetical protein	1	1	reverse	No	2.675	18.826	73.848	52.446
EIN_094960	EIN_094960-t26_1	E. invadens IP1	KB206860:279,328..279,865(-)	hypothetical protein	3	3	reverse	No	14.071	17.887	157.005	71.123
EIN_171010	EIN_171010-t26_1	E. invadens IP1	KB207112:343,909..346,773(+)	hypothetical protein	1	1	forward	No	3.6	9.745	33.751	17.636
EIN_425380	EIN_425380-t26_1	E. invadens IP1	KB206573:192,236..192,721(-)	transcription factor MYB48, putative	1	1	reverse	No	6.298	0.612	40.366	23.211
EIN_063030	EIN_063030-t26_1	E. invadens IP1	KB206292:1,285,990..1,286,848(+)	hypothetical protein	2	2	forward	No	12.243	11.496	56.83	9.925
EIN_523760	EIN_523760-t26_1	E. invadens IP1	KB206368:90,666..92,693(+)	hypothetical protein	1	1	forward	No	2.62	1.751	48.03	30.202
EIN_048160	EIN_048160-t26_1	E. invadens IP1	KB206215:206,748..207,725(+)	hypothetical protein	1	1	forward	No	12.155	45.551	127.026	75.968
EIN_284120	EIN_284120-t26_1	E. invadens IP1	KB207106:122,643..123,422(+)	hypothetical protein	1	1	forward	No	4.657	2.405	17.901	10.345
EIN_162230	EIN_162230-t26_1	E. invadens IP1	KB206960:189,210..189,708(+)	hypothetical protein	2	2	forward	No	779.567	2261.63	6039.93	979.165
EIN_058400	EIN_058400-t26_1	E. invadens IP1	KB206292:830,100..831,650(+)	hypothetical protein	1	1	forward	No	12.111	34.097	97.72	33.988
EIN_455280	EIN_455280-t26_1	E. invadens IP1	KB206589:231,410..233,146(-)	hypothetical protein	1	1	reverse	No	0.947	10.135	27.091	3.251
EIN_273460	EIN_273460-t26_1	E. invadens IP1	KB206783:57,806..58,519(+)	hypothetical protein	2	2	forward	No	9.535	30.733	61.859	15.898
EIN_081640	EIN_081640-t26_1	E. invadens IP1	KB207085:354,229..355,233(+)	hypothetical protein	1	1	forward	No	4.701	14.565	24.726	10.04
EIN_175490	EIN_175490-t26_1	E. invadens IP1	KB206248:6,275..7,231(-)	A/G-specific adenine DNA glycosylase, putative	1	1	reverse	No	4.261	16.337	155.883	29.995
EIN_097930	EIN_097930-t26_1	E. invadens IP1	KB206860:811,004..812,251(-)	F-box/leucine rich repeat protein, putative	1	1	reverse	No	2.675	4.567	53.433	14.425
EIN_054230	EIN_054230-t26_1	E. invadens IP1	KB206292:325,857..326,993(-)	actin, putative	1	1	reverse	No	11.098	23.013	70.66	15.673
EIN_053330	EIN_053330-t26_1	E. invadens IP1	KB206292:218,757..221,961(+)	hypothetical protein	2	2	forward	No	1.409	0.907	4.969	2.9
EIN_065730	EIN_065730-t26_1	E. invadens IP1	KB207140:201,733..204,084(+)	hypothetical protein	1	1	forward	No	7.19	12.761	90.012	41.215
EIN_405090	EIN_405090-t26_1	E. invadens IP1	KB206537:261,269..264,731(-)	cation-transporting ATPase, putative	5	5	reverse	No	4.426	49.031	74.731	21.577
EIN_388080	EIN_388080-t26_1	E. invadens IP1	KB206398:87,895..89,190(-)	hypothetical protein	1	1	reverse	No	1.685	3.143	15.222	9.269
EIN_164050	EIN_164050-t26_1	E. invadens IP1	KB206683:30,020..32,080(-)	cytoskeletal protein Sojo, putative	1	1	reverse	No	4.184	0.854	15.581	9.528
EIN_491270	EIN_491270-t26_1	E. invadens IP1	KB206684:75,458..76,420(+)	hypothetical protein	1	1	forward	No	2.455	6.602	58.731	16.467
EIN_086440	EIN_086440-t26_1	E. invadens IP1	KB207085:836,481..838,625(+)	hypothetical protein	1	1	forward	No	8.18	3.101	16.599	7.129
EIN_399970	EIN_399970-t26_1	E. invadens IP1	KB206411:319,923..322,151(-)	hypothetical protein	1	1	reverse	No	3.248	8.353	25.848	3.136
EIN_065690	EIN_065690-t26_1	E. invadens IP1	KB207140:195,945..196,688(-)	FUS-interacting serine-arginine-rich protein, putative	1	1	reverse	No	25.037	40.9	169.054	100.399
EIN_428700	EIN_428700-t26_1	E. invadens IP1	KB206168:93,163..94,685(+)	hypothetical protein	2	2	forward	No	1.145	9.682	11.076	5.921
EIN_296490	EIN_296490-t26_1	E. invadens IP1	KB206986:50,441..52,861(-)	hypothetical protein	1	1	reverse	No	0.705	3.997	5.897	3.136
EIN_153170	EIN_153170-t26_1	E. invadens IP1	KB206474:379,103..379,561(-)	hypothetical protein	1	1	reverse	No	16.867	23.888	148.788	137.2
EIN_503390	EIN_503390-t26_1	E. invadens IP1	KB206500:21,063..22,952(+)	exportin T, putative	1	1	forward	No	3.567	17.94	75.434	22.854
EIN_052570	EIN_052570-t26_1	E. invadens IP1	KB206292:126,381..129,344(-)	ubiquitin-activating enzyme E1, putative	1	1	reverse	No	7.652	88.159	88.965	35.956
EIN_182400	EIN_182400-t26_1	E. invadens IP1	KB206248:659,719..661,177(+)	Rho GTPase-activating protein, putative	3	3	forward	No	0.65	2.436	29.665	13.199
EIN_080560	EIN_080560-t26_1	E. invadens IP1	KB207085:230,081..231,271(-)	coenzyme A biosynthesis bifunctional protein coaBC, putative	1	1	reverse	No	24.453	48.936	193.106	27.664
EIN_284160	EIN_284160-t26_1	E. invadens IP1	KB207106:130,507..133,746(-)	hypothetical protein	3	3	reverse	No	1.949	4.567	54.45	16.888
EIN_152740	EIN_152740-t26_1	E. invadens IP1	KB206474:303,348..304,808(-)	serine/threonine protein phosphatase 2B catalytic subunit A2, putative	1	1	reverse	No	20.17	56.256	305.33	46.549
EIN_380940	EIN_380940-t26_1	E. invadens IP1	KB206395:189,714..190,046(-)	hypothetical protein	1	1	reverse	No	186.918	312.55	2465.01	267.646
EIN_187080	EIN_187080-t26_1	E. invadens IP1	KB206248:1,148,644..1,150,293(+)	hypothetical protein	1	1	forward	No	0.98	6.433	24.426	25.409
EIN_468820	EIN_468820-t26_1	E. invadens IP1	KB207240:172,953..174,733(+)	br serine/threonine protein kinase, putative	2	2	forward	No	1.607	10.241	40.501	5.138
EIN_398750	EIN_398750-t26_1	E. invadens IP1	KB206411:208,634..209,837(-)	hypothetical protein	2	2	reverse	No	8.522	20.344	68.385	11.542
EIN_411120	EIN_411120-t26_1	E. invadens IP1	KB206788:77,496..78,200(+)	hypothetical protein	1	1	forward	No	9.843	34.171	160.298	13.683
EIN_486510	EIN_486510-t26_1	E. invadens IP1	KB206670:243,432..246,351(+)	helicase, putative	2	2	forward	No	5.516	9.566	31.162	13.93
EIN_474270	EIN_474270-t26_1	E. invadens IP1	KB206689:29,395..30,963(+)	hypothetical protein	2	2	forward	No	8.753	16.548	79.446	26.502
EIN_267650	EIN_267650-t26_1	E. invadens IP1	KB206479:65,970..68,336(+)	Cleavage and polyadenylation specificity factor subunit, putative	1	1	forward	No	11.979	60.77	232.694	104.599
EIN_229710	EIN_229710-t26_1	E. invadens IP1	KB206756:854,127..855,149(-)	meiotic recombination protein SPO11, putative	1	1	reverse	No	7.421	8.659	68.415	20.012
EIN_151890	EIN_151890-t26_1	E. invadens IP1	KB206474:261,457..264,576(-)	hypothetical protein	2	2	reverse	No	0.815	5.094	25.489	22.204
EIN_251760	EIN_251760-t26_1	E. invadens IP1	KB206169:507,544..512,233(+)	hypothetical protein	2	2	forward	No	2.246	16.041	66.649	11.473
EIN_308160	EIN_308160-t26_1	E. invadens IP1	KB206936:137,076..138,509(+)	hypothetical protein	1	1	forward	No	5.747	2.099	15.641	8.769
EIN_341310	EIN_341310-t26_1	E. invadens IP1	KB206175:227,044..230,244(+)	hypothetical protein	2	2	forward	No	16.801	82.96	147.621	48.257
EIN_345810	EIN_345810-t26_1	E. invadens IP1	KB207186:22,771..23,199(-)	hypothetical protein	1	1	reverse	No	278.687	142.844	1166.12	109.801
EIN_267690	EIN_267690-t26_1	E. invadens IP1	KB206479:74,432..76,423(+)	snap190, putative	1	1	forward	No	44.26	78.499	433.583	130.566
EIN_497470	EIN_497470-t26_1	E. invadens IP1	KB206184:21,285..22,469(-)	hypothetical protein	1	1	reverse	No	5.516	7.499	177.211	16.841
EIN_274320	EIN_274320-t26_1	E. invadens IP1	KB206783:182,614..183,942(-)	hypothetical protein	1	1	reverse	No	19.268	5.832	43.779	9.028
EIN_498900	EIN_498900-t26_1	E. invadens IP1	KB206184:189,307..190,475(+)	hypothetical protein	2	2	forward	No	35.97	82.485	229.192	55.755
EIN_391480	EIN_391480-t26_1	E. invadens IP1	KB206629:257,339..258,365(+)	hypothetical protein	2	2	forward	No	2.797	0.939	11.929	8.585
EIN_095760	EIN_095760-t26_1	E. invadens IP1	KB206860:404,060..411,349(-)	hypothetical protein	1	1	reverse	No	0.517	3.364	30.892	16.168
EIN_391560	EIN_391560-t26_1	E. invadens IP1	KB206629:267,075..267,482(-)	hypothetical protein	1	1	reverse	No	54.621	46.352	381.632	120.957
EIN_523720	EIN_523720-t26_1	E. invadens IP1	KB206368:75,989..77,578(+)	elongation factor 2 kinase, putative	2	2	forward	No	14.875	12.54	46.533	6.939
EIN_484770	EIN_484770-t26_1	E. invadens IP1	KB206670:84,051..85,760(-)	hypothetical protein	1	1	reverse	No	1.883	10.241	22.481	5.489
EIN_057270	EIN_057270-t26_1	E. invadens IP1	KB206292:706,434..707,195(-)	hypothetical protein	1	1	reverse	No	2.984	4.957	44.617	18.631
EIN_267180	EIN_267180-t26_1	E. invadens IP1	KB206479:17,017..18,255(-)	actin-100, putative	2	2	reverse	No	12.739	37.915	117.447	15.087
EIN_151320	EIN_151320-t26_1	E. invadens IP1	KB206474:201,292..202,653(-)	hypothetical protein	1	1	reverse	No	5.538	64.598	77.335	30.656
EIN_469810	EIN_469810-t26_1	E. invadens IP1	KB207240:242,481..245,355(+)	hypothetical protein	2	2	forward	No	3.887	5.716	59.898	18.453
EIN_525880	EIN_525880-t26_1	E. invadens IP1	KB206604:90,000..91,202(+)	hypothetical protein	1	1	forward	No	6.408	1.561	15.057	8.096
EIN_253520	EIN_253520-t26_1	E. invadens IP1	KB206169:690,044..691,621(+)	hypothetical protein	1	1	forward	No	2.136	7.003	30.099	12.751
EIN_409830	EIN_409830-t26_1	E. invadens IP1	KB207048:255,268..255,948(-)	hypothetical protein	1	1	reverse	No	17.374	89.973	258.452	56.67
EIN_114790	EIN_114790-t26_1	E. invadens IP1	KB207005:289,131..290,569(-)	hypothetical protein	3	3	reverse	No	0.87	14.122	20.715	6.485
EIN_341910	EIN_341910-t26_1	E. invadens IP1	KB206175:319,769..322,240(-)	hypothetical protein	1	1	reverse	No	0.738	4.841	16.239	18.038
EIN_337490	EIN_337490-t26_1	E. invadens IP1	KB207145:5,640..6,035(+)	hypothetical protein	1	1	forward	No	22.901	27.369	289.973	42.233
EIN_410940	EIN_410940-t26_1	E. invadens IP1	KB206788:48,860..50,041(+)	ubiquitin carboxyl-terminal hydrolase, putative	2	2	forward	No	1.541	7.688	70.839	10.518
EIN_468460	EIN_468460-t26_1	E. invadens IP1	KB207240:140,435..141,315(-)	hypothetical protein	3	3	reverse	No	2.554	10.547	102.39	20.397
EIN_498290	EIN_498290-t26_1	E. invadens IP1	KB206184:124,378..129,537(-)	hypothetical protein	1	1	reverse	No	0.991	9.84	22.466	4.874
EIN_057950	EIN_057950-t26_1	E. invadens IP1	KB206292:796,088..797,182(-)	sphingosine-1-phosphate phosphohydrolase, putative	1	1	reverse	No	3.391	4.24	18.454	11.157
EIN_291310	EIN_291310-t26_1	E. invadens IP1	KB206397:73,048..73,425(+)	hypothetical protein	1	1	forward	No	9.392	26.746	69.522	23.694
EIN_033650	EIN_033650-t26_1	E. invadens IP1	KB206969:200,702..201,736(-)	DNA mismatch repair protein mutS, putative	1	1	reverse	No	1.96	1.825	48.568	11.824
EIN_374000	EIN_374000-t26_1	E. invadens IP1	KB207268:53,157..57,152(+)	hypothetical protein	1	1	forward	No	0.418	2.742	10.582	9.252
EIN_285470	EIN_285470-t26_1	E. invadens IP1	KB206647:25,851..26,639(+)	hypothetical protein	2	2	forward	No	1.839	1.919	12.513	0.806
EIN_398240	EIN_398240-t26_1	E. invadens IP1	KB206411:166,583..168,259(-)	serine/threonine protein kinase-transforming protein Rmil, putative	1	1	reverse	No	2.224	8.195	51.457	18.165
EIN_492680	EIN_492680-t26_1	E. invadens IP1	KB206684:162,102..162,827(-)	hypothetical protein	1	1	reverse	No	29.056	52.944	645.054	51.514
EIN_307060	EIN_307060-t26_1	E. invadens IP1	KB206936:99,698..100,681(+)	hypothetical protein	1	1	forward	No	2.609	7.066	40.591	2.238
EIN_523650	EIN_523650-t26_1	E. invadens IP1	KB206368:61,031..62,689(+)	hypothetical protein	1	1	forward	No	15.832	17.592	124.467	14.482
EIN_250910	EIN_250910-t26_1	E. invadens IP1	KB206169:439,084..440,322(-)	lipase containing protein, putative	1	1	reverse	No	5.934	14.122	59.375	23.769
EIN_164910	EIN_164910-t26_1	E. invadens IP1	KB206683:100,411..101,010(+)	hypothetical protein	1	1	forward	No	184.165	219.201	851.869	127.701
EIN_320310	EIN_320310-t26_1	E. invadens IP1	KB206890:262,224..266,030(+)	serine-threonine protein kinase	2	2	forward	No	1.079	6.961	12.962	5.046
EIN_060230	EIN_060230-t26_1	E. invadens IP1	KB206292:1,078,089..1,080,393(-)	hypothetical protein	2	2	reverse	No	0.528	1.35	25.669	14.868
EIN_523850	EIN_523850-t26_1	E. invadens IP1	KB206368:118,045..119,978(+)	polyamine-modulated factor 1-binding protein, putative	3	3	forward	No	12.904	7.214	55.109	23.435
EIN_112040	EIN_112040-t26_1	E. invadens IP1	KB207005:113,809..116,148(-)	hypothetical protein	1	1	reverse	No	23.165	188.669	295.736	185.159
EIN_213360	EIN_213360-t26_1	E. invadens IP1	KB207169:92,200..94,221(-)	hypothetical protein	1	1	reverse	No	4.14	4.788	45.156	1.841
EIN_061100	EIN_061100-t26_1	E. invadens IP1	KB206292:1,146,822..1,147,409(-)	hypothetical protein	1	1	reverse	No	6.463	21.515	53.493	10.075
EIN_429120	EIN_429120-t26_1	E. invadens IP1	KB206168:154,459..161,208(-)	hypothetical protein	1	1	reverse	No	0.914	1.213	24.875	4.022
EIN_408570	EIN_408570-t26_1	E. invadens IP1	KB207048:109,556..110,128(+)	hypothetical protein	1	1	forward	No	77.291	46.785	235.717	88.672
EIN_132310	EIN_132310-t26_1	E. invadens IP1	KB206244:115,330..116,568(-)	hypothetical protein	2	2	reverse	No	4.646	16.811	63.955	20.564
EIN_098460	EIN_098460-t26_1	E. invadens IP1	KB206860:843,152..844,336(-)	tRNA isopentenyltransferase, putative	1	1	reverse	No	2.929	9.576	32	6.444
EIN_377590	EIN_377590-t26_1	E. invadens IP1	KB207268:249,927..250,627(-)	hypothetical protein	2	2	reverse	No	14.335	6.518	76.243	28.228
EIN_409800	EIN_409800-t26_1	E. invadens IP1	KB207048:251,202..251,549(+)	hypothetical protein	1	1	forward	No	36.08	10.135	337.883	51.877
EIN_052320	EIN_052320-t26_1	E. invadens IP1	KB206292:98,196..99,047(+)	Tagatose-6-phosphate kinase, putative	1	1	forward	No	17.209	11.591	43.674	7.63
EIN_462410	EIN_462410-t26_1	E. invadens IP1	KB206565:56,266..57,357(-)	hypothetical protein	1	1	reverse	No	2.081	4.546	20.954	6.997
EIN_398820	EIN_398820-t26_1	E. invadens IP1	KB206411:221,725..225,242(+)	hypothetical protein	5	5	forward	No	6.199	28.697	114.992	11.692
EIN_399490	EIN_399490-t26_1	E. invadens IP1	KB206411:265,239..268,643(+)	nucleoporin nup211, putative	1	1	forward	No	1.652	23.582	32.374	9.068
EIN_470090	EIN_470090-t26_1	E. invadens IP1	KB207240:278,275..281,658(-)	hypothetical protein	1	1	reverse	No	5.043	21.167	125.08	26.353
EIN_096280	EIN_096280-t26_1	E. invadens IP1	KB206860:522,894..523,349(-)	calmodulin, putative	1	1	reverse	No	72.666	325.005	908.984	195.049
EIN_371360	EIN_371360-t26_1	E. invadens IP1	KB206332:336,099..338,597(+)	hypothetical protein	1	1	forward	No	9.964	40.077	97.735	24.69
EIN_403640	EIN_403640-t26_1	E. invadens IP1	KB206537:111,640..114,781(-)	hypothetical protein	2	2	reverse	No	0.22	2.257	13.44	6.341
EIN_371100	EIN_371100-t26_1	E. invadens IP1	KB206332:303,722..306,202(+)	hypothetical protein	1	1	forward	No	8.577	10.842	40.815	15.058
EIN_175820	EIN_175820-t26_1	E. invadens IP1	KB206248:80,909..82,521(-)	ankyrin repeat-containing protein, putative	2	2	reverse	No	1.079	1.677	22.017	3.228
EIN_502060	EIN_502060-t26_1	E. invadens IP1	KB207167:31,751..32,620(-)	methyltransferase, putative	1	1	reverse	No	32.986	17.402	167.123	18.919
EIN_310110	EIN_310110-t26_1	E. invadens IP1	KB207092:63,380..65,539(+)	thioredoxin domain containing protein, putative	1	1	forward	No	2.554	7.267	21.642	4.546
EIN_327660	EIN_327660-t26_1	E. invadens IP1	KB207015:243,760..245,349(-)	caldesmon, putative	1	1	reverse	No	8.335	13.32	180.713	78.96
EIN_118170	EIN_118170-t26_1	E. invadens IP1	KB206391:155,627..156,613(-)	hypothetical protein	2	2	reverse	No	3.094	16.252	87.318	37.388
EIN_096330	EIN_096330-t26_1	E. invadens IP1	KB206860:532,482..534,389(+)	hypothetical protein	2	2	forward	No	8.236	4.883	59.464	39.207
EIN_493460	EIN_493460-t26_1	E. invadens IP1	KB206684:186,303..187,885(-)	protein kinase, putative	2	2	reverse	No	1.729	13.964	30.832	6.755
EIN_433450	EIN_433450-t26_1	E. invadens IP1	KB206979:18..698(+)	serine/threonine protein kinase HT1, putative	1	1	forward	No	2.587	5.094	19.921	3.205
EIN_419250	EIN_419250-t26_1	E. invadens IP1	KB206772:220,891..221,925(+)	hypothetical protein	1	1	forward	No	9.535	17.834	103.722	21.491
EIN_267950	EIN_267950-t26_1	E. invadens IP1	KB206479:115,545..116,315(-)	hypothetical protein	1	1	reverse	No	1.541	6.676	11.914	3.907
EIN_177600	EIN_177600-t26_1	E. invadens IP1	KB206248:334,253..335,601(-)	hypothetical protein	2	2	reverse	No	0.683	3.586	20.67	6.951
EIN_327920	EIN_327920-t26_1	E. invadens IP1	KB207015:310,260..312,959(-)	hypothetical protein	2	2	reverse	No	12.838	29.868	128.747	31.261
EIN_226460	EIN_226460-t26_1	E. invadens IP1	KB206756:532,843..533,614(+)	hypothetical protein	2	2	forward	No	15.502	77.518	122.925	98.69
EIN_359730	EIN_359730-t26_1	E. invadens IP1	KB206483:138,138..139,055(-)	hypothetical protein	1	1	reverse	No	2.455	4.377	47.491	14.258
EIN_328060	EIN_328060-t26_1	E. invadens IP1	KB207015:355,745..359,305(+)	hypothetical protein	1	1	forward	No	2.268	3.206	55.947	12.1
EIN_155360	EIN_155360-t26_1	E. invadens IP1	KB206474:616,185..619,205(-)	ATP-dependent RNA helicase DHX8, putative	2	2	reverse	No	2.554	12.245	54.211	10.834
EIN_097710	EIN_097710-t26_1	E. invadens IP1	KB206860:766,329..768,357(+)	serine/threonine protein kinase shk2, putative	2	2	forward	No	13.256	86.282	133.597	37.239
EIN_129150	EIN_129150-t26_1	E. invadens IP1	KB206458:167,171..168,283(+)	hypothetical protein	1	1	forward	No	0.595	20.555	40.98	30.196
EIN_206340	EIN_206340-t26_1	E. invadens IP1	KB206455:85,416..85,993(+)	hypothetical protein	1	1	forward	No	4.712	2.943	22.645	9.195
EIN_165390	EIN_165390-t26_1	E. invadens IP1	KB206683:135,942..136,478(-)	hypothetical protein	1	1	reverse	No	6.199	6.138	36.879	33.85
EIN_016310	EIN_016310-t26_1	E. invadens IP1	KB206484:110,959..112,908(+)	hypothetical protein	1	1	forward	No	7.608	3.47	31.715	7.238
EIN_398180	EIN_398180-t26_1	E. invadens IP1	KB206411:147,672..151,029(+)	serine-threonine protein kinase, putative	3	3	forward	No	0.198	0.591	1.527	0.391
EIN_171530	EIN_171530-t26_1	E. invadens IP1	KB207112:396,439..397,470(+)	hypothetical protein	3	3	forward	No	12.75	27.885	71.782	29.592
EIN_372210	EIN_372210-t26_1	E. invadens IP1	KB206332:475,517..476,041(+)	ADP-ribosylation factor, putative	1	1	forward	No	3.832	12.698	58.252	33.113
EIN_153790	EIN_153790-t26_1	E. invadens IP1	KB206474:432,494..433,587(-)	hypothetical protein	3	3	reverse	No	34.88	77.813	366.021	48.125
EIN_274980	EIN_274980-t26_1	E. invadens IP1	KB206783:318,541..319,389(-)	calcium-dependent protein kinase, putative	1	1	reverse	No	8.995	17.202	46.623	18.792
EIN_083730	EIN_083730-t26_1	E. invadens IP1	KB207085:561,412..562,509(+)	developmentally-regulated GTP-binding protein, putative	1	1	forward	No	5.208	9.988	33.631	10.771
EIN_369790	EIN_369790-t26_1	E. invadens IP1	KB206332:136,578..137,702(-)	hypothetical protein	1	1	reverse	No	11.583	46.542	65.601	25.064
EIN_274170	EIN_274170-t26_1	E. invadens IP1	KB206783:144,967..147,873(-)	hypothetical protein	1	1	reverse	No	3.633	4.145	61.545	8.211
EIN_495550	EIN_495550-t26_1	E. invadens IP1	KB206864:44,999..48,277(+)	Rho/RAC guanine nucleotide exchange factor, putative	1	1	forward	No	6.562	14.786	44.542	24.063
EIN_097120	EIN_097120-t26_1	E. invadens IP1	KB206860:672,353..673,768(+)	hypothetical protein	1	1	forward	No	8.015	3.269	22.825	6.749
EIN_059440	EIN_059440-t26_1	E. invadens IP1	KB206292:966,582..967,904(+)	serine/threonine protein kinase cds1, putative	1	1	forward	No	4.69	5.6	60.527	14.367
EIN_031260	EIN_031260-t26_1	E. invadens IP1	KB206969:78,507..78,959(-)	hypothetical protein	1	1	reverse	No	13.223	12.688	205.798	41.013
EIN_430420	EIN_430420-t26_1	E. invadens IP1	KB206168:369,855..370,574(+)	phosphatidylcholine transfer protein, putative	1	1	forward	No	290.247	346.742	1745.36	150.066
EIN_374270	EIN_374270-t26_1	E. invadens IP1	KB207268:66,678..67,550(-)	hypothetical protein	1	1	reverse	No	1.442	5.59	43.614	21.163
EIN_060650	EIN_060650-t26_1	E. invadens IP1	KB206292:1,099,386..1,100,804(+)	mmr1/hsr1 GTP binding protein, putative	1	1	forward	No	3.039	12.076	102.884	19.132
EIN_430240	EIN_430240-t26_1	E. invadens IP1	KB206168:353,021..353,395(-)	hypothetical protein	2	2	reverse	No	2.092	2.362	88.007	3.849
EIN_164070	EIN_164070-t26_1	E. invadens IP1	KB206683:35,442..36,568(+)	integral membrane protein sed5, putative	2	2	forward	No	13.873	23.35	111.281	21.548
EIN_296790	EIN_296790-t26_1	E. invadens IP1	KB206986:104,359..105,540(+)	hypothetical protein	1	1	forward	No	24.641	48.314	295.346	299.505
EIN_284540	EIN_284540-t26_1	E. invadens IP1	KB207106:167,244..168,677(-)	sumo ligase, putative	1	1	reverse	No	1.64	2.246	14.413	3.027
EIN_198050	EIN_198050-t26_1	E. invadens IP1	KB207226:76,526..77,884(-)	hypothetical protein	1	1	reverse	No	14.787	130.451	226.019	93.068
EIN_274990	EIN_274990-t26_1	E. invadens IP1	KB206783:319,545..320,306(-)	hypothetical protein	1	1	reverse	No	1.663	11.148	14.967	10.46
EIN_222080	EIN_222080-t26_1	E. invadens IP1	KB206756:69,368..69,985(+)	hypothetical protein	1	1	forward	No	6.045	2.246	24.471	6.162
EIN_409100	EIN_409100-t26_1	E. invadens IP1	KB207048:167,008..169,218(+)	CCAAT/enhancer-binding protein zeta, putative	1	1	forward	No	6.914	21.99	33.766	16.157
EIN_267470	EIN_267470-t26_1	E. invadens IP1	KB206479:52,205..54,622(-)	Rho/RAC guanine nucleotide exchange factor, putative	4	4	reverse	No	1.189	9.861	37.627	3.493
EIN_054030	EIN_054030-t26_1	E. invadens IP1	KB206292:311,675..313,000(-)	radical sam protein, putative	1	1	reverse	No	7.135	32.199	76.557	19.35
EIN_186810	EIN_186810-t26_1	E. invadens IP1	KB206248:1,138,533..1,140,377(+)	serine/threonine protein kinase, putative	1	1	forward	No	8.015	30.627	116.205	53.217
EIN_154570	EIN_154570-t26_1	E. invadens IP1	KB206474:540,934..549,103(-)	hypothetical protein	2	2	reverse	No	0.947	2.563	15.207	15.334
EIN_005690	EIN_005690-t26_1	E. invadens IP1	KB206272:83,721..84,430(-)	DNA damage-inducible protein, putative	2	2	reverse	No	11.671	24.321	152.59	14.77
EIN_424990	EIN_424990-t26_1	E. invadens IP1	KB206573:134,647..135,030(-)	hypothetical protein	1	1	reverse	No	38.205	96.09	754.912	94.294
EIN_276920	EIN_276920-t26_1	E. invadens IP1	KB207139:4,602..5,322(+)	hypothetical protein	1	1	forward	No	2.235	2.943	56.456	6.266
EIN_312010	EIN_312010-t26_1	E. invadens IP1	KB207208:58,196..59,137(-)	cell cycle control protein 50C, putative	1	1	reverse	No	64.012	259.447	469.818	236.972
EIN_372260	EIN_372260-t26_1	E. invadens IP1	KB206332:487,575..488,480(-)	hypothetical protein	1	1	reverse	No	1.222	6.75	31.925	24.155
EIN_097980	EIN_097980-t26_1	E. invadens IP1	KB206860:824,852..825,352(-)	hypothetical protein	1	1	reverse	No	2.169	3.059	15.566	3.821
EIN_430730	EIN_430730-t26_1	E. invadens IP1	KB206168:434,032..435,268(+)	hypothetical protein	3	3	forward	No	4.514	2.331	62.054	10.311
EIN_096530	EIN_096530-t26_1	E. invadens IP1	KB206860:570,431..573,178(+)	tetratricopeptide repeat protein, tpr, putative	1	1	forward	No	6.089	7.351	33.841	21.876
EIN_252150	EIN_252150-t26_1	E. invadens IP1	KB206169:551,866..553,875(+)	hypothetical protein	1	1	forward	No	0.683	3.871	9.759	4.874
EIN_176130	EIN_176130-t26_1	E. invadens IP1	KB206248:110,443..113,226(-)	ubiquitin specific protease, putative	2	2	reverse	No	3.92	5.453	71.857	11.191
EIN_328350	EIN_328350-t26_1	E. invadens IP1	KB207015:382,115..383,780(-)	hypothetical protein	2	2	reverse	No	7.112	18.172	61.395	18.942
EIN_340600	EIN_340600-t26_1	E. invadens IP1	KB206175:113,118..113,600(-)	hypothetical protein	1	1	reverse	No	5.736	7.72	36.505	22.774
EIN_031580	EIN_031580-t26_1	E. invadens IP1	KB206969:98,632..100,659(-)	hypothetical protein	1	1	reverse	No	2.94	8.416	35.936	38.016
EIN_430210	EIN_430210-t26_1	E. invadens IP1	KB206168:348,107..349,597(-)	hypothetical protein	1	1	reverse	No	1.156	3.312	11.435	3.297
EIN_250380	EIN_250380-t26_1	E. invadens IP1	KB206169:412,261..413,000(-)	hypothetical protein	2	2	reverse	No	11.318	5.642	169.218	27.601
EIN_403650	EIN_403650-t26_1	E. invadens IP1	KB206537:115,407..116,327(-)	hypothetical protein	1	1	reverse	No	1.762	1.54	16	10.731
EIN_162190	EIN_162190-t26_1	E. invadens IP1	KB206960:184,204..185,723(-)	hypothetical protein	2	2	reverse	No	4.162	15.134	138.656	12.503
EIN_092070	EIN_092070-t26_1	E. invadens IP1	KB206946:82,550..90,238(+)	hypothetical protein	2	2	forward	No	1.916	1.983	10.252	4.407
EIN_390680	EIN_390680-t26_1	E. invadens IP1	KB206629:158,011..158,337(-)	hypothetical protein	1	1	reverse	No	50.03	83.835	245.566	97.205
EIN_281980	EIN_281980-t26_1	E. invadens IP1	KB207030:274,739..275,857(+)	hypothetical protein	1	1	forward	No	8.731	11.222	61.635	53.936
EIN_308030	EIN_308030-t26_1	E. invadens IP1	KB206936:130,144..133,764(+)	rasgef domain containing protein	1	1	forward	No	0.617	3.86	25.025	4.643
EIN_053560	EIN_053560-t26_1	E. invadens IP1	KB206292:260,814..261,413(-)	dual specificity phosphatase ibp1, putative	1	1	reverse	No	2.4	1.709	16.045	10.489
EIN_380910	EIN_380910-t26_1	E. invadens IP1	KB206395:182,389..183,414(-)	hypothetical protein	1	1	reverse	No	4.988	6.834	45.246	18.027
EIN_409310	EIN_409310-t26_1	E. invadens IP1	KB207048:188,909..189,475(+)	pre-mRNA-splicing factor 38A, putative	1	1	forward	No	11.076	11.137	76.467	20.461
EIN_275230	EIN_275230-t26_1	E. invadens IP1	KB206783:368,095..369,335(+)	tRNA-specific adenosine deaminase, putative	2	2	forward	No	5.153	4.113	118.585	17.601
EIN_055940	EIN_055940-t26_1	E. invadens IP1	KB206292:537,998..538,726(+)	calmodulin-1/4, putative	1	1	forward	No	13.3	9.808	56.591	12.561
EIN_095930	EIN_095930-t26_1	E. invadens IP1	KB206860:443,844..444,320(+)	hypothetical protein	2	2	forward	No	17.649	6.771	57.204	24.218
EIN_025620	EIN_025620-t26_1	E. invadens IP1	KB206484:980,919..983,553(-)	PH domain leucine-rich repeat-containing protein phosphatase, putative	3	3	reverse	No	2.631	10.452	23.723	6.341
EIN_176620	EIN_176620-t26_1	E. invadens IP1	KB206248:191,847..192,581(-)	hypothetical protein	1	1	reverse	No	14.996	18.668	76.796	66.71
EIN_475870	EIN_475870-t26_1	E. invadens IP1	KB206689:240,649..241,622(-)	hypothetical protein	4	4	reverse	No	156.805	128.69	1034.05	115.98
EIN_252590	EIN_252590-t26_1	E. invadens IP1	KB206169:572,540..574,315(-)	hypothetical protein	1	1	reverse	No	2.279	8.954	11.704	6.628
EIN_135810	EIN_135810-t26_1	E. invadens IP1	KB207027:180,854..182,164(+)	hypothetical protein	1	1	forward	No	2.686	6.803	36.879	2.445
EIN_340670	EIN_340670-t26_1	E. invadens IP1	KB206175:142,878..143,300(+)	hypothetical protein	1	1	forward	No	75.012	57.922	262.598	34.494
EIN_425090	EIN_425090-t26_1	E. invadens IP1	KB206573:159,335..163,366(-)	CHD3-type chromatin-remodeling factor PICKLE, putative	1	1	reverse	No	6.331	32.199	77.515	34.201
EIN_174760	EIN_174760-t26_1	E. invadens IP1	KB206542:1..1,183(-)	hypothetical protein	3	3	reverse	No	2.312	5.716	22.151	4.149
EIN_005810	EIN_005810-t26_1	E. invadens IP1	KB206272:85,624..88,393(-)	DNA repair endonuclease xp-f / mei-9 / rad1, putative	2	2	reverse	No	7.289	12.93	93.874	10.156
EIN_033760	EIN_033760-t26_1	E. invadens IP1	KB206969:201,838..202,960(-)	DNA mismatch repair protein mutS	1	1	reverse	No	0.98	0.527	11.225	5.34
EIN_346680	EIN_346680-t26_1	E. invadens IP1	KB207186:118,898..120,122(-)	hypothetical protein	3	3	reverse	No	103.638	40.32	357.49	242.231
EIN_398310	EIN_398310-t26_1	E. invadens IP1	KB206411:178,832..181,360(-)	hypothetical protein	1	1	reverse	No	6.672	46.985	143.086	42.912
EIN_289540	EIN_289540-t26_1	E. invadens IP1	KB206938:48,969..50,582(+)	hypothetical protein	1	1	forward	No	0.176	3.238	15.521	1.41
EIN_485090	EIN_485090-t26_1	E. invadens IP1	KB206670:104,113..106,179(-)	hypothetical protein	1	1	reverse	No	1.255	5.294	10.567	4.045
EIN_399660	EIN_399660-t26_1	E. invadens IP1	KB206411:290,450..291,792(+)	hypothetical protein	2	2	forward	No	7.311	18.752	108.197	18.194
EIN_409930	EIN_409930-t26_1	E. invadens IP1	KB207048:270,652..273,327(-)	hypothetical protein	2	2	reverse	No	1.156	8.11	39.364	10.627
EIN_031450	EIN_031450-t26_1	E. invadens IP1	KB206969:92,900..94,423(-)	hypothetical protein	1	1	reverse	No	2.94	8.564	25.908	11.795
EIN_057810	EIN_057810-t26_1	E. invadens IP1	KB206292:789,810..790,331(+)	hypothetical protein	1	1	forward	No	113.029	203.202	1712.39	142.131
EIN_319690	EIN_319690-t26_1	E. invadens IP1	KB206890:244,269..244,715(-)	hypothetical protein	1	1	reverse	No	9.425	28.602	336.88	23.643
EIN_274760	EIN_274760-t26_1	E. invadens IP1	KB206783:244,959..245,368(+)	transcription elongation factor B polypeptide, putative	2	2	forward	No	20.776	36.512	350.201	32.872
EIN_095050	EIN_095050-t26_1	E. invadens IP1	KB206860:300,023..301,773(-)	hypothetical protein	2	2	reverse	No	2.268	16.02	82.274	24.241
EIN_095900	EIN_095900-t26_1	E. invadens IP1	KB206860:439,839..440,486(+)	hypothetical protein	1	1	forward	No	16.669	14.491	456.348	61.204
EIN_348100	EIN_348100-t26_1	E. invadens IP1	KB207146:399..710(-)	hypothetical protein	1	1	reverse	No	5.945	25.607	90.102	55.289
EIN_320440	EIN_320440-t26_1	E. invadens IP1	KB206890:270,474..271,502(+)	cell division protein kinase, putative	1	1	forward	No	18.97	23.603	119.857	47.193
EIN_060830	EIN_060830-t26_1	E. invadens IP1	KB206292:1,109,560..1,111,023(-)	hypothetical protein	1	1	reverse	No	10.46	12.276	69.462	18.182
EIN_207370	EIN_207370-t26_1	E. invadens IP1	KB206455:156,116..156,496(+)	hypothetical protein	1	1	forward	No	84.899	92.262	1395.22	273.371
EIN_093470	EIN_093470-t26_1	E. invadens IP1	KB206860:73,440..75,784(-)	hypothetical protein	4	4	reverse	No	3.699	24.869	26.821	17.423
EIN_174130	EIN_174130-t26_1	E. invadens IP1	KB207112:724,928..726,055(+)	glucosidase II beta subunit, putative	1	1	forward	No	12.133	7.868	66.469	53.626
EIN_475940	EIN_475940-t26_1	E. invadens IP1	KB206689:252,960..253,601(+)	hypothetical protein	1	1	forward	No	14.919	17.465	77.694	10.829
EIN_153290	EIN_153290-t26_1	E. invadens IP1	KB206474:399,020..400,316(+)	hypothetical protein	2	2	forward	No	2.246	6.855	18.619	7.819
EIN_058800	EIN_058800-t26_1	E. invadens IP1	KB206292:897,412..898,572(-)	hypothetical protein	1	1	reverse	No	11.274	23.234	54.376	34.379
EIN_281990	EIN_281990-t26_1	E. invadens IP1	KB207030:280,269..281,944(+)	hypothetical protein	3	3	forward	No	3.953	15.82	63.146	11.088
EIN_327670	EIN_327670-t26_1	E. invadens IP1	KB207015:245,444..246,058(+)	hypothetical protein	1	1	forward	No	30.663	148.338	1035.43	206.977
EIN_174050	EIN_174050-t26_1	E. invadens IP1	KB207112:714,207..715,884(-)	meiotic coiled-coil protein, putative	4	4	reverse	No	12.507	11.485	282.071	14.108
EIN_084890	EIN_084890-t26_1	E. invadens IP1	KB207085:656,138..658,042(+)	myotubularin, putative	1	1	forward	No	1.905	4.999	21.583	4.781
EIN_132330	EIN_132330-t26_1	E. invadens IP1	KB206244:118,351..119,906(+)	hypothetical protein	3	3	forward	No	0.793	1.677	9.235	3.717
EIN_056480	EIN_056480-t26_1	E. invadens IP1	KB206292:594,835..597,117(-)	hypothetical protein	1	1	reverse	No	3.854	9.323	23.708	14.057
EIN_016660	EIN_016660-t26_1	E. invadens IP1	KB206484:152,317..153,690(+)	hypothetical protein	1	1	forward	No	2.686	2.679	16.12	7.75
EIN_182960	EIN_182960-t26_1	E. invadens IP1	KB206248:709,265..711,496(-)	hypothetical protein	1	1	reverse	No	6.32	10.905	53.732	11.801
EIN_066070	EIN_066070-t26_1	E. invadens IP1	KB207140:267,958..268,377(-)	hypothetical protein	1	1	reverse	No	46.308	131.96	1505.71	225.614
EIN_407440	EIN_407440-t26_1	E. invadens IP1	KB207048:40,678..44,163(+)	hypothetical protein	1	1	forward	No	0.683	2.742	9.459	7.722
EIN_050380	EIN_050380-t26_1	E. invadens IP1	KB207222:13..1,128(-)	leukocyte elastase inhibitor, putative	1	1	reverse	No	114.02	79.838	300.929	52.159
EIN_444600	EIN_444600-t26_1	E. invadens IP1	KB207229:739..1,342(+)	hypothetical protein	2	2	forward	No	0.198	3.681	11.3	1.496
EIN_398040	EIN_398040-t26_1	E. invadens IP1	KB206411:121,004..124,413(+)	serine-threonine protein kinase, putative	3	3	forward	No	0.286	0.39	3.562	0.547
EIN_398030	EIN_398030-t26_1	E. invadens IP1	KB206411:112,102..114,420(+)	hypothetical protein	1	1	forward	No	0.319	1.118	17.227	4.183
EIN_031230	EIN_031230-t26_1	E. invadens IP1	KB206969:72,204..74,057(+)	ankyrin repeat-containing protein, putative	3	3	forward	No	1.85	16.537	59.943	24.16
EIN_470200	EIN_470200-t26_1	E. invadens IP1	KB207240:281,884..283,103(-)	hypothetical protein	1	1	reverse	No	0.947	9.186	16.958	7.9
EIN_373460	EIN_373460-t26_1	E. invadens IP1	KB207268:31,917..32,555(-)	hypothetical protein	1	1	reverse	No	1.784	9.249	76.018	13.004
EIN_250890	EIN_250890-t26_1	E. invadens IP1	KB206169:435,327..436,518(-)	hypothetical protein	2	2	reverse	No	16.328	34.519	233.457	11.991
EIN_486950	EIN_486950-t26_1	E. invadens IP1	KB206670:310,298..310,729(+)	hypothetical protein	2	2	forward	No	39.35	15.968	81.526	48.459
EIN_284020	EIN_284020-t26_1	E. invadens IP1	KB207106:103,937..105,307(-)	hypothetical protein	1	1	reverse	No	3.611	22.19	33.182	27.377
EIN_496860	EIN_496860-t26_1	E. invadens IP1	KB206864:120,499..123,654(-)	paramyosin, putative	1	1	reverse	No	5.395	23.73	55.154	24.995
EIN_172670	EIN_172670-t26_1	E. invadens IP1	KB207112:504,941..506,557(-)	hypothetical protein	1	1	reverse	No	4.041	8.859	20.535	8.263
EIN_111680	EIN_111680-t26_1	E. invadens IP1	KB207005:102,063..102,909(-)	hypothetical protein	2	2	reverse	No	3.854	2.964	17.362	7.854
EIN_074250	EIN_074250-t26_1	E. invadens IP1	KB206336:45,617..46,348(-)	dual specificity protein phosphatase, putative	1	1	reverse	No	3.942	3.227	40.561	11.922
EIN_405040	EIN_405040-t26_1	E. invadens IP1	KB206537:252,406..253,020(+)	trichome differentiation protein GL1, putative	1	1	forward	No	6.65	43.262	278.089	60.306
EIN_495730	EIN_495730-t26_1	E. invadens IP1	KB206864:59,278..60,762(-)	hypothetical protein	1	1	reverse	No	13.597	12.73	83.008	14.649
EIN_059040	EIN_059040-t26_1	E. invadens IP1	KB206292:917,904..918,452(-)	hypothetical protein	1	1	reverse	No	5.791	6.866	147.471	13.965
EIN_411470	EIN_411470-t26_1	E. invadens IP1	KB206788:137,667..140,276(-)	hypothetical protein	1	1	reverse	No	2.147	2.869	11.106	4.58
EIN_400000	EIN_400000-t26_1	E. invadens IP1	KB206411:324,534..325,948(+)	hypothetical protein	3	3	forward	No	5.45	9.945	99.98	23.384
EIN_186970	EIN_186970-t26_1	E. invadens IP1	KB206248:1,147,338..1,148,510(+)	hypothetical protein	1	1	forward	No	0.539	5.136	18.604	16.859
EIN_399950	EIN_399950-t26_1	E. invadens IP1	KB206411:317,561..318,808(+)	hypothetical protein	1	1	forward	No	4.415	13.827	140.721	10.944
EIN_031030	EIN_031030-t26_1	E. invadens IP1	KB206969:54,792..55,547(-)	amino acid transporter, putative	3	3	reverse	No	10.272	11.559	67.726	40.783
EIN_086680	EIN_086680-t26_1	E. invadens IP1	KB207085:859,336..862,114(-)	hypothetical protein	2	2	reverse	No	1.277	5.99	41.384	7.687
asmbl_8111	-	-	-	-	-	-	-	-	1.431	3.723	39.124	9.482
EIN_468470	EIN_468470-t26_1	E. invadens IP1	KB207240:142,040..143,167(-)	hypothetical protein	3	3	reverse	No	6.584	9.218	60.662	11.6
EIN_137040	EIN_137040-t26_1	E. invadens IP1	KB207027:268,850..269,866(-)	hypothetical protein	1	1	reverse	No	2.631	6.992	32.105	3.999
EIN_182500	EIN_182500-t26_1	E. invadens IP1	KB206248:686,734..687,849(-)	WD repeat-containing protein 40A, putative	1	1	reverse	No	13.278	42.682	292.727	53.01
EIN_026630	EIN_026630-t26_1	E. invadens IP1	KB206484:1,098,569..1,099,612(-)	hypothetical protein	1	1	reverse	No	2.786	5.105	72.725	5.455
EIN_169040	EIN_169040-t26_1	E. invadens IP1	KB207112:179,250..180,900(+)	dual specificity protein kinase CLK2, putative	4	4	forward	No	2.389	1.097	13.021	5.777
EIN_135790	EIN_135790-t26_1	E. invadens IP1	KB207027:177,721..178,122(+)	hypothetical protein	1	1	forward	No	7.872	7.762	197.102	40.363
EIN_094750	EIN_094750-t26_1	E. invadens IP1	KB206860:246,078..248,480(-)	hypothetical protein	1	1	reverse	No	1.751	5.094	17.601	2.768
EIN_086100	EIN_086100-t26_1	E. invadens IP1	KB207085:797,113..798,057(-)	hypothetical protein	1	1	reverse	No	28.758	125.61	657.731	144.669
EIN_172660	EIN_172660-t26_1	E. invadens IP1	KB207112:503,508..504,706(+)	hypothetical protein	2	2	forward	No	2.841	4.514	20.625	18.815
EIN_165420	EIN_165420-t26_1	E. invadens IP1	KB206683:143,328..144,605(-)	serine/threonine protein kinase ppk14, putative	1	1	reverse	No	24.497	24.51	91.689	16.508
EIN_171570	EIN_171570-t26_1	E. invadens IP1	KB207112:404,877..405,299(-)	hypothetical protein	1	1	reverse	No	50.437	140.724	1876.31	171.574
EIN_505170	EIN_505170-t26_1	E. invadens IP1	KB206500:94,914..95,410(-)	hypothetical protein	2	2	reverse	No	31.742	37.609	169.144	42.141
EIN_222260	EIN_222260-t26_1	E. invadens IP1	KB206756:97,531..98,172(+)	hypothetical protein	1	1	forward	No	12.904	45.846	75.554	31.111
EIN_419390	EIN_419390-t26_1	E. invadens IP1	KB206772:253,962..254,504(-)	hypothetical protein	1	1	reverse	No	16.603	17.339	430.111	29.172
EIN_523510	EIN_523510-t26_1	E. invadens IP1	KB206368:49,692..52,268(-)	transcription enhancer protein, putative	1	1	reverse	No	1.244	22.359	18.035	16.473
EIN_176550	EIN_176550-t26_1	E. invadens IP1	KB206248:169,418..171,088(+)	hypothetical protein	1	1	forward	No	16.064	41.807	168.889	32.624
EIN_469070	EIN_469070-t26_1	E. invadens IP1	KB207240:182,045..182,218(-)	nucleoside transporter, putative	1	1	reverse	No	115.914	69.85	1878.08	519.18
EIN_228800	EIN_228800-t26_1	E. invadens IP1	KB206756:776,888..777,178(+)	hypothetical protein	1	1	forward	No	6.441	10.283	52.31	12.641
EIN_470020	EIN_470020-t26_1	E. invadens IP1	KB207240:264,586..266,008(-)	hypothetical protein	4	4	reverse	No	8.94	4.873	25.294	6.536
EIN_497500	EIN_497500-t26_1	E. invadens IP1	KB206184:26,629..28,966(+)	replication factor C large subunit, putative	2	2	forward	No	13.432	56.994	143.984	24.396
EIN_282090	EIN_282090-t26_1	E. invadens IP1	KB207030:301,833..309,077(-)	hypothetical protein	2	2	reverse	No	16.834	33.422	290.347	37.055
EIN_371090	EIN_371090-t26_1	E. invadens IP1	KB206332:301,103..302,802(-)	hypothetical protein	2	2	reverse	No	6.364	18.973	75.958	6.565
EIN_222350	EIN_222350-t26_1	E. invadens IP1	KB206756:124,547..125,758(-)	aspartate aminotransferase, putative	1	1	reverse	No	30.707	87.115	930.851	54.633
EIN_036300	EIN_036300-t26_1	E. invadens IP1	KB206993:49,698..56,388(+)	protein serine/threonine kinase, putative	4	4	forward	No	0.308	0.759	2.365	0.328
EIN_185410	EIN_185410-t26_1	E. invadens IP1	KB206248:958,822..960,234(-)	hypothetical protein	1	1	reverse	No	10.36	15.377	53.852	8.544
EIN_056250	EIN_056250-t26_1	E. invadens IP1	KB206292:556,111..557,106(+)	hypothetical protein	1	1	forward	No	1.332	2.7	17.497	17.204
EIN_134200	EIN_134200-t26_1	E. invadens IP1	KB207027:27,585..28,394(-)	hypothetical protein	1	1	reverse	No	2.631	2.289	16.015	5.253
EIN_318640	EIN_318640-t26_1	E. invadens IP1	KB206890:205,115..205,546(-)	hypothetical protein	1	1	reverse	No	10.36	26.24	224.866	27.883
EIN_335580	EIN_335580-t26_1	E. invadens IP1	KB206750:140,693..141,871(-)	glutamic acid-rich protein precursor, putative	1	1	reverse	No	19.609	16.611	142.457	109.57
EIN_409670	EIN_409670-t26_1	E. invadens IP1	KB207048:219,137..220,989(-)	hypothetical protein	1	1	reverse	No	1.431	5.874	39.828	31.986
EIN_176670	EIN_176670-t26_1	E. invadens IP1	KB206248:201,576..204,767(-)	serine-threonine protein kinase, putative	1	1	reverse	No	0.242	0.38	1.676	0.437
EIN_096810	EIN_096810-t26_1	E. invadens IP1	KB206860:616,335..619,570(-)	hypothetical protein	2	2	reverse	No	0.859	2.057	32.254	15.835
EIN_096760	EIN_096760-t26_1	E. invadens IP1	KB206860:608,183..609,148(-)	pre-mRNA-splicing factor cwc23, putative	1	1	reverse	No	13.366	17.022	66.709	15.219
EIN_327750	EIN_327750-t26_1	E. invadens IP1	KB207015:259,548..260,657(-)	hypothetical protein	1	1	reverse	No	4.778	30.923	114.334	14.114
EIN_400710	EIN_400710-t26_1	E. invadens IP1	KB206411:365,593..367,254(-)	hypothetical protein	3	3	reverse	No	3.292	4.166	28.018	7.112
EIN_369470	EIN_369470-t26_1	E. invadens IP1	KB206332:64,467..65,441(+)	protein vip1, putative	1	1	forward	No	19.146	146.24	451.873	103.863
EIN_498320	EIN_498320-t26_1	E. invadens IP1	KB206184:132,933..136,314(+)	hypothetical protein	4	4	forward	No	0.407	1.329	18.619	14.707
EIN_129240	EIN_129240-t26_1	E. invadens IP1	KB206458:188,400..189,986(-)	hypothetical protein	2	2	reverse	No	10.812	20.45	257.135	65.864
EIN_275160	EIN_275160-t26_1	E. invadens IP1	KB206783:354,618..355,475(+)	hypothetical protein	1	1	forward	No	1.883	20.735	111.475	23.666
EIN_407560	EIN_407560-t26_1	E. invadens IP1	KB207048:47,034..47,378(-)	hypothetical protein	1	1	reverse	No	5.978	12.097	95.7	88.914
EIN_252660	EIN_252660-t26_1	E. invadens IP1	KB206169:587,178..588,209(+)	Hypothetical protein	1	1	forward	No	0.628	2.099	4.415	2.699
EIN_475800	EIN_475800-t26_1	E. invadens IP1	KB206689:221,374..223,206(+)	RNA-binding protein nob1, putative	1	1	forward	No	8.423	4.039	65.736	35.582
EIN_096180	EIN_096180-t26_1	E. invadens IP1	KB206860:498,112..500,574(-)	hypothetical protein	1	1	reverse	No	8.478	10.979	63.91	7.9
EIN_496830	EIN_496830-t26_1	E. invadens IP1	KB206864:117,090..117,848(+)	hypothetical protein	1	1	forward	No	24.938	141.515	551.674	159.416
EIN_469690	EIN_469690-t26_1	E. invadens IP1	KB207240:237,830..238,228(+)	hypothetical protein	1	1	forward	No	18.211	6.149	128.747	60.427
EIN_268260	EIN_268260-t26_1	E. invadens IP1	KB206479:160,221..161,234(+)	hypothetical protein	1	1	forward	No	16.064	35.479	402.122	72.757
EIN_403060	EIN_403060-t26_1	E. invadens IP1	KB206537:40,205..41,302(+)	hypothetical protein	1	1	forward	No	1.497	8.332	23.229	12.164
EIN_052740	EIN_052740-t26_1	E. invadens IP1	KB206292:173,731..174,630(+)	hypothetical protein	1	1	forward	No	9.226	30.448	108.527	76.44
EIN_267910	EIN_267910-t26_1	E. invadens IP1	KB206479:99,981..101,465(-)	hypothetical protein	1	1	reverse	No	1.938	11.095	24.157	5.132
EIN_212950	EIN_212950-t26_1	E. invadens IP1	KB207169:65,308..71,293(+)	protein serine/threonine kinase, putative	2	2	forward	No	0.187	1.023	3.622	1.703
EIN_268580	EIN_268580-t26_1	E. invadens IP1	KB206479:210,746..211,570(-)	sentrin/sumo-specific protease, putative	1	1	reverse	No	3.05	4.588	16.179	5.167
EIN_153250	EIN_153250-t26_1	E. invadens IP1	KB206474:390,318..393,884(-)	ubiquitin specific protease, putative	1	1	reverse	No	1.563	2.268	9.594	5.633
EIN_503280	EIN_503280-t26_1	E. invadens IP1	KB206500:20,320..20,833(+)	exportin T, putative	1	1	forward	No	0.319	5.421	34.843	8.09
EIN_025860	EIN_025860-t26_1	E. invadens IP1	KB206484:1,013,786..1,016,619(-)	hypothetical protein	2	2	reverse	No	3.49	10.526	23.992	5.598
asmbl_8484	-	-	-	-	-	-	-	-	39.889	7.351	311.676	41.071
EIN_380690	EIN_380690-t26_1	E. invadens IP1	KB206395:162,870..163,514(-)	nuclear transcription factor Y subunit C-7, putative	1	1	reverse	No	2.708	2.036	18.514	5.961
EIN_186010	EIN_186010-t26_1	E. invadens IP1	KB206248:1,013,345..1,014,264(-)	hypothetical protein	2	2	reverse	No	6.166	4.493	68.43	44.04
EIN_176320	EIN_176320-t26_1	E. invadens IP1	KB206248:130,573..131,518(+)	hypothetical protein	2	2	forward	No	4.371	3.016	32.554	7.302
EIN_059350	EIN_059350-t26_1	E. invadens IP1	KB206292:942,887..946,243(-)	protein NUF1, putative	1	1	reverse	No	2.444	6.992	87.573	22.382
EIN_403070	EIN_403070-t26_1	E. invadens IP1	KB206537:41,434..42,067(+)	hypothetical protein	2	2	forward	No	7.101	33.464	69.433	38.43
EIN_419280	EIN_419280-t26_1	E. invadens IP1	KB206772:230,774..231,736(+)	Apyrase precursor, putative	1	1	forward	No	17.649	40.731	85.387	30.933
EIN_026620	EIN_026620-t26_1	E. invadens IP1	KB206484:1,097,735..1,098,544(+)	hypothetical protein	1	1	forward	No	6.111	3.913	37.104	13.349
EIN_162170	EIN_162170-t26_1	E. invadens IP1	KB206960:181,080..181,834(+)	hypothetical protein	2	2	forward	No	53.575	55.401	1309.19	218.18
EIN_176820	EIN_176820-t26_1	E. invadens IP1	KB206248:253,574..256,192(-)	neutral alpha-glucosidase AB precursor, putative	1	1	reverse	No	20.479	51.573	170.985	76.02
EIN_503120	EIN_503120-t26_1	E. invadens IP1	KB206500:12,214..12,962(+)	rab10, putative	3	3	forward	No	32.083	7.003	85.822	20.397
EIN_427880	EIN_427880-t26_1	E. invadens IP1	KB206168:35,443..36,897(-)	rho/RAC guanine nucleotide exchange factor, putative	1	1	reverse	No	0.528	0.538	3.742	0.524
EIN_155660	EIN_155660-t26_1	E. invadens IP1	KB206474:664,306..668,127(+)	multidrug resistance-associated protein, putative	1	1	forward	No	0.264	2.183	8.307	1.461
EIN_066090	EIN_066090-t26_1	E. invadens IP1	KB207140:271,013..272,134(+)	hypothetical protein	1	1	forward	No	29.111	95.806	144.463	79.754
EIN_074300	EIN_074300-t26_1	E. invadens IP1	KB206336:54,125..55,273(+)	hypothetical protein	1	1	forward	No	0.837	1.339	10.761	6.116
EIN_026280	EIN_026280-t26_1	E. invadens IP1	KB206484:1,079,064..1,079,620(+)	hypothetical protein	1	1	forward	No	1.872	1.403	15.581	4.638
EIN_318090	EIN_318090-t26_1	E. invadens IP1	KB206890:171,842..173,854(-)	dock-10, putative	1	1	reverse	No	5.296	40.183	58.641	16.703
EIN_389850	EIN_389850-t26_1	E. invadens IP1	KB206629:42,441..43,619(-)	NAD-dependent deacetylase, putative	2	2	reverse	No	58.551	65.674	265.307	47.814
EIN_176710	EIN_176710-t26_1	E. invadens IP1	KB206248:221,335..222,611(+)	U1 small nuclear ribonucleoprotein 70 kDa, putative	2	2	forward	No	16.306	8.87	216.904	135.716
EIN_274150	EIN_274150-t26_1	E. invadens IP1	KB206783:140,567..141,682(+)	hypothetical protein	1	1	forward	No	16.889	42.967	284.705	20.236
EIN_468960	EIN_468960-t26_1	E. invadens IP1	KB207240:181,228..181,797(-)	nucleoside transporter, putative	1	1	reverse	No	50.789	101.068	1137.53	296.254
EIN_162540	EIN_162540-t26_1	E. invadens IP1	KB206960:230,215..232,473(-)	hypothetical protein	1	1	reverse	No	3.105	3.47	57.474	11.053
EIN_267940	EIN_267940-t26_1	E. invadens IP1	KB206479:113,959..114,976(+)	hypothetical protein	3	3	forward	No	7.927	22.749	82.634	23.585
EIN_175680	EIN_175680-t26_1	E. invadens IP1	KB206248:47,751..49,380(+)	hypothetical protein	3	3	forward	No	25.015	23.456	90.416	16.186
EIN_222270	EIN_222270-t26_1	E. invadens IP1	KB206756:98,983..99,902(+)	hypothetical protein	2	2	forward	No	0.925	1.846	23.229	2.025
EIN_498080	EIN_498080-t26_1	E. invadens IP1	KB206184:107,070..107,864(-)	protein bem46, putative	1	1	reverse	No	6.254	7.836	140.945	14.626
EIN_058820	EIN_058820-t26_1	E. invadens IP1	KB206292:900,502..902,514(-)	hypothetical protein	1	1	reverse	No	3.083	17.033	22.69	10.04
EIN_222900	EIN_222900-t26_1	E. invadens IP1	KB206756:181,611..182,916(+)	serine/threonine protein phosphatase 2B catalytic subunit, putative	2	2	forward	No	29.694	97.852	338.676	158.674
EIN_222020	EIN_222020-t26_1	E. invadens IP1	KB206756:61,545..61,964(+)	hypothetical protein	1	1	forward	No	3.281	7.351	44.363	7.256
EIN_341950	EIN_341950-t26_1	E. invadens IP1	KB206175:333,043..334,491(-)	GRIP1-associated protein, putative	1	1	reverse	No	26.149	14.86	219.583	33.902
EIN_043620	EIN_043620-t26_1	E. invadens IP1	KB206902:58,899..63,684(-)	vacuolar protein sorting associated protein	2	2	reverse	No	3.644	9.977	19.323	7.302
EIN_252800	EIN_252800-t26_1	E. invadens IP1	KB206169:591,571..593,407(-)	protein transport protein SEC24, putative	2	2	reverse	No	3.226	2.795	15.506	8.004
EIN_489580	EIN_489580-t26_1	E. invadens IP1	KB206684:2,269..3,057(+)	hypothetical protein	1	1	forward	No	7.762	21.821	106.147	33.7
EIN_185120	EIN_185120-t26_1	E. invadens IP1	KB206248:924,169..925,098(+)	hypothetical protein	1	1	forward	No	1.519	10.188	82.663	10.483
EIN_486840	EIN_486840-t26_1	E. invadens IP1	KB206670:286,435..286,833(-)	hypothetical protein	1	1	reverse	No	306.036	100.657	773.142	342.014
EIN_461740	EIN_461740-t26_1	E. invadens IP1	KB206565:20,115..23,893(+)	serine-threonine protein kinase, putative	4	4	forward	No	1.123	4.482	33.556	12.25
EIN_359250	EIN_359250-t26_1	E. invadens IP1	KB206483:43,007..43,724(-)	hypothetical protein	2	2	reverse	No	25.675	16.126	78.533	25.052
EIN_480990	EIN_480990-t26_1	E. invadens IP1	KB206475:61,800..62,686(-)	hypothetical protein	3	3	reverse	No	1.629	12.529	12.617	7.601
EIN_114930	EIN_114930-t26_1	E. invadens IP1	KB207005:295,689..297,763(-)	coiled-coil domain containing protein, putative	2	2	reverse	No	1.057	3.987	35.038	20.932
EIN_398290	EIN_398290-t26_1	E. invadens IP1	KB206411:174,427..174,771(-)	hypothetical protein	1	1	reverse	No	277.123	2427.24	5374.44	3565.63
EIN_424290	EIN_424290-t26_1	E. invadens IP1	KB206573:36,135..37,678(+)	hypothetical protein	2	2	forward	No	3.16	9.228	42.088	18.729
EIN_468530	EIN_468530-t26_1	E. invadens IP1	KB207240:157,030..158,151(-)	hypothetical protein	1	1	reverse	No	5.615	12.034	71.408	27.003
EIN_063340	EIN_063340-t26_1	E. invadens IP1	KB206292:1,306,606..1,308,084(+)	synaptonemal complex protein ZIP1, putative	1	1	forward	No	8.819	47.154	153.383	14.925
EIN_274100	EIN_274100-t26_1	E. invadens IP1	KB206783:131,031..133,258(-)	AMP dependent ligase/synthetase, putative	1	1	reverse	No	16.603	21.536	87.752	73.879
EIN_119920	EIN_119920-t26_1	E. invadens IP1	KB206391:348,489..348,800(-)	cadmium metallothionein precursor, putative	1	1	reverse	No	2.125	15.198	94.592	15.904
EIN_387720	EIN_387720-t26_1	E. invadens IP1	KB206398:77,224..78,228(-)	hypothetical protein	1	1	reverse	No	3.589	5.21	124.467	22.043
EIN_053530	EIN_053530-t26_1	E. invadens IP1	KB206292:254,444..255,391(+)	hypothetical protein	3	3	forward	No	20.093	29.109	334.141	123.639
EIN_215120	EIN_215120-t26_1	E. invadens IP1	KB206487:63,001..65,901(-)	suppressor of actin, putative	1	1	reverse	No	2.18	23.508	56.172	15.081
EIN_504340	EIN_504340-t26_1	E. invadens IP1	KB206500:45,157..45,975(-)	Rho GTPase, putative	2	2	reverse	No	26.105	18.393	256.073	41.33
EIN_282120	EIN_282120-t26_1	E. invadens IP1	KB207030:312,602..314,288(-)	hypothetical protein	2	2	reverse	No	4.955	23.477	225.121	22.106
EIN_493110	EIN_493110-t26_1	E. invadens IP1	KB206684:180,071..180,469(-)	hypothetical protein	1	1	reverse	No	11.902	28.202	96.912	43.39
EIN_273450	EIN_273450-t26_1	E. invadens IP1	KB206783:56,765..57,256(-)	hypothetical protein	1	1	reverse	No	1.971	9.671	88.082	3.786
EIN_227290	EIN_227290-t26_1	E. invadens IP1	KB206756:631,488..632,307(+)	TATA-box-binding protein, putative	2	2	forward	No	39.02	20.281	117.133	12.555
EIN_064880	EIN_064880-t26_1	E. invadens IP1	KB207140:108,123..108,431(-)	hypothetical protein	1	1	reverse	No	3.413	12.93	51.981	7.992
EIN_504710	EIN_504710-t26_1	E. invadens IP1	KB206500:63,318..64,911(+)	hypothetical protein	2	2	forward	No	9.337	36.481	137.488	17.273
EIN_377190	EIN_377190-t26_1	E. invadens IP1	KB207268:230,056..230,919(-)	hypothetical protein	2	2	reverse	No	40.132	50.329	201.952	56.227
EIN_152770	EIN_152770-t26_1	E. invadens IP1	KB206474:311,301..313,793(+)	hypothetical protein	1	1	forward	No	0.727	1.93	19.921	6.767
EIN_153180	EIN_153180-t26_1	E. invadens IP1	KB206474:379,733..380,983(-)	hypothetical protein	1	1	reverse	No	13.333	41.374	184.186	43.539
EIN_135980	EIN_135980-t26_1	E. invadens IP1	KB207027:191,694..192,260(+)	vesicle transport protein SFT2A, putative	1	1	forward	No	120.406	51.9	712.271	469.813
EIN_184920	EIN_184920-t26_1	E. invadens IP1	KB206248:888,508..889,524(+)	hypothetical protein	1	1	forward	No	0.903	7.583	32.314	5.006
EIN_335590	EIN_335590-t26_1	E. invadens IP1	KB206750:142,268..143,113(-)	hypothetical protein	4	4	reverse	No	39.493	56.34	429.766	61.135
EIN_058420	EIN_058420-t26_1	E. invadens IP1	KB206292:833,210..834,754(-)	hypothetical protein	1	1	reverse	No	3.865	19.448	78.562	15.184
EIN_376410	EIN_376410-t26_1	E. invadens IP1	KB207268:190,132..193,254(+)	hypothetical protein	1	1	forward	No	1.244	5.02	50.589	10.305
EIN_275120	EIN_275120-t26_1	E. invadens IP1	KB206783:348,114..349,004(-)	copine-2, putative	2	2	reverse	No	198.721	130.588	690.344	103.678
EIN_409810	EIN_409810-t26_1	E. invadens IP1	KB207048:252,577..254,343(-)	fk506-binding protein, putative	2	2	reverse	No	28.901	4.366	131.92	47.952
EIN_402900	EIN_402900-t26_1	E. invadens IP1	KB206537:30,064..30,359(+)	ubiquitin-protein ligase, putative	1	1	forward	No	4.349	54.421	45.725	27.923
EIN_274740	EIN_274740-t26_1	E. invadens IP1	KB206783:242,009..243,685(+)	hypothetical protein	1	1	forward	No	0.87	10.483	83.651	10.443
EIN_429820	EIN_429820-t26_1	E. invadens IP1	KB206168:305,264..305,975(+)	hypothetical protein	2	2	forward	No	88.334	205.269	1564.72	85.813
EIN_058770	EIN_058770-t26_1	E. invadens IP1	KB206292:892,199..894,084(+)	hypothetical protein	2	2	forward	No	10.504	7.014	98.154	33.384
EIN_057780	EIN_057780-t26_1	E. invadens IP1	KB206292:783,984..785,621(-)	hypothetical protein	1	1	reverse	No	1.762	9.671	28.423	3.032
EIN_188050	EIN_188050-t26_1	E. invadens IP1	KB206371:14,647..16,113(+)	proline-serine-threonine phosphatase interacting protein, putative	1	1	forward	No	5.318	9.239	85.881	19.54
EIN_162440	EIN_162440-t26_1	E. invadens IP1	KB206960:211,954..215,334(-)	DNA polymerase, putative	1	1	reverse	No	7.002	40.984	122.865	30.035
EIN_055150	EIN_055150-t26_1	E. invadens IP1	KB206292:466,986..469,072(-)	hypothetical protein	2	2	reverse	No	1.696	2.879	19.682	7.676
EIN_313030	EIN_313030-t26_1	E. invadens IP1	KB206312:56,137..57,076(-)	apyrase, putative	2	2	reverse	No	6.023	21.8	111.58	33.125
EIN_174090	EIN_174090-t26_1	E. invadens IP1	KB207112:719,228..720,163(+)	hypothetical protein	1	1	forward	No	7.773	16.495	52.894	18.038
EIN_341760	EIN_341760-t26_1	E. invadens IP1	KB206175:288,347..289,885(-)	sentrin/sumo-specific protease, putative	1	1	reverse	No	10.702	30.754	257.495	35.162
EIN_485550	EIN_485550-t26_1	E. invadens IP1	KB206670:141,080..141,772(-)	hypothetical protein	1	1	reverse	No	2.995	15.451	30.817	6.341
EIN_320420	EIN_320420-t26_1	E. invadens IP1	KB206890:266,135..267,987(+)	serine-threonine protein kinase	2	2	forward	No	4.536	12.867	35.771	9.177
EIN_015700	EIN_015700-t26_1	E. invadens IP1	KB206484:65,009..65,827(+)	Rho GTPase, putative	4	4	forward	No	48.984	82.053	242.019	61.209
EIN_306410	EIN_306410-t26_1	E. invadens IP1	KB206936:61,622..65,038(+)	hypothetical protein	1	1	forward	No	1.718	3.923	9.444	3.573
asmbl_8592	-	-	-	-	-	-	-	-	8.577	3.913	35.352	5.518
EIN_181580	EIN_181580-t26_1	E. invadens IP1	KB206248:604,047..606,632(+)	Osmotic avoidance abnormal protein, putative	1	1	forward	No	0.617	9.049	22.346	4.482
EIN_087170	EIN_087170-t26_1	E. invadens IP1	KB207085:928,760..929,161(-)	hypothetical protein	1	1	reverse	No	33.977	65.611	188.017	71.526
EIN_504460	EIN_504460-t26_1	E. invadens IP1	KB206500:50,401..51,906(-)	hypothetical protein	1	1	reverse	No	6.463	10.283	35.861	4.551
EIN_369500	EIN_369500-t26_1	E. invadens IP1	KB206332:72,909..73,760(+)	NAD-dependent deacetylase, putative	1	1	forward	No	28.439	92.304	398.784	35.116
EIN_145870	EIN_145870-t26_1	E. invadens IP1	KB206843:92,088..93,224(+)	actin, putative	1	1	forward	No	0.958	7.003	12.303	7.135
EIN_168890	EIN_168890-t26_1	E. invadens IP1	KB207112:173,127..173,969(-)	hypothetical protein	2	2	reverse	No	14.775	23.266	175.355	15.662
EIN_410160	EIN_410160-t26_1	E. invadens IP1	KB207048:300,446..302,263(+)	hypothetical protein	1	1	forward	No	6.672	37.862	180.1	30.15
EIN_046600	EIN_046600-t26_1	E. invadens IP1	KB206215:55,342..55,830(+)	small heat-shock protein, putative	1	1	forward	No	248.2	165.266	828.835	384.075
EIN_525910	EIN_525910-t26_1	E. invadens IP1	KB206604:93,843..94,766(-)	hypothetical protein	1	1	reverse	No	6.661	19.564	38.466	20.19
EIN_374280	EIN_374280-t26_1	E. invadens IP1	KB207268:67,751..68,470(-)	hypothetical protein	2	2	reverse	No	21.393	14.776	86.106	29.69
EIN_252320	EIN_252320-t26_1	E. invadens IP1	KB206169:561,588..562,184(-)	hypothetical protein	1	1	reverse	No	18.739	7.72	66.993	14.983
EIN_057200	EIN_057200-t26_1	E. invadens IP1	KB206292:699,236..699,865(+)	hypothetical protein	1	1	forward	No	5.461	28.539	174.337	45.283
EIN_182950	EIN_182950-t26_1	E. invadens IP1	KB206248:707,538..709,057(+)	hypothetical protein	2	2	forward	No	2.235	2.152	14.473	4.476
EIN_154580	EIN_154580-t26_1	E. invadens IP1	KB206474:549,926..551,005(-)	hypothetical protein	1	1	reverse	No	4.162	10.104	38.451	27.716
EIN_254740	EIN_254740-t26_1	E. invadens IP1	KB206169:762,850..765,512(-)	hypothetical protein	2	2	reverse	No	5.813	15.588	42.028	11.663
EIN_492400	EIN_492400-t26_1	E. invadens IP1	KB206684:145,128..145,763(+)	hypothetical protein	1	1	forward	No	18.112	23.097	200.096	90.439
EIN_128720	EIN_128720-t26_1	E. invadens IP1	KB206458:103,929..108,928(+)	myosin-2 heavy chain, non muscle, putative	3	3	forward	No	1.09	2.869	14.339	7.031
EIN_420740	EIN_420740-t26_1	E. invadens IP1	KB206577:32,460..33,263(+)	hypothetical protein	1	1	forward	No	33.349	104.412	382.53	34.834
EIN_026760	EIN_026760-t26_1	E. invadens IP1	KB206484:1,102,636..1,103,679(+)	hypothetical protein	1	1	forward	No	8.18	10.388	51.637	12.043
EIN_250500	EIN_250500-t26_1	E. invadens IP1	KB206169:417,953..418,321(+)	hypothetical protein	3	3	forward	No	6.595	21.99	50.29	20.484
EIN_130520	EIN_130520-t26_1	E. invadens IP1	KB206244:30,984..33,082(-)	rap GTPase-activating protein, putative	3	3	reverse	No	0.573	1.107	9.923	1.185
EIN_057580	EIN_057580-t26_1	E. invadens IP1	KB206292:746,950..748,299(-)	hypothetical protein	1	1	reverse	No	3.149	6.149	24.516	18.591
EIN_182940	EIN_182940-t26_1	E. invadens IP1	KB206248:705,256..707,392(-)	hypothetical protein	2	2	reverse	No	1.178	2.837	15.117	7.607
EIN_246810	EIN_246810-t26_1	E. invadens IP1	KB206169:43,525..45,621(+)	DNA double-strand break repair Rad50 ATPase, putative	1	1	forward	No	0.573	1.55	18.005	5.178
EIN_057650	EIN_057650-t26_1	E. invadens IP1	KB206292:761,419..762,513(+)	hypothetical protein	1	1	forward	No	5.01	16.716	165.926	21.939
EIN_081730	EIN_081730-t26_1	E. invadens IP1	KB207085:365,005..365,739(-)	2-deoxyglucose-6-phosphate phosphatase, putative	2	2	reverse	No	9.854	6.982	68.729	9.189
EIN_308190	EIN_308190-t26_1	E. invadens IP1	KB206936:142,154..143,749(-)	heat shock protein SSA1, putative	1	1	reverse	No	6.188	14.881	69.567	18.372
EIN_246960	EIN_246960-t26_1	E. invadens IP1	KB206169:72,354..74,123(+)	hypothetical protein	1	1	forward	No	7.905	14.649	126.382	22.785
EIN_284050	EIN_284050-t26_1	E. invadens IP1	KB207106:110,216..111,680(+)	hypothetical protein	2	2	forward	No	26.006	8.437	115.322	27.647
EIN_359670	EIN_359670-t26_1	E. invadens IP1	KB206483:122,800..125,483(+)	WD-repeat protein, putative	2	2	forward	No	14.39	30.743	86.914	41.813
EIN_470010	EIN_470010-t26_1	E. invadens IP1	KB207240:263,205..264,077(+)	hypothetical protein	3	3	forward	No	31.731	9.007	156.601	63.108
EIN_380760	EIN_380760-t26_1	E. invadens IP1	KB206395:173,858..176,061(+)	hypothetical protein	3	3	forward	No	2.18	1.782	10.178	7.532
EIN_083490	EIN_083490-t26_1	E. invadens IP1	KB207085:532,305..534,994(-)	hypothetical protein	2	2	reverse	No	1.475	4.714	19.382	12.02
EIN_095560	EIN_095560-t26_1	E. invadens IP1	KB206860:363,928..364,689(+)	hypothetical protein	1	1	forward	No	2.708	24.711	38.286	8.867
EIN_178730	EIN_178730-t26_1	E. invadens IP1	KB206248:424,773..425,378(+)	hypothetical protein	1	1	forward	No	20.347	31.102	111.266	35.104
EIN_372130	EIN_372130-t26_1	E. invadens IP1	KB206332:456,822..458,150(+)	hypothetical protein	1	1	forward	No	3.743	17.265	31.985	15.248
EIN_227100	EIN_227100-t26_1	E. invadens IP1	KB206756:609,290..611,003(+)	serine/threonine protein phosphatase 2B catalytic subunit, putative	2	2	forward	No	0.617	1.107	10.941	5.219
EIN_403040	EIN_403040-t26_1	E. invadens IP1	KB206537:37,800..38,759(-)	hypothetical protein	1	1	reverse	No	1.145	3.269	34.365	8.688
EIN_118040	EIN_118040-t26_1	E. invadens IP1	KB206391:130,570..132,288(-)	hypothetical protein	1	1	reverse	No	0.573	6.022	60.527	4.925
EIN_345780	EIN_345780-t26_1	E. invadens IP1	KB207186:18,364..18,948(-)	hypothetical protein	2	2	reverse	No	5.472	68.216	98.184	57.607
EIN_370330	EIN_370330-t26_1	E. invadens IP1	KB206332:193,012..194,645(+)	rap GTPase-activating protein, putative	3	3	forward	No	3.71	16.421	30.159	8.297
EIN_145800	EIN_145800-t26_1	E. invadens IP1	KB206843:72,185..73,321(-)	actin, putative	1	1	reverse	No	0.958	7.003	12.303	7.135
EIN_155310	EIN_155310-t26_1	E. invadens IP1	KB206474:606,160..608,205(-)	hypothetical protein	1	1	reverse	No	4.228	6.128	27.884	24.321
EIN_504590	EIN_504590-t26_1	E. invadens IP1	KB206500:60,738..61,588(-)	cyclophilin, putative	2	2	reverse	No	5.989	12.962	127.954	12.06
EIN_409840	EIN_409840-t26_1	E. invadens IP1	KB207048:256,480..256,905(+)	hypothetical protein	1	1	forward	No	20.545	28.697	453.774	17.049
EIN_129120	EIN_129120-t26_1	E. invadens IP1	KB206458:158,025..160,034(+)	hypothetical protein	1	1	forward	No	3.798	13.394	43.195	31.525
EIN_087120	EIN_087120-t26_1	E. invadens IP1	KB207085:920,628..921,164(+)	hypothetical protein	1	1	forward	No	32.601	43.294	214.404	60.743
EIN_066050	EIN_066050-t26_1	E. invadens IP1	KB207140:262,549..265,474(-)	hypothetical protein	3	3	reverse	No	1.938	5.748	13.8	5.368
EIN_055110	EIN_055110-t26_1	E. invadens IP1	KB206292:457,472..458,447(-)	hypothetical protein	3	3	reverse	No	3.898	10.99	35.712	10.501
EIN_328910	EIN_328910-t26_1	E. invadens IP1	KB207015:475,061..475,720(-)	zinc finger protein DHHC domain containing protein, putative	1	1	reverse	No	7.476	6.233	51.472	10.196
EIN_495460	EIN_495460-t26_1	E. invadens IP1	KB206864:16,860..18,305(-)	hypothetical protein	1	1	reverse	No	3.997	2.584	27.33	10.927
EIN_252330	EIN_252330-t26_1	E. invadens IP1	KB206169:562,397..563,418(+)	hypothetical protein	2	2	forward	No	14.522	10.399	60.048	17.636
EIN_251160	EIN_251160-t26_1	E. invadens IP1	KB206169:467,437..468,945(-)	hypothetical protein	1	1	reverse	No	0.826	4.503	18.41	6.697
EIN_461620	EIN_461620-t26_1	E. invadens IP1	KB206565:17,798..18,241(+)	hypothetical protein	1	1	forward	No	29.98	82.622	387.649	31.537
EIN_151610	EIN_151610-t26_1	E. invadens IP1	KB206474:235,105..238,002(+)	phospholipid-transporting ATPase, putative	1	1	forward	No	2.686	6.634	16.539	7.238
EIN_074100	EIN_074100-t26_1	E. invadens IP1	KB206336:39,413..40,912(+)	hypothetical protein	1	1	forward	No	3.347	2.078	13.964	8.907
EIN_359770	EIN_359770-t26_1	E. invadens IP1	KB206483:143,530..145,483(-)	hypothetical protein	3	3	reverse	No	1.09	5.062	57.983	12.158
EIN_224320	EIN_224320-t26_1	E. invadens IP1	KB206756:328,328..328,909(+)	hypothetical protein	1	1	forward	No	4.195	4.894	26.103	11.899
EIN_229770	EIN_229770-t26_1	E. invadens IP1	KB206756:868,404..869,820(+)	rap GTPase-activating protein, putative	2	2	forward	No	17	58.502	132.818	36.721
EIN_246910	EIN_246910-t26_1	E. invadens IP1	KB206169:63,523..64,620(+)	hypothetical protein	1	1	forward	No	21.965	17.286	145.51	42.745
EIN_169390	EIN_169390-t26_1	E. invadens IP1	KB207112:210,998..212,662(-)	hypothetical protein	2	2	reverse	No	1.751	12.255	87.618	8.343
EIN_020780	EIN_020780-t26_1	E. invadens IP1	KB206484:581,138..583,588(+)	hypothetical protein	1	1	forward	No	1.64	10.779	29.56	8.165
EIN_162290	EIN_162290-t26_1	E. invadens IP1	KB206960:200,138..201,821(-)	RNA-binding protein, putative	3	3	reverse	No	1.96	3.491	56.845	9.81
EIN_523800	EIN_523800-t26_1	E. invadens IP1	KB206368:104,548..107,396(+)	hypothetical protein	7	7	forward	No	11.461	27.242	96.553	14.96
EIN_417000	EIN_417000-t26_1	E. invadens IP1	KB207254:33,906..34,862(+)	UDP-N-acetylglucosamine transporter, putative	1	1	forward	No	26.6	149.319	349.527	60.933
EIN_320470	EIN_320470-t26_1	E. invadens IP1	KB206890:274,884..275,450(+)	hypothetical protein	1	1	forward	No	6.1	2.932	27.031	6.26
EIN_065140	EIN_065140-t26_1	E. invadens IP1	KB207140:129,651..131,039(+)	ubiquitin fusion degradation protein, putative	1	1	forward	No	10.911	43.442	109.634	26.364
EIN_226280	EIN_226280-t26_1	E. invadens IP1	KB206756:517,531..519,057(+)	hypothetical protein	1	1	forward	No	1.585	9.165	12.917	9.983
EIN_275190	EIN_275190-t26_1	E. invadens IP1	KB206783:361,264..363,175(+)	hypothetical protein	3	3	forward	No	15.293	10.336	161.615	29.235
EIN_153220	EIN_153220-t26_1	E. invadens IP1	KB206474:386,738..388,091(-)	protein FAM133, putative	2	2	reverse	No	3.534	13.7	35.742	10.754
EIN_495740	EIN_495740-t26_1	E. invadens IP1	KB206864:60,822..61,193(+)	hypothetical protein	1	1	forward	No	4.955	14.164	76.153	26.427
EIN_397640	EIN_397640-t26_1	E. invadens IP1	KB206411:87,798..90,449(+)	hypothetical protein	2	2	forward	No	0.705	2.858	31.431	20.397
EIN_386890	EIN_386890-t26_1	E. invadens IP1	KB206398:50,932..51,723(+)	hypothetical protein	1	1	forward	No	356.583	335.172	1769.17	472.632
EIN_275090	EIN_275090-t26_1	E. invadens IP1	KB206783:342,705..344,383(+)	hypothetical protein	3	3	forward	No	8.202	17.465	126.427	13.073
EIN_025840	EIN_025840-t26_1	E. invadens IP1	KB206484:1,009,075..1,011,447(+)	hypothetical protein	2	2	forward	No	4.701	11.939	26.986	17.538
EIN_227310	EIN_227310-t26_1	E. invadens IP1	KB206756:633,556..634,680(-)	proliferation-associated protein 2G4, putative	1	1	reverse	No	21.106	97.05	132.744	56.169
EIN_489940	EIN_489940-t26_1	E. invadens IP1	KB206684:9,967..11,577(+)	hypothetical protein	1	1	forward	No	2.664	3.333	15.192	6.3
EIN_398050	EIN_398050-t26_1	E. invadens IP1	KB206411:124,763..125,635(+)	hypothetical protein	1	1	forward	No	0.683	1.814	24.606	5.144
EIN_026880	EIN_026880-t26_1	E. invadens IP1	KB206484:1,123,533..1,127,260(-)	villin, putative	2	2	reverse	No	1.663	4.957	8.666	3.631
EIN_469200	EIN_469200-t26_1	E. invadens IP1	KB207240:186,084..188,621(-)	protein serine/threonine kinase, putative	1	1	reverse	No	0.473	1.814	7.753	2.083
EIN_031640	EIN_031640-t26_1	E. invadens IP1	KB206969:109,752..110,591(-)	hypothetical protein	1	1	reverse	No	2.433	6.096	16.853	8.556
EIN_523840	EIN_523840-t26_1	E. invadens IP1	KB206368:115,962..117,455(+)	DNA primase small subunit, putative	3	3	forward	No	22.284	64.102	133.552	47.026
EIN_057040	EIN_057040-t26_1	E. invadens IP1	KB206292:668,015..669,196(-)	hypothetical protein	2	2	reverse	No	1.993	9.292	12.872	8.493
EIN_034080	EIN_034080-t26_1	E. invadens IP1	KB206969:222,719..224,008(+)	hypothetical protein	1	1	forward	No	5.692	7.646	27.659	8.844
EIN_046420	EIN_046420-t26_1	E. invadens IP1	KB206215:35,037..35,578(-)	hypothetical protein	2	2	reverse	No	55.876	130.356	413.632	66.319
EIN_334210	EIN_334210-t26_1	E. invadens IP1	KB206369:61,958..63,664(-)	hypothetical protein	1	1	reverse	No	0.495	3.744	12.453	3.234
EIN_344410	EIN_344410-t26_1	E. invadens IP1	KB206755:42,476..42,790(+)	topbp1, putative	1	1	forward	No	705.502	1343.42	7295.97	3512.75
EIN_094170	EIN_094170-t26_1	E. invadens IP1	KB206860:178,390..180,642(-)	hypothetical protein	2	2	reverse	No	4.03	29.024	49.122	14.189
EIN_410020	EIN_410020-t26_1	E. invadens IP1	KB207048:291,579..293,749(-)	serine/threonine protein kinase ppk15, putative	2	2	reverse	No	2.609	2.964	16.673	2.837
EIN_222010	EIN_222010-t26_1	E. invadens IP1	KB206756:56,473..61,515(+)	hypothetical protein	1	1	forward	No	0.297	2.616	9.833	4.126
EIN_273430	EIN_273430-t26_1	E. invadens IP1	KB206783:51,821..52,640(+)	protein YIF1A, putative	2	2	forward	No	18.211	80.882	138.566	42.573
EIN_079610	EIN_079610-t26_1	E. invadens IP1	KB207085:86,090..88,960(-)	AP-2 complex subunit alpha-1, putative	1	1	reverse	No	2.51	29.699	30.234	13.234
EIN_060120	EIN_060120-t26_1	E. invadens IP1	KB206292:1,058,020..1,059,375(+)	hypothetical protein	1	1	forward	No	14.775	8.479	44.123	8.372
EIN_390850	EIN_390850-t26_1	E. invadens IP1	KB206629:190,699..191,841(-)	phosphatase, putative	1	1	reverse	No	9.27	18.931	54.645	26.681
EIN_246830	EIN_246830-t26_1	E. invadens IP1	KB206169:48,095..50,680(+)	leucine-rich repeat containing protein, putative	1	1	forward	No	7.002	19.986	94.383	10.38
EIN_084920	EIN_084920-t26_1	E. invadens IP1	KB207085:661,295..662,926(+)	hypothetical protein	1	1	forward	No	2.62	5.98	25.803	13.821
EIN_064810	EIN_064810-t26_1	E. invadens IP1	KB207140:99,964..100,989(-)	NADP-dependent alcohol dehydrogenase, putative	1	1	reverse	No	27.58	64.915	366.844	26.911
EIN_055230	EIN_055230-t26_1	E. invadens IP1	KB206292:482,659..487,416(-)	hypothetical protein	1	1	reverse	No	1.211	4.989	16.135	4.373
EIN_409060	EIN_409060-t26_1	E. invadens IP1	KB207048:158,013..160,430(+)	hypothetical protein	1	1	forward	No	3.391	31.049	64.718	27.935
EIN_023770	EIN_023770-t26_1	E. invadens IP1	KB206484:835,317..836,923(-)	DEAD box ATP-dependent RNA helicase, putative	1	1	reverse	No	14.148	64.398	158.652	22.308
EIN_461760	EIN_461760-t26_1	E. invadens IP1	KB206565:25,194..26,502(-)	hypothetical protein	4	4	reverse	No	1.971	2.457	14.039	7.457
EIN_409330	EIN_409330-t26_1	E. invadens IP1	KB207048:191,637..192,578(-)	hypothetical protein	1	1	reverse	No	21.15	21.853	263.377	72.17
EIN_390780	EIN_390780-t26_1	E. invadens IP1	KB206629:177,838..180,600(-)	hypothetical protein	3	3	reverse	No	2.94	5.453	40.681	16.076
EIN_054490	EIN_054490-t26_1	E. invadens IP1	KB206292:363,385..367,608(-)	hypothetical protein	1	1	reverse	No	4.558	25.702	113.346	17.394
EIN_054180	EIN_054180-t26_1	E. invadens IP1	KB206292:319,195..320,040(+)	N-acetyltransferase ECO1, putative	1	1	forward	No	12.827	30.058	81.257	65.749
EIN_373990	EIN_373990-t26_1	E. invadens IP1	KB207268:51,346..52,500(+)	hypothetical protein	1	1	forward	No	59.289	15.651	426.518	132.563
EIN_379310	EIN_379310-t26_1	E. invadens IP1	KB206395:22,831..23,664(-)	hypothetical protein	1	1	reverse	No	25.048	34.846	154.027	76.33
EIN_095890	EIN_095890-t26_1	E. invadens IP1	KB206860:438,505..439,275(-)	hypothetical protein	1	1	reverse	No	5.472	9.06	115.187	13.602
EIN_172790	EIN_172790-t26_1	E. invadens IP1	KB207112:530,887..531,741(+)	hypothetical protein	1	1	forward	No	30.619	22.338	122.701	59.103
EIN_487250	EIN_487250-t26_1	E. invadens IP1	KB206670:338,870..339,805(-)	Rho GTPase, putative	3	3	reverse	No	51.945	10.578	160.717	24.649
EIN_377160	EIN_377160-t26_1	E. invadens IP1	KB207268:224,906..226,872(-)	DNA mismatch repair protein muts, putative	1	1	reverse	No	0.187	1.835	16.584	3.32
EIN_155340	EIN_155340-t26_1	E. invadens IP1	KB206474:613,245..615,140(-)	hypothetical protein	1	1	reverse	No	4.723	6.18	99.995	41.031
EIN_486780	EIN_486780-t26_1	E. invadens IP1	KB206670:275,450..277,195(+)	hypothetical protein	1	1	forward	No	0.87	14.554	55.423	14.81
EIN_357460	EIN_357460-t26_1	E. invadens IP1	KB206687:46,066..47,649(+)	GRIP domain containing protein RUD3, putative	1	1	forward	No	1.927	0.432	3.682	0.357
EIN_052350	EIN_052350-t26_1	E. invadens IP1	KB206292:104,421..106,107(+)	hypothetical protein	3	3	forward	No	5.274	36.913	210.183	37.36
EIN_425420	EIN_425420-t26_1	E. invadens IP1	KB206573:197,560..199,503(+)	hypothetical protein	2	2	forward	No	18.816	25.85	392.708	93.661
EIN_399960	EIN_399960-t26_1	E. invadens IP1	KB206411:319,396..319,821(+)	riboflavin kinase, putative	1	1	forward	No	29.43	60.601	276.982	71.958
EIN_307050	EIN_307050-t26_1	E. invadens IP1	KB206936:98,413..98,928(+)	NADPH nitroreductase, putative	1	1	forward	No	24.024	21.357	228.144	19.943
EIN_468770	EIN_468770-t26_1	E. invadens IP1	KB207240:165,699..166,563(+)	hypothetical protein	1	1	forward	No	10.416	12.814	224.971	33.568
EIN_112160	EIN_112160-t26_1	E. invadens IP1	KB207005:119,696..124,318(-)	hypothetical protein	5	5	reverse	No	1.112	4.936	9.968	3.579
EIN_182000	EIN_182000-t26_1	E. invadens IP1	KB206248:632,211..634,337(+)	map3k delta-1 protein kinase, putative	1	1	forward	No	2.841	7.91	14.698	5.725
EIN_044490	EIN_044490-t26_1	E. invadens IP1	KB206902:209,283..211,368(+)	serine/threonine protein kinase ppk15, putative	2	2	forward	No	4.14	3.67	62.892	53.344
EIN_026160	EIN_026160-t26_1	E. invadens IP1	KB206484:1,052,059..1,053,420(+)	Rho/RAC guanine nucleotide exchange factor, putative	1	1	forward	No	5.989	16.495	49.137	8.038
EIN_057330	EIN_057330-t26_1	E. invadens IP1	KB206292:724,352..724,933(+)	hypothetical protein	1	1	forward	No	24.409	103.167	124.781	86.63
EIN_268250	EIN_268250-t26_1	E. invadens IP1	KB206479:159,508..160,089(+)	ADP-ribosylation factor, putative	1	1	forward	No	0.011	0	28.752	1.893
EIN_359660	EIN_359660-t26_1	E. invadens IP1	KB206483:120,495..122,459(-)	E3 ubiquitin protein ligase HUWE1, putative	1	1	reverse	No	4.294	14.069	21.358	10.397
EIN_387390	EIN_387390-t26_1	E. invadens IP1	KB206398:65,348..66,268(+)	endonuclease III, putative	1	1	forward	No	3.27	6.465	63.76	10.547
EIN_169380	EIN_169380-t26_1	E. invadens IP1	KB207112:208,815..210,482(-)	hypothetical protein	3	3	reverse	No	7.96	4.556	60.572	10.765
EIN_019020	EIN_019020-t26_1	E. invadens IP1	KB206484:354,372..357,067(+)	hypothetical protein	2	2	forward	No	2.048	2.7	14.922	6.968
EIN_176420	EIN_176420-t26_1	E. invadens IP1	KB206248:160,675..165,252(+)	protein serine/threonine kinase, putative	1	1	forward	No	0.617	0.559	3.862	1.22
EIN_268060	EIN_268060-t26_1	E. invadens IP1	KB206479:137,645..138,637(-)	hypothetical protein	1	1	reverse	No	2.742	3.554	15.461	4.476
EIN_226100	EIN_226100-t26_1	E. invadens IP1	KB206756:484,765..486,126(+)	hypothetical protein	1	1	forward	No	5.395	2.13	18.454	8.061
EIN_374110	EIN_374110-t26_1	E. invadens IP1	KB207268:57,344..58,159(+)	hypothetical protein	1	1	forward	No	4.921	12.297	99.726	29.339
EIN_172690	EIN_172690-t26_1	E. invadens IP1	KB207112:508,920..511,502(-)	hypothetical protein	2	2	reverse	No	13.102	4.377	67.232	40.708
EIN_249110	EIN_249110-t26_1	E. invadens IP1	KB206169:272,501..276,253(+)	AMP deaminase, putative	1	1	forward	No	1.024	9.998	9.19	7.014
EIN_162210	EIN_162210-t26_1	E. invadens IP1	KB206960:186,933..187,829(+)	hypothetical protein	1	1	forward	No	13.641	85.913	347.642	137.298
EIN_283740	EIN_283740-t26_1	E. invadens IP1	KB207106:59,131..60,228(+)	hypothetical protein	1	1	forward	No	2.808	1.993	32.703	7.198
EIN_498070	EIN_498070-t26_1	E. invadens IP1	KB206184:105,759..106,811(-)	hypothetical protein	1	1	reverse	No	0.517	1.74	46.428	4.776
EIN_284840	EIN_284840-t26_1	E. invadens IP1	KB207106:198,974..201,148(-)	hypothetical protein	1	1	reverse	No	0.793	1.034	5.044	2.336
EIN_154390	EIN_154390-t26_1	E. invadens IP1	KB206474:509,100..510,971(+)	hypothetical protein	2	2	forward	No	2.642	17.571	24.352	10.328
EIN_425330	EIN_425330-t26_1	E. invadens IP1	KB206573:184,665..185,665(+)	hypothetical protein	3	3	forward	No	2.708	10.42	60.647	5.702
EIN_086640	EIN_086640-t26_1	E. invadens IP1	KB207085:854,067..856,144(+)	hypothetical protein	2	2	forward	No	1.354	13.858	30.578	5.386
EIN_281700	EIN_281700-t26_1	E. invadens IP1	KB207030:202,387..206,127(-)	hypothetical protein	4	4	reverse	No	18.365	78.108	131.037	37.158
EIN_086830	EIN_086830-t26_1	E. invadens IP1	KB207085:889,372..890,154(-)	hypothetical protein	1	1	reverse	No	78.017	87.189	411.072	91.055
EIN_047710	EIN_047710-t26_1	E. invadens IP1	KB206215:181,935..182,468(+)	hypothetical protein	1	1	forward	No	33.239	25.301	546.39	119.133
EIN_052600	EIN_052600-t26_1	E. invadens IP1	KB206292:135,672..137,169(+)	guanine nucleotide exchange factor, putative	2	2	forward	No	0.947	3.512	8.89	2.002
EIN_031150	EIN_031150-t26_1	E. invadens IP1	KB206969:57,365..58,434(-)	protein phosphatase 2C, putative	2	2	reverse	No	1.266	3.607	8.142	3.579
EIN_173270	EIN_173270-t26_1	E. invadens IP1	KB207112:582,610..583,068(+)	caltractin, putative	1	1	forward	No	78.986	25.365	126.562	22.987
EIN_430710	EIN_430710-t26_1	E. invadens IP1	KB206168:428,788..429,092(+)	hypothetical protein	2	2	forward	No	53.542	312.444	1748.18	232.737
EIN_359410	EIN_359410-t26_1	E. invadens IP1	KB206483:88,561..89,688(+)	hypothetical protein	1	1	forward	No	1.068	3.934	9.01	4.137
EIN_170640	EIN_170640-t26_1	E. invadens IP1	KB207112:308,381..309,158(+)	hypothetical protein	3	3	forward	No	20.446	8.184	118.21	24.88
EIN_291320	EIN_291320-t26_1	E. invadens IP1	KB206397:73,977..75,086(-)	stromal membrane-associated protein, putative	1	1	reverse	No	5.12	15.092	88.635	55.628
EIN_397590	EIN_397590-t26_1	E. invadens IP1	KB206411:79,992..81,737(-)	hypothetical protein	1	1	reverse	No	1.861	11.612	18.769	6.841
EIN_171490	EIN_171490-t26_1	E. invadens IP1	KB207112:389,655..390,479(-)	hypothetical protein	1	1	reverse	No	14.258	10.652	181.926	36.002
EIN_056910	EIN_056910-t26_1	E. invadens IP1	KB206292:648,546..649,742(+)	U4/U6 small nuclear ribonucleoprotein Prp3, putative	1	1	forward	No	6.617	20.429	137.982	25.616
EIN_096490	EIN_096490-t26_1	E. invadens IP1	KB206860:565,510..567,193(-)	AP2-associated protein kinase, putative	2	2	reverse	No	0.683	1.814	5.972	2.658
EIN_497490	EIN_497490-t26_1	E. invadens IP1	KB206184:23,959..26,319(-)	hypothetical protein	1	1	reverse	No	2.147	6.718	54.66	17.532
EIN_176650	EIN_176650-t26_1	E. invadens IP1	KB206248:197,905..198,753(-)	hypothetical protein	1	1	reverse	No	20.06	27.084	121.982	25.334
EIN_318790	EIN_318790-t26_1	E. invadens IP1	KB206890:212,611..213,844(+)	hypothetical protein	2	2	forward	No	4.723	2.152	33.93	11.542
EIN_080940	EIN_080940-t26_1	E. invadens IP1	KB207085:315,580..316,263(-)	meiotic coiled-coil protein, putative	2	2	reverse	No	42.301	185.283	758.13	107.424
EIN_164370	EIN_164370-t26_1	E. invadens IP1	KB206683:65,813..68,254(-)	sarcolemmal membrane-associated protein, putative	1	1	reverse	No	1.057	4.503	7.154	3.573
EIN_428950	EIN_428950-t26_1	E. invadens IP1	KB206168:104,201..105,193(+)	hypothetical protein	2	2	forward	No	1.64	8.996	31.925	17.624
EIN_387950	EIN_387950-t26_1	E. invadens IP1	KB206398:83,597..85,092(-)	hypothetical protein	2	2	reverse	No	11.847	33.433	170.326	45.283
EIN_031170	EIN_031170-t26_1	E. invadens IP1	KB206969:61,537..62,334(-)	hypothetical protein	1	1	reverse	No	2.951	3.744	37.523	4.511
EIN_018280	EIN_018280-t26_1	E. invadens IP1	KB206484:263,148..263,966(-)	hypothetical protein	1	1	reverse	No	2.73	9.566	65.571	7.946
EIN_381410	EIN_381410-t26_1	E. invadens IP1	KB206395:253,474..255,301(-)	serine/threonine protein kinase, putative	2	2	reverse	No	1.982	13.015	92.706	16.099
EIN_197930	EIN_197930-t26_1	E. invadens IP1	KB207226:63,822..65,699(-)	hypothetical protein	1	1	reverse	No	1.178	9.028	21.208	3.844
EIN_021150	EIN_021150-t26_1	E. invadens IP1	KB206484:609,320..611,295(-)	hypothetical protein	2	2	reverse	No	19.961	34.625	141.26	52.889
EIN_206270	EIN_206270-t26_1	E. invadens IP1	KB206455:70,946..73,714(-)	hypothetical protein	1	1	reverse	No	6.43	48.873	125.2	26.514
EIN_248110	EIN_248110-t26_1	E. invadens IP1	KB206169:186,903..187,484(+)	histone H3, putative	2	2	forward	No	16.944	36.892	385.254	33.631
EIN_016430	EIN_016430-t26_1	E. invadens IP1	KB206484:131,895..135,165(+)	serine-threonine protein kinase, putative	2	2	forward	No	0.275	0.401	2.021	0.771
EIN_406210	EIN_406210-t26_1	E. invadens IP1	KB206537:403,658..405,471(-)	hypothetical protein	2	2	reverse	No	4.624	7.499	24.83	9.718
EIN_181570	EIN_181570-t26_1	E. invadens IP1	KB206248:601,623..603,728(+)	T-cell activation Rho GTPase activating protein, putative	3	3	forward	No	1.255	3.101	18.44	3.907
EIN_313090	EIN_313090-t26_1	E. invadens IP1	KB206312:70,324..71,128(+)	extracellular ribonuclease LE precursor, putative	2	2	forward	No	11.759	20.671	196.908	62.072
EIN_130390	EIN_130390-t26_1	E. invadens IP1	KB206244:26,543..27,263(-)	hypothetical protein	2	2	reverse	No	3.776	6.18	19.816	3.775
EIN_005650	EIN_005650-t26_1	E. invadens IP1	KB206272:80,328..81,146(-)	hypothetical protein	3	3	reverse	No	3.6	32.02	151.557	35.749
EIN_081760	EIN_081760-t26_1	E. invadens IP1	KB207085:368,960..370,453(-)	phosphatidylinositol-3,4,5-trisphosphate 3-phosphatase TPTE2, putative	3	3	reverse	No	1.321	6.328	13.56	11.088
EIN_055160	EIN_055160-t26_1	E. invadens IP1	KB206292:470,047..471,621(+)	hypothetical protein	1	1	forward	No	15.535	4.757	74.432	55.582
EIN_164980	EIN_164980-t26_1	E. invadens IP1	KB206683:111,559..112,863(+)	Rho/RAC guanine nucleotide exchange factor, putative	1	1	forward	No	15.524	39.698	143.385	65.421
EIN_095500	EIN_095500-t26_1	E. invadens IP1	KB206860:349,253..355,120(+)	ubiquitin ligase E3 alpha, putative	3	3	forward	No	3.843	12.582	107.404	10.932
EIN_284110	EIN_284110-t26_1	E. invadens IP1	KB207106:121,763..122,200(+)	hypothetical protein	1	1	forward	No	9.524	14.565	104.59	110.255
EIN_055200	EIN_055200-t26_1	E. invadens IP1	KB206292:474,969..478,811(-)	hypothetical protein	1	1	reverse	No	0.914	1.571	17.946	5.109
EIN_369480	EIN_369480-t26_1	E. invadens IP1	KB206332:65,609..68,975(-)	DNA damage-binding protein, putative	3	3	reverse	No	11.572	40.235	70.899	23.804
EIN_047110	EIN_047110-t26_1	E. invadens IP1	KB206215:85,144..88,801(+)	hypothetical protein	4	4	forward	No	0.374	6.054	30.862	5.276
EIN_490010	EIN_490010-t26_1	E. invadens IP1	KB206684:20,008..21,737(+)	hypothetical protein	2	2	forward	No	2.918	13.795	60.542	7.388
EIN_523790	EIN_523790-t26_1	E. invadens IP1	KB206368:100,080..101,868(-)	hypothetical protein	2	2	reverse	No	6.342	32.199	79.655	17.739
EIN_018970	EIN_018970-t26_1	E. invadens IP1	KB206484:350,310..350,904(-)	hypothetical protein	2	2	reverse	No	6.309	22.032	90.072	14.448
EIN_054430	EIN_054430-t26_1	E. invadens IP1	KB206292:349,667..350,692(-)	hypothetical protein	1	1	reverse	No	2.642	6.518	24.935	7.699
EIN_281960	EIN_281960-t26_1	E. invadens IP1	KB207030:269,105..272,401(-)	suppressor of actin, putative	1	1	reverse	No	19.29	78.193	269.289	45.519
EIN_215160	EIN_215160-t26_1	E. invadens IP1	KB206487:72,429..73,304(-)	hypothetical protein	1	1	reverse	No	12.089	22.928	211.605	11.709
EIN_319430	EIN_319430-t26_1	E. invadens IP1	KB206890:235,619..235,939(+)	hypothetical protein	1	1	forward	No	24.431	37.335	216.066	23.953
EIN_335570	EIN_335570-t26_1	E. invadens IP1	KB206750:140,130..140,450(+)	hypothetical protein	1	1	forward	No	5.626	4.145	121.413	7.681
asmbl_8317	-	-	-	-	-	-	-	-	1.266	7.446	10.761	5.558
EIN_175750	EIN_175750-t26_1	E. invadens IP1	KB206248:65,814..67,016(-)	1-O-acylceramide synthase precursor, putative	1	1	reverse	No	4.988	31.366	182.045	21.588
EIN_409110	EIN_409110-t26_1	E. invadens IP1	KB207048:169,575..171,536(+)	DENN domain containing protein 2D, putative	1	1	forward	No	0.694	3.997	18.38	5.748
EIN_022390	EIN_022390-t26_1	E. invadens IP1	KB206484:704,459..704,953(-)	transcription factor MYB90, putative	1	1	reverse	No	1.442	4.071	29.62	2.054
EIN_164360	EIN_164360-t26_1	E. invadens IP1	KB206683:64,887..65,777(-)	hypothetical protein	1	1	reverse	No	9.105	29.13	73.698	18.464
EIN_086760	EIN_086760-t26_1	E. invadens IP1	KB207085:877,283..878,152(-)	hypothetical protein	1	1	reverse	No	12.717	11.285	98.364	16.583
EIN_162050	EIN_162050-t26_1	E. invadens IP1	KB206960:151,760..153,400(+)	hypothetical protein	1	1	forward	No	13.939	32.368	116.399	22.964
EIN_079420	EIN_079420-t26_1	E. invadens IP1	KB207085:64,699..66,102(+)	hypothetical protein	1	1	forward	No	9.193	44.528	43.42	28.493
EIN_281750	EIN_281750-t26_1	E. invadens IP1	KB207030:221,473..223,540(+)	hypothetical protein	2	2	forward	No	16.515	15.957	127.879	60.922
EIN_175530	EIN_175530-t26_1	E. invadens IP1	KB206248:14,202..15,668(-)	hypothetical protein	1	1	reverse	No	6.958	7.551	125.215	9.379
EIN_114190	EIN_114190-t26_1	E. invadens IP1	KB207005:250,001..250,588(-)	hypothetical protein	1	1	reverse	No	26.534	34.224	141.574	30.61
EIN_056350	EIN_056350-t26_1	E. invadens IP1	KB206292:573,451..574,098(-)	hypothetical protein	1	1	reverse	No	1.112	2.837	34.664	4.235
EIN_386870	EIN_386870-t26_1	E. invadens IP1	KB206398:48,941..49,882(+)	hypothetical protein	1	1	forward	No	4.822	10.072	61.395	23.211
EIN_475600	EIN_475600-t26_1	E. invadens IP1	KB206689:193,730..194,476(+)	hypothetical protein	2	2	forward	No	71.797	57.701	313.082	73.672
EIN_096010	EIN_096010-t26_1	E. invadens IP1	KB206860:461,458..464,724(+)	interferon-induced, double-stranded RNA-activated protein kinase, putative	6	6	forward	No	5.351	10.642	67.846	32.642
EIN_154900	EIN_154900-t26_1	E. invadens IP1	KB206474:572,313..572,705(-)	hypothetical protein	1	1	reverse	No	15.987	62.499	616.092	58.534
EIN_403880	EIN_403880-t26_1	E. invadens IP1	KB206537:137,314..139,146(+)	hypothetical protein	1	1	forward	No	7.245	7.678	57.264	17.169
EIN_249270	EIN_249270-t26_1	E. invadens IP1	KB206169:312,588..313,346(-)	transcription factor nf-Y alpha, putative	2	2	reverse	No	40.737	28.402	529.926	61.227
EIN_409940	EIN_409940-t26_1	E. invadens IP1	KB207048:273,595..274,116(-)	hypothetical protein	1	1	reverse	No	11.109	12.92	437.1	31.042
EIN_284170	EIN_284170-t26_1	E. invadens IP1	KB207106:134,891..136,951(+)	DNA replication licensing factor mcm6, putative	1	1	forward	No	10.46	29.024	109.44	34.839
EIN_096940	EIN_096940-t26_1	E. invadens IP1	KB206860:640,128..640,925(-)	hypothetical protein	1	1	reverse	No	0.716	3.565	25.01	5.645
EIN_112270	EIN_112270-t26_1	E. invadens IP1	KB207005:124,477..125,400(-)	Hypothetical protein	1	1	reverse	No	1.64	12.413	22.301	10.23
EIN_086270	EIN_086270-t26_1	E. invadens IP1	KB207085:817,785..819,353(-)	hypothetical protein	1	1	reverse	No	0.65	2.362	17.257	3.527
EIN_489820	EIN_489820-t26_1	E. invadens IP1	KB206684:8,352..9,014(-)	hypothetical protein	1	1	reverse	No	31.951	83.34	388.397	77.136
EIN_059760	EIN_059760-t26_1	E. invadens IP1	KB206292:1,026,405..1,027,817(-)	cyclomaltodextrin glucanotransferase precursor, putative	1	1	reverse	No	0.187	0.886	5.538	4.01
EIN_327850	EIN_327850-t26_1	E. invadens IP1	KB207015:298,788..299,585(+)	hypothetical protein	1	1	forward	No	112.534	133.004	562.51	221.615
EIN_503850	EIN_503850-t26_1	E. invadens IP1	KB206500:32,393..33,648(+)	hypothetical protein	3	3	forward	No	6.958	11.791	35.742	7.975
EIN_229610	EIN_229610-t26_1	E. invadens IP1	KB206756:837,611..838,147(-)	hypothetical protein	1	1	reverse	No	47.96	33.022	213.491	70.582
EIN_247130	EIN_247130-t26_1	E. invadens IP1	KB206169:126,104..128,095(+)	hypothetical protein	1	1	forward	No	4.591	4.271	89.623	8.573
EIN_388070	EIN_388070-t26_1	E. invadens IP1	KB206398:87,234..87,705(-)	hypothetical protein	3	3	reverse	No	108.24	384.393	1246.31	129.617
EIN_155420	EIN_155420-t26_1	E. invadens IP1	KB206474:628,932..630,011(-)	hypothetical protein	2	2	reverse	No	1.663	3.86	42.836	7.877
EIN_469650	EIN_469650-t26_1	E. invadens IP1	KB207240:232,582..234,292(-)	kifc1, putative	2	2	reverse	No	3.424	18.098	48.359	16.571
EIN_047550	EIN_047550-t26_1	E. invadens IP1	KB206215:166,043..171,046(-)	DnaJ domain containing protein	1	1	reverse	No	2.235	13.004	21.313	13.723
EIN_359650	EIN_359650-t26_1	E. invadens IP1	KB206483:119,233..120,423(+)	WD repeat-containing protein 5B, putative	3	3	forward	No	6.485	4.714	107.629	30.156
EIN_073700	EIN_073700-t26_1	E. invadens IP1	KB206336:25,151..26,435(+)	hypothetical protein	3	3	forward	No	2.874	3.364	18.754	9.655
EIN_523670	EIN_523670-t26_1	E. invadens IP1	KB206368:64,861..66,634(+)	dual specificity protein phosphatase, putative	3	3	forward	No	6.078	9.365	68.654	11.617
EIN_430760	EIN_430760-t26_1	E. invadens IP1	KB206168:442,973..444,742(+)	hypothetical protein	1	1	forward	No	3.534	29.077	120.5	40.127
EIN_135190	EIN_135190-t26_1	E. invadens IP1	KB207027:127,449..128,556(-)	hypothetical protein	3	3	reverse	No	12.54	76.832	422.792	138.972
EIN_018790	EIN_018790-t26_1	E. invadens IP1	KB206484:334,078..339,186(+)	hypothetical protein	1	1	forward	No	0.264	1.455	2.35	0.834
EIN_371340	EIN_371340-t26_1	E. invadens IP1	KB206332:333,453..333,823(+)	hypothetical protein	2	2	forward	No	56.669	175.348	897.549	77.211
EIN_419710	EIN_419710-t26_1	E. invadens IP1	KB206772:282,147..282,689(+)	hypothetical protein	1	1	forward	No	16.603	17.339	430.111	29.172
EIN_453200	EIN_453200-t26_1	E. invadens IP1	KB206589:62,787..63,398(+)	hypothetical protein	2	2	forward	No	35.386	14.47	183.707	25.012
EIN_132170	EIN_132170-t26_1	E. invadens IP1	KB206244:108,460..109,372(+)	hypothetical protein	2	2	forward	No	6.848	5.41	27.674	7.699
EIN_318800	EIN_318800-t26_1	E. invadens IP1	KB206890:214,298..214,822(-)	hypothetical protein	1	1	reverse	No	44.767	71.823	700.432	244.55
EIN_373450	EIN_373450-t26_1	E. invadens IP1	KB207268:31,205..31,762(+)	hypothetical protein	1	1	forward	No	7.024	2.9	28.063	5.397
EIN_380950	EIN_380950-t26_1	E. invadens IP1	KB206395:190,980..192,050(-)	hypothetical protein	1	1	reverse	No	2.389	2.436	13.201	10.023
EIN_080270	EIN_080270-t26_1	E. invadens IP1	KB207085:217,087..218,130(+)	hypothetical protein	1	1	forward	No	7.795	23.371	293.236	18.211
EIN_135180	EIN_135180-t26_1	E. invadens IP1	KB207027:126,329..127,318(+)	hypothetical protein	1	1	forward	No	3.27	12.624	60.617	7.273
EIN_154270	EIN_154270-t26_1	E. invadens IP1	KB206474:505,761..506,543(-)	hypothetical protein	1	1	reverse	No	8.665	37.462	122.461	17.992
EIN_225710	EIN_225710-t26_1	E. invadens IP1	KB206756:468,816..469,895(+)	protein TRANSPARENT TESTA GLABRA, putative	2	2	forward	No	14.764	8.153	68.475	40.346
EIN_252650	EIN_252650-t26_1	E. invadens IP1	KB206169:585,739..586,788(+)	hypothetical protein	1	1	forward	No	2.951	19.448	28.168	10.472
EIN_311990	EIN_311990-t26_1	E. invadens IP1	KB207208:55,697..57,324(+)	hypothetical protein	2	2	forward	No	3.589	7.14	20.58	7.129
EIN_074330	EIN_074330-t26_1	E. invadens IP1	KB206336:61,798..63,608(-)	hypothetical protein	3	3	reverse	No	4.063	12.677	95.011	18.573
EIN_248830	EIN_248830-t26_1	E. invadens IP1	KB206169:257,944..258,564(-)	Dephospho-CoA kinase, putative	1	1	reverse	No	6.067	20.355	332.51	23.015
EIN_507480	EIN_507480-t26_1	E. invadens IP1	KB206320:127,966..128,595(-)	hypothetical protein	1	1	reverse	No	2.73	4.799	40.366	1.749
EIN_493350	EIN_493350-t26_1	E. invadens IP1	KB206684:185,376..186,200(-)	protein kinase, putative	1	1	reverse	No	5.923	20.671	82.214	9.632
EIN_230650	EIN_230650-t26_1	E. invadens IP1	KB206756:912,762..915,118(+)	ubiquitin protein ligase, putative	2	2	forward	No	2.037	4.641	16.239	7.601
EIN_398150	EIN_398150-t26_1	E. invadens IP1	KB206411:140,615..142,585(+)	hypothetical protein	1	1	forward	No	0.826	1.941	10.552	4.505
EIN_130350	EIN_130350-t26_1	E. invadens IP1	KB206244:17,857..18,828(-)	protein ASC1, putative	1	1	reverse	No	11.682	8.88	102.66	21.399
EIN_172770	EIN_172770-t26_1	E. invadens IP1	KB207112:526,367..528,255(-)	T-cell activation Rho GTPase activating protein, putative	2	2	reverse	No	2.048	9.249	22.615	14.039
EIN_129100	EIN_129100-t26_1	E. invadens IP1	KB206458:152,724..154,388(+)	hypothetical protein	1	1	forward	No	6.496	13.015	164.668	10.823
EIN_155430	EIN_155430-t26_1	E. invadens IP1	KB206474:630,221..632,296(+)	hypothetical protein	1	1	forward	No	4.756	18.414	42.911	11.318
EIN_153430	EIN_153430-t26_1	E. invadens IP1	KB206474:405,585..408,239(+)	pyruvate, phosphate dikinase, putative	1	1	forward	No	26.171	253.689	388.667	337.267
EIN_370950	EIN_370950-t26_1	E. invadens IP1	KB206332:269,929..270,750(+)	hypothetical protein	1	1	forward	No	3.017	12.951	27.794	12.325
EIN_058600	EIN_058600-t26_1	E. invadens IP1	KB206292:850,113..852,319(+)	DNA mismatch repair protein MlH1, putative	2	2	forward	No	4.195	18.583	27.854	16.663
EIN_127170	EIN_127170-t26_1	E. invadens IP1	KB206616:27,142..27,816(+)	hypothetical protein	1	1	forward	No	0.65	0.306	12.617	1.122
EIN_055120	EIN_055120-t26_1	E. invadens IP1	KB206292:458,501..460,136(-)	hypothetical protein	2	2	reverse	No	1.409	6.223	17.676	6.318
EIN_487720	EIN_487720-t26_1	E. invadens IP1	KB206670:422,388..422,996(+)	carboxy-terminal domain RNA polymerase II polypeptide A small phosphatase, putative	1	1	forward	No	30.443	45.54	226.064	63.275
EIN_016330	EIN_016330-t26_1	E. invadens IP1	KB206484:114,724..116,607(+)	chromobox protein, putative	3	3	forward	No	0.826	0.802	21.867	9.689
EIN_031190	EIN_031190-t26_1	E. invadens IP1	KB206969:64,052..65,434(-)	protein phosphatase 2C, putative	3	3	reverse	No	21.701	33.422	175.789	45.116
EIN_059020	EIN_059020-t26_1	E. invadens IP1	KB206292:915,406..916,749(-)	hypothetical protein	1	1	reverse	No	1.64	2.162	25.235	10.777
EIN_162180	EIN_162180-t26_1	E. invadens IP1	KB206960:182,290..183,399(+)	hypothetical protein	1	1	forward	No	2.554	16.695	101.672	26.761
EIN_251190	EIN_251190-t26_1	E. invadens IP1	KB206169:472,705..473,022(-)	hypothetical protein	1	1	reverse	No	32.414	15.071	356.023	127.321
EIN_400020	EIN_400020-t26_1	E. invadens IP1	KB206411:328,239..330,326(+)	hypothetical protein	1	1	forward	No	13.102	24.025	116.369	32.722
EIN_253640	EIN_253640-t26_1	E. invadens IP1	KB206169:710,169..711,935(-)	hypothetical protein	1	1	reverse	No	5.956	24.131	214.868	24.442
EIN_083260	EIN_083260-t26_1	E. invadens IP1	KB207085:504,876..507,836(+)	ubiquitin-activating enzyme E1, putative	1	1	forward	No	13.862	47.766	164.025	35.041
EIN_133870	EIN_133870-t26_1	E. invadens IP1	KB207027:14,902..17,593(-)	phosphatidylinositol 3-kinase, putative	2	2	reverse	No	2.929	8.385	23.513	6.893
EIN_095170	EIN_095170-t26_1	E. invadens IP1	KB206860:320,488..321,408(+)	hypothetical protein	2	2	forward	No	12.518	13.12	118.989	5.944
EIN_152420	EIN_152420-t26_1	E. invadens IP1	KB206474:283,073..284,038(+)	hypothetical protein	1	1	forward	No	8.654	5.316	55.917	27.026
EIN_054040	EIN_054040-t26_1	E. invadens IP1	KB206292:313,344..314,628(+)	pre-mRNA-splicing factor CWC2, putative	2	2	forward	No	7.828	6.813	42.103	13.878
EIN_187170	EIN_187170-t26_1	E. invadens IP1	KB206248:1,159,750..1,160,511(-)	hypothetical protein	2	2	reverse	No	19.257	21.631	182.434	88.413
EIN_281150	EIN_281150-t26_1	E. invadens IP1	KB207030:42,887..43,270(+)	hypothetical protein	1	1	forward	No	367.472	93.886	689.431	162.224
EIN_504720	EIN_504720-t26_1	E. invadens IP1	KB206500:65,592..66,200(-)	hypothetical protein	1	1	reverse	No	6.672	13.5	36.086	28.154
EIN_083030	EIN_083030-t26_1	E. invadens IP1	KB207085:485,854..486,357(+)	hypothetical protein	1	1	forward	No	3.732	14.206	82.11	29.126
EIN_084340	EIN_084340-t26_1	E. invadens IP1	KB207085:616,052..618,823(-)	structural maintenance of chromosome protein, putative	1	1	reverse	No	1.762	6.655	10.956	5.155
EIN_526280	EIN_526280-t26_1	E. invadens IP1	KB206604:110,550..111,608(+)	hypothetical protein	1	1	forward	No	3.237	7.182	77.53	41.174
EIN_111550	EIN_111550-t26_1	E. invadens IP1	KB207005:97,461..98,213(-)	FK506-binding protein, putative	1	1	reverse	No	50.944	128.353	375.436	66.307
EIN_283370	EIN_283370-t26_1	E. invadens IP1	KB207106:3,695..4,366(+)	hypothetical protein	2	2	forward	No	8.423	5.78	42.896	11.761
EIN_092850	EIN_092850-t26_1	E. invadens IP1	KB206860:20,545..21,246(-)	TATA-box-binding protein, putative	1	1	reverse	No	34.572	63.786	210.154	82.038
EIN_484830	EIN_484830-t26_1	E. invadens IP1	KB206670:96,746..97,402(-)	hypothetical protein	1	1	reverse	No	8.214	2.784	27.105	9.12
EIN_504830	EIN_504830-t26_1	E. invadens IP1	KB206500:67,388..68,298(+)	hypothetical protein	2	2	forward	No	0.628	1.455	32.718	10.069
EIN_047750	EIN_047750-t26_1	E. invadens IP1	KB206215:187,091..189,946(+)	hypothetical protein	1	1	forward	No	0.462	3.037	5.792	2.221
EIN_405240	EIN_405240-t26_1	E. invadens IP1	KB206537:288,996..289,969(+)	hypothetical protein	2	2	forward	No	1.288	0.728	7.858	2.232
EIN_016470	EIN_016470-t26_1	E. invadens IP1	KB206484:138,997..140,679(-)	ATP-binding cassette transporter, putative	1	1	reverse	No	0.793	2.869	24.022	9.425
EIN_391060	EIN_391060-t26_1	E. invadens IP1	KB206629:216,460..217,304(-)	phosphatidic acid phosphatase type 2 domain containing protein, putative	2	2	reverse	No	36.906	38.021	333.243	35.887
EIN_031420	EIN_031420-t26_1	E. invadens IP1	KB206969:85,286..86,458(-)	methionine gamma-lyase, putative	1	1	reverse	No	8.324	58.133	112.119	22.44
EIN_025800	EIN_025800-t26_1	E. invadens IP1	KB206484:994,707..997,055(-)	phosphatidylinositol-4-phosphate 5-kinase, putative	2	2	reverse	No	1.486	2.099	7.633	2.796
EIN_341930	EIN_341930-t26_1	E. invadens IP1	KB206175:324,236..332,332(+)	hypothetical protein	1	1	forward	No	1.839	5.526	12.078	10.156
EIN_185470	EIN_185470-t26_1	E. invadens IP1	KB206248:967,089..967,415(-)	DNA polymerase epsilon subunit C, putative	1	1	reverse	No	182.327	111.288	963.389	893.14
EIN_228250	EIN_228250-t26_1	E. invadens IP1	KB206756:733,876..734,427(+)	hypothetical protein	2	2	forward	No	40.968	64.978	403.708	93.017
EIN_095540	EIN_095540-t26_1	E. invadens IP1	KB206860:360,990..361,745(-)	hypothetical protein	1	1	reverse	No	3.358	6.855	70.061	43.298
EIN_181530	EIN_181530-t26_1	E. invadens IP1	KB206248:592,721..597,178(+)	golgin IMH1, putative	2	2	forward	No	4.437	3.206	30.787	2.773
EIN_308660	EIN_308660-t26_1	E. invadens IP1	KB206936:162,489..162,974(-)	hypothetical protein	1	1	reverse	No	2.268	0.369	26.731	4.73
EIN_468340	EIN_468340-t26_1	E. invadens IP1	KB207240:132,576..133,007(-)	hypothetical protein	1	1	reverse	No	34.968	107.787	429.123	130.911
EIN_387400	EIN_387400-t26_1	E. invadens IP1	KB206398:66,729..68,344(+)	hypothetical protein	1	1	forward	No	6.089	6.286	93.5	47.394
EIN_369450	EIN_369450-t26_1	E. invadens IP1	KB206332:55,807..56,430(+)	hypothetical protein	1	1	forward	No	53.817	70.8	281.352	122.787
EIN_374230	EIN_374230-t26_1	E. invadens IP1	KB207268:59,441..60,259(-)	sodium transporter, putative	1	1	reverse	No	0.176	1.55	17.122	3.372
EIN_318950	EIN_318950-t26_1	E. invadens IP1	KB206890:222,415..222,864(+)	hypothetical protein	1	1	forward	No	46.264	127.087	546.66	45.801
EIN_497520	EIN_497520-t26_1	E. invadens IP1	KB206184:30,139..31,745(-)	hypothetical protein	3	3	reverse	No	30.256	39.592	628.111	76.653
EIN_096050	EIN_096050-t26_1	E. invadens IP1	KB206860:469,071..470,866(-)	histone deacetylase, putative	4	4	reverse	No	11.671	23.34	344.588	47.602
EIN_327330	EIN_327330-t26_1	E. invadens IP1	KB207015:169,730..176,495(-)	protein serine/threonine kinase, putative	3	3	reverse	No	0.275	20.134	3.981	5.604
EIN_194370	EIN_194370-t26_1	E. invadens IP1	KB206707:128,021..128,857(-)	transmembrane protein	1	1	reverse	No	6.661	37.346	26.926	5.869
EIN_159510	EIN_159510-t26_1	E. invadens IP1	KB206152:8,790..10,621(-)	zinc finger domain containing protein	1	1	reverse	No	2.158	6.919	6.181	1.525
EIN_341780	EIN_341780-t26_1	E. invadens IP1	KB206175:298,957..299,649(+)	coiled-coil domain containing protein, putative	1	1	forward	No	22.923	65.864	26.282	7.791
EIN_184720	EIN_184720-t26_1	E. invadens IP1	KB206248:871,516..872,521(+)	hypothetical protein	2	2	forward	No	127.607	242.984	310.912	54.863
EIN_247060	EIN_247060-t26_1	E. invadens IP1	KB206169:89,431..90,792(-)	phosphoglucosamine mutase, putative	1	1	reverse	No	202.354	8613.14	2157.83	52.884
EIN_032060	EIN_032060-t26_1	E. invadens IP1	KB206969:132,373..133,482(-)	serine/threonine protein phosphatase PP1-2, putative	3	3	reverse	No	5.978	7.857	25.1	3.09
EIN_146170	EIN_146170-t26_1	E. invadens IP1	KB206843:138,431..141,217(+)	hypothetical protein	1	1	forward	No	12.783	162.819	71.094	47.251
EIN_018580	EIN_018580-t26_1	E. invadens IP1	KB206484:296,660..297,730(+)	malate dehydrogenase, putative	1	1	forward	No	323.828	1063.34	436.921	24.747
EIN_173780	EIN_173780-t26_1	E. invadens IP1	KB207112:662,920..663,824(+)	casein kinase II subunit beta-3, putative	2	2	forward	No	160.813	373.91	368.491	50.099
EIN_381050	EIN_381050-t26_1	E. invadens IP1	KB206395:207,539..208,267(+)	hypothetical protein	1	1	forward	No	33.768	142.01	97.975	13.631
EIN_340650	EIN_340650-t26_1	E. invadens IP1	KB206175:133,077..137,595(+)	hypothetical protein	2	2	forward	No	7.179	34.878	46.443	10.719
EIN_316970	EIN_316970-t26_1	E. invadens IP1	KB206890:124,653..125,513(-)	hypothetical protein	1	1	reverse	No	2.73	8.532	4.46	1.565
EIN_164990	EIN_164990-t26_1	E. invadens IP1	KB206683:113,469..113,993(+)	Rho GDP-dissociation inhibitor, putative	1	1	forward	No	542.223	715.073	1181.94	160.181
EIN_060130	EIN_060130-t26_1	E. invadens IP1	KB206292:1,059,479..1,060,183(-)	proteasome subunit beta type-4 precursor, putative	1	1	reverse	No	347.411	1005.72	738.344	51.554
EIN_178680	EIN_178680-t26_1	E. invadens IP1	KB206248:417,167..417,907(+)	ruvB family DNA helicase, putative	1	1	forward	No	28.263	146.567	55.738	46.088
EIN_391510	EIN_391510-t26_1	E. invadens IP1	KB206629:260,716..261,297(-)	hypothetical protein	1	1	reverse	No	2.499	16.379	3.667	3.688
EIN_230930	EIN_230930-t26_1	E. invadens IP1	KB206756:923,183..924,604(+)	26S proteasome regulatory subunit S3, putative	1	1	forward	No	174.124	446.756	334.231	26.335
EIN_047400	EIN_047400-t26_1	E. invadens IP1	KB206215:132,895..134,584(+)	hypothetical protein	2	2	forward	No	8.291	37.609	33.182	14.667
EIN_083750	EIN_083750-t26_1	E. invadens IP1	KB207085:563,983..565,413(+)	exodeoxyribonuclease, putative	1	1	forward	No	8.324	25.449	16.509	2.486
EIN_334790	EIN_334790-t26_1	E. invadens IP1	KB206750:8,195..10,263(-)	hypothetical protein	1	1	reverse	No	1.784	21.652	19.562	6.151
EIN_248750	EIN_248750-t26_1	E. invadens IP1	KB206169:246,779..247,225(-)	hypothetical protein	1	1	reverse	No	33.944	249.66	241.39	33.102
EIN_230140	EIN_230140-t26_1	E. invadens IP1	KB206756:897,195..897,963(-)	TP53-regulating kinase, putative	2	2	reverse	No	33.779	61.835	132.624	16.928
EIN_177800	EIN_177800-t26_1	E. invadens IP1	KB206248:354,447..355,694(+)	alpha-amylase, putative	1	1	forward	No	100.863	77.665	168.156	30.645
EIN_359790	EIN_359790-t26_1	E. invadens IP1	KB206483:148,249..148,674(-)	40S ribosomal protein S23, putative	1	1	reverse	No	3779.43	6627.29	4994.67	1113.94
EIN_223690	EIN_223690-t26_1	E. invadens IP1	KB206756:272,925..274,902(+)	protein arginine N-methyltransferase, putative	3	3	forward	No	4.459	23.023	30.787	5.616
EIN_251080	EIN_251080-t26_1	E. invadens IP1	KB206169:450,762..452,018(-)	vacuolar amino acid transporter, putative	1	1	reverse	No	9.535	46.057	12.093	15.156
EIN_165270	EIN_165270-t26_1	E. invadens IP1	KB206683:131,942..134,536(+)	guanyl-nucleotide exchange factor, putative	1	1	forward	No	8.258	38.854	78.398	14.172
EIN_159400	EIN_159400-t26_1	E. invadens IP1	KB206152:7,483..8,689(-)	zinc finger domain containing protein	3	3	reverse	No	5.956	13.299	22.421	3.464
EIN_411290	EIN_411290-t26_1	E. invadens IP1	KB206788:108,650..110,407(+)	hypothetical protein	1	1	forward	No	13.994	89.362	65.526	51.019
EIN_162300	EIN_162300-t26_1	E. invadens IP1	KB206960:202,683..203,762(-)	protein HRB1, putative	1	1	reverse	No	18.64	78.615	155.344	17.469
EIN_250250	EIN_250250-t26_1	E. invadens IP1	KB206169:381,727..383,118(-)	hypothetical protein	1	1	reverse	No	1.442	7.984	4.116	1.68
EIN_058990	EIN_058990-t26_1	E. invadens IP1	KB206292:911,164..912,638(-)	hypothetical protein	2	2	reverse	No	22.846	52.027	29.829	8.228
EIN_198040	EIN_198040-t26_1	E. invadens IP1	KB207226:72,322..73,347(+)	hypothetical protein	1	1	forward	No	121.199	157.873	576.01	52.579
EIN_249470	EIN_249470-t26_1	E. invadens IP1	KB206169:332,753..335,989(-)	phosphatidylinositol-4,5-bisphosphate 3-kinase catalytic subunit delta isoform, putative	1	1	reverse	No	2.962	13.109	22.78	5.138
EIN_118150	EIN_118150-t26_1	E. invadens IP1	KB206391:153,366..154,004(+)	hypothetical protein	1	1	forward	No	29.496	43.083	40.711	9.62
EIN_318930	EIN_318930-t26_1	E. invadens IP1	KB206890:219,337..220,527(+)	glycogen phosphorylase, putative	1	1	forward	No	54.5	379.573	649.559	79.898
EIN_060840	EIN_060840-t26_1	E. invadens IP1	KB206292:1,111,506..1,113,506(+)	long-chain-fatty-acid--CoA ligase, putative	2	2	forward	No	22.681	156.67	109.47	13.66
EIN_081960	EIN_081960-t26_1	E. invadens IP1	KB207085:389,581..390,136(+)	hypothetical protein	2	2	forward	No	7.19	70.061	18.709	1.513
EIN_496680	EIN_496680-t26_1	E. invadens IP1	KB206864:107,294..109,073(+)	hypothetical protein	3	3	forward	No	33.658	164.011	96.448	10.886
EIN_375490	EIN_375490-t26_1	E. invadens IP1	KB207268:117,748..119,280(-)	hypothetical protein	2	2	reverse	No	6.738	21.325	12.049	3.936
EIN_411090	EIN_411090-t26_1	E. invadens IP1	KB206788:71,292..72,173(-)	hypothetical protein	1	1	reverse	No	0.947	13.099	7.469	2.33
EIN_246800	EIN_246800-t26_1	E. invadens IP1	KB206169:40,167..42,668(+)	hypothetical protein	1	1	forward	No	56.724	88.602	179.636	16.433
EIN_409700	EIN_409700-t26_1	E. invadens IP1	KB207048:229,289..232,648(-)	cation-transporting ATPase 13a1, putative	1	1	reverse	No	9.094	47.101	27.495	16.899
EIN_031880	EIN_031880-t26_1	E. invadens IP1	KB206969:117,923..119,981(+)	hypothetical protein	2	2	forward	No	8.962	46.511	113.451	9.172
EIN_284930	EIN_284930-t26_1	E. invadens IP1	KB207106:220,965..222,215(-)	hypothetical protein	1	1	reverse	No	20.49	29.858	104.815	10.742
EIN_470380	EIN_470380-t26_1	E. invadens IP1	KB207240:299,216..299,696(-)	Hypothetical protein	1	1	reverse	No	16.251	73.025	79.835	11.905
EIN_386250	EIN_386250-t26_1	E. invadens IP1	KB206398:19,472..20,467(-)	hypothetical protein	1	1	reverse	No	4.888	7.646	10.627	1.536
EIN_131840	EIN_131840-t26_1	E. invadens IP1	KB206244:81,854..83,282(+)	hypothetical protein	3	3	forward	No	5.923	12.92	45.485	3.464
EIN_079280	EIN_079280-t26_1	E. invadens IP1	KB207085:54,969..56,085(+)	hypothetical protein	2	2	forward	No	17.22	85.575	62.922	17.054
EIN_035710	EIN_035710-t26_1	E. invadens IP1	KB206993:24,686..26,000(+)	hypothetical protein	2	2	forward	No	0.87	2.974	3.023	0.57
EIN_311740	EIN_311740-t26_1	E. invadens IP1	KB207208:29,310..30,479(+)	26S proteasome subunit S9, putative	1	1	forward	No	143.725	455.172	590.214	55.45
EIN_054620	EIN_054620-t26_1	E. invadens IP1	KB206292:395,922..396,662(+)	proteasome subunit alpha type-7, putative	1	1	forward	No	181.005	1227.65	809.931	71.169
EIN_497480	EIN_497480-t26_1	E. invadens IP1	KB206184:22,747..23,712(-)	protein arginine N-methyltransferase, putative	1	1	reverse	No	10.559	65.389	42.746	15.507
EIN_177760	EIN_177760-t26_1	E. invadens IP1	KB206248:348,104..348,967(-)	proteasome subunit alpha type-5, putative	2	2	reverse	No	369.586	1347.1	927.139	82.43
EIN_019160	EIN_019160-t26_1	E. invadens IP1	KB206484:361,882..362,808(-)	hypothetical protein	1	1	reverse	No	5.516	13.225	22.226	3.867
EIN_411060	EIN_411060-t26_1	E. invadens IP1	KB206788:67,432..68,379(-)	hypothetical protein	1	1	reverse	No	4.999	12.023	5.074	2.514
EIN_396630	EIN_396630-t26_1	E. invadens IP1	KB206411:19,387..21,039(+)	hypothetical protein	1	1	forward	No	2.07	28.244	31.236	2.405
EIN_084960	EIN_084960-t26_1	E. invadens IP1	KB207085:666,532..667,802(+)	calcium/calmodulin-dependent protein kinase type 1G, putative	2	2	forward	No	13.212	65.769	92.362	10.34
EIN_340750	EIN_340750-t26_1	E. invadens IP1	KB206175:162,874..164,403(-)	hypothetical protein	1	1	reverse	No	15.337	81.325	38.555	6.945
EIN_484860	EIN_484860-t26_1	E. invadens IP1	KB206670:99,653..100,452(+)	hypothetical protein	1	1	forward	No	4.734	25.533	8.127	8.222
EIN_284440	EIN_284440-t26_1	E. invadens IP1	KB207106:148,796..150,315(-)	molybdenum cofactor sulfurase, putative	2	2	reverse	No	6.694	9.176	19.712	3.291
EIN_274210	EIN_274210-t26_1	E. invadens IP1	KB206783:162,610..163,719(+)	hypothetical protein	2	2	forward	No	6.353	49.137	49.257	11.669
EIN_281300	EIN_281300-t26_1	E. invadens IP1	KB207030:113,367..114,692(-)	RAC GTPase, putative	3	3	reverse	No	372.03	925.467	649.948	124.323
EIN_410300	EIN_410300-t26_1	E. invadens IP1	KB207048:312,053..314,515(-)	hypothetical protein	1	1	reverse	No	35.441	218.906	168.425	57.665
EIN_167960	EIN_167960-t26_1	E. invadens IP1	KB207112:87,738..89,796(-)	HEAT repeat containing protein	2	2	reverse	No	5.274	33.285	40.306	4.925
EIN_018940	EIN_018940-t26_1	E. invadens IP1	KB206484:346,527..346,981(-)	replication factor C subunit	1	1	reverse	No	84.106	240.622	224.088	12.336
EIN_424980	EIN_424980-t26_1	E. invadens IP1	KB206573:130,866..133,952(-)	Gelsolin precursor, putative	1	1	reverse	No	8.885	96.818	111.64	8.625
EIN_118280	EIN_118280-t26_1	E. invadens IP1	KB206391:172,055..173,368(+)	inorganic phosphate transporter, putative	1	1	forward	No	22.02	73.257	185.263	15.426
EIN_484790	EIN_484790-t26_1	E. invadens IP1	KB206670:90,536..92,100(-)	hypothetical protein	3	3	reverse	No	14.831	34.161	25.19	6.237
EIN_095120	EIN_095120-t26_1	E. invadens IP1	KB206860:312,657..313,148(+)	hypothetical protein	1	1	forward	No	21.459	96.481	132.384	30.564
EIN_117910	EIN_117910-t26_1	E. invadens IP1	KB206391:92,413..93,000(-)	hypothetical protein	2	2	reverse	No	328.65	1621.95	743.926	268.192
EIN_391080	EIN_391080-t26_1	E. invadens IP1	KB206629:219,459..220,224(+)	hypothetical protein	2	2	forward	No	12.001	69.492	84.115	4.045
EIN_274280	EIN_274280-t26_1	E. invadens IP1	KB206783:173,973..174,869(+)	hypothetical protein	1	1	forward	No	34.032	139.648	133.013	12.227
EIN_198130	EIN_198130-t26_1	E. invadens IP1	KB207226:96,692..97,564(+)	proteasome subunit alpha type-6-A, putative	3	3	forward	No	370.235	1368.96	991.064	63.459
EIN_404920	EIN_404920-t26_1	E. invadens IP1	KB206537:231,833..233,194(+)	tubulin alpha-1 chain, putative	1	1	forward	No	393.235	3004.41	1084.88	75.283
EIN_316430	EIN_316430-t26_1	E. invadens IP1	KB206890:97,979..98,864(+)	hypothetical protein	2	2	forward	No	24.2	186.57	185.877	37.049
EIN_018350	EIN_018350-t26_1	E. invadens IP1	KB206484:278,554..279,331(+)	rab11, putative	2	2	forward	No	86.132	175.18	109.634	24.678
EIN_093460	EIN_093460-t26_1	E. invadens IP1	KB206860:72,034..73,131(+)	malate dehydrogenase, putative	1	1	forward	No	949.408	2798.39	1965.69	69.875
EIN_235360	EIN_235360-t26_1	E. invadens IP1	KB207020:63,291..65,065(+)	tyrosine protein kinase SRK3, putative	2	2	forward	No	0.319	8.933	4.64	0.944
EIN_249210	EIN_249210-t26_1	E. invadens IP1	KB206169:297,833..298,672(-)	26S proteasome non-ATPase regulatory subunit, putative	1	1	reverse	No	204.104	712.858	544.624	41.209
EIN_507340	EIN_507340-t26_1	E. invadens IP1	KB206320:116,894..118,582(+)	hypothetical protein	1	1	forward	No	4.415	13.225	29.186	1.214
EIN_496690	EIN_496690-t26_1	E. invadens IP1	KB206864:109,408..111,645(+)	protein PROLIFERA, putative	2	2	forward	No	1.607	28.181	22.436	6.03
EIN_172360	EIN_172360-t26_1	E. invadens IP1	KB207112:477,081..479,069(+)	serine-threonine protein kinase, putative	1	1	forward	No	7.509	40.794	24.531	10.161
EIN_064840	EIN_064840-t26_1	E. invadens IP1	KB207140:103,954..104,370(+)	small heat-shock protein, putative	1	1	forward	No	542.796	1800.77	1314.8	51.226
EIN_201590	EIN_201590-t26_1	E. invadens IP1	KB206596:67,076..70,291(-)	hypothetical protein	1	1	reverse	No	1.652	14.976	3.338	0.483
EIN_006070	EIN_006070-t26_1	E. invadens IP1	KB206272:105,921..109,262(-)	long-chain-fatty-acid CoA ligase, putative	1	1	reverse	No	3.083	2.204	5.747	1.013
EIN_327450	EIN_327450-t26_1	E. invadens IP1	KB207015:202,953..203,953(+)	serine/threonine protein phosphatase PP1-2, putative	2	2	forward	No	8.004	36.977	29.575	10.748
EIN_087480	EIN_087480-t26_1	E. invadens IP1	KB207085:956,845..958,147(-)	hypothetical protein	2	2	reverse	No	0.826	8.764	9.504	2.002
EIN_274710	EIN_274710-t26_1	E. invadens IP1	KB206783:236,065..237,073(-)	hypothetical protein	2	2	reverse	No	3.986	7.857	25.773	2.687
EIN_380070	EIN_380070-t26_1	E. invadens IP1	KB206395:125,636..127,414(-)	hypothetical protein	1	1	reverse	No	9.557	23.456	17.631	4.914
EIN_198060	EIN_198060-t26_1	E. invadens IP1	KB207226:78,365..81,472(+)	hypothetical protein	1	1	forward	No	2.356	23.445	29.366	7.877
EIN_183600	EIN_183600-t26_1	E. invadens IP1	KB206248:770,125..772,120(+)	hypothetical protein	3	3	forward	No	0.87	16.674	13.845	3.665
EIN_253340	EIN_253340-t26_1	E. invadens IP1	KB206169:669,284..672,370(-)	structural maintenance of chromosome protein, putative	1	1	reverse	No	1.596	7.035	9.714	3.625
EIN_185800	EIN_185800-t26_1	E. invadens IP1	KB206248:992,406..993,147(-)	hypothetical protein	3	3	reverse	No	69.969	144.689	158.337	25.996
EIN_225850	EIN_225850-t26_1	E. invadens IP1	KB206756:478,481..480,421(-)	hypothetical protein	1	1	reverse	No	4.052	8.205	6.107	1.404
EIN_096390	EIN_096390-t26_1	E. invadens IP1	KB206860:541,993..543,351(-)	hypothetical protein	1	1	reverse	No	56.768	383.244	239.145	30.288
EIN_517980	EIN_517980-t26_1	E. invadens IP1	KB207078:1,878..3,887(+)	protein serine/threonine kinase, putative	2	2	forward	No	0.22	25.46	6.107	1.548
EIN_469680	EIN_469680-t26_1	E. invadens IP1	KB207240:237,010..237,462(-)	hypothetical protein	1	1	reverse	No	80.208	59.42	174.412	26.64
EIN_228530	EIN_228530-t26_1	E. invadens IP1	KB206756:763,168..764,512(+)	ATP/GTP-binding protein, putative	2	2	forward	No	17.561	109.959	51.622	8.93
EIN_368540	EIN_368540-t26_1	E. invadens IP1	KB206690:18,593..20,032(-)	serine/threonine protein kinase ark1, putative	5	5	reverse	No	2.114	14.744	13.096	7.503
EIN_430110	EIN_430110-t26_1	E. invadens IP1	KB206168:328,487..329,494(+)	hypothetical protein	1	1	forward	No	20.358	216.449	253.798	22.756
EIN_054200	EIN_054200-t26_1	E. invadens IP1	KB206292:322,294..323,106(+)	proteasome subunit alpha type-2, putative	2	2	forward	No	458.195	1671.64	893.747	47.791
EIN_138020	EIN_138020-t26_1	E. invadens IP1	KB206440:42,338..47,734(-)	protein serine/threonine kinase, putative	1	1	reverse	No	0.374	0.601	0.778	0.086
EIN_171040	EIN_171040-t26_1	E. invadens IP1	KB207112:350,345..352,420(-)	long-chain-fatty-acid--CoA ligase, putative	1	1	reverse	No	165.052	785.303	214.883	48.217
EIN_485740	EIN_485740-t26_1	E. invadens IP1	KB206670:181,609..182,271(+)	hypothetical protein	1	1	forward	No	97.373	199.785	142.861	24.609
EIN_052070	EIN_052070-t26_1	E. invadens IP1	KB206292:64,956..67,565(+)	hypothetical protein	1	1	forward	No	11.461	64.872	54.435	29.35
EIN_490000	EIN_490000-t26_1	E. invadens IP1	KB206684:18,530..19,504(+)	hypothetical protein	1	1	forward	No	15.282	24.437	179.591	4.609
EIN_048130	EIN_048130-t26_1	E. invadens IP1	KB206215:200,330..200,964(+)	hypothetical protein	2	2	forward	No	41.629	131.179	44.961	29.137
EIN_378520	EIN_378520-t26_1	E. invadens IP1	KB207268:317,362..319,282(-)	DNA replication licensing factor mcm4-B, putative	2	2	reverse	No	9.898	55.707	39.872	4.781
EIN_043760	EIN_043760-t26_1	E. invadens IP1	KB206902:72,617..73,489(-)	hypothetical protein	1	1	reverse	No	9.337	39.202	86.989	6.226
EIN_405260	EIN_405260-t26_1	E. invadens IP1	KB206537:290,824..293,508(-)	hypothetical protein	1	1	reverse	No	64.288	327.484	147.905	141.027
EIN_145540	EIN_145540-t26_1	E. invadens IP1	KB206843:46,756..47,141(+)	hypothetical protein	1	1	forward	No	140.775	150.163	495.173	37.153
EIN_222090	EIN_222090-t26_1	E. invadens IP1	KB206756:70,042..71,091(-)	protein-tyrosine phosphatase, putative	1	1	reverse	No	36.443	120.01	64.209	10
EIN_223300	EIN_223300-t26_1	E. invadens IP1	KB206756:221,756..223,540(+)	WD repeat-containing protein, putative	1	1	forward	No	101.061	617.084	237.933	62.665
EIN_185620	EIN_185620-t26_1	E. invadens IP1	KB206248:977,283..978,548(+)	protein phosphatase 1E, putative	1	1	forward	No	21.635	145.406	107.359	16.709
EIN_186490	EIN_186490-t26_1	E. invadens IP1	KB206248:1,094,731..1,095,858(+)	hypothetical protein	1	1	forward	No	1.982	19.227	23.424	4.448
EIN_174070	EIN_174070-t26_1	E. invadens IP1	KB207112:717,859..718,373(-)	40S ribosomal protein S18, putative	2	2	reverse	No	3132.86	5741.72	3708.57	761.354
EIN_079620	EIN_079620-t26_1	E. invadens IP1	KB207085:89,375..90,484(-)	hypothetical protein	1	1	reverse	No	11.825	55.307	35.607	14.408
EIN_198960	EIN_198960-t26_1	E. invadens IP1	KB206571:32,413..34,038(-)	hypothetical protein	1	1	reverse	No	0.517	1.919	2.485	0.374
EIN_502090	EIN_502090-t26_1	E. invadens IP1	KB207167:38,862..40,244(+)	hypothetical protein	1	1	forward	No	12.386	55.528	28.004	10.317
EIN_317230	EIN_317230-t26_1	E. invadens IP1	KB206890:140,452..141,018(+)	hypothetical protein	1	1	forward	No	7.916	157.651	33.377	4.695
EIN_016340	EIN_016340-t26_1	E. invadens IP1	KB206484:116,668..117,624(-)	hypothetical protein	1	1	reverse	No	28.318	67.372	46.937	6.203
EIN_175790	EIN_175790-t26_1	E. invadens IP1	KB206248:75,808..77,468(+)	hypothetical protein	2	2	forward	No	55.16	87.811	123.853	14.08
EIN_179140	EIN_179140-t26_1	E. invadens IP1	KB206248:453,630..454,649(-)	actin, plasmodial isoform, putative	1	1	reverse	No	3.127	2.584	6.077	0.869
EIN_059070	EIN_059070-t26_1	E. invadens IP1	KB206292:925,036..926,088(+)	mitogen-activated protein kinase, putative	1	1	forward	No	16.383	122.52	40.965	16.853
EIN_095510	EIN_095510-t26_1	E. invadens IP1	KB206860:355,668..356,072(+)	histone H2B	1	1	forward	No	43103.7	59818.2	127484	25480.7
EIN_222060	EIN_222060-t26_1	E. invadens IP1	KB206756:67,220..67,910(-)	rab7, putative	3	3	reverse	No	91.196	360.136	228.279	65.692
EIN_114150	EIN_114150-t26_1	E. invadens IP1	KB207005:240,608..241,861(-)	26S protease regulatory subunit, putative	1	1	reverse	No	80.395	311.843	319.488	63.039
EIN_381330	EIN_381330-t26_1	E. invadens IP1	KB206395:236,369..237,853(-)	hypothetical protein	1	1	reverse	No	90.029	276.448	126.831	34.535
EIN_151880	EIN_151880-t26_1	E. invadens IP1	KB206474:260,003..260,713(-)	hypothetical protein	1	1	reverse	No	16.581	43.927	58.102	5.449
EIN_344860	EIN_344860-t26_1	E. invadens IP1	KB206755:86,599..87,171(+)	hypothetical protein	1	1	forward	No	39.306	103.768	45.814	20.725
EIN_371070	EIN_371070-t26_1	E. invadens IP1	KB206332:297,542..298,809(-)	serine/threonine protein kinase, putative	2	2	reverse	No	84.667	194.786	140.377	15.909
EIN_429100	EIN_429100-t26_1	E. invadens IP1	KB206168:152,676..153,611(+)	hypothetical protein	1	1	forward	No	335.774	692.271	573.585	83.799
EIN_227470	EIN_227470-t26_1	E. invadens IP1	KB206756:670,717..673,017(-)	DNA repair and recombination protein RDH54, putative	1	1	reverse	No	4.008	26.177	30.877	7.946
EIN_268020	EIN_268020-t26_1	E. invadens IP1	KB206479:129,818..131,644(+)	hypothetical protein	1	1	forward	No	172.263	220.973	472.393	39.558
EIN_205080	EIN_205080-t26_1	E. invadens IP1	KB207001:12,487..13,062(+)	hypothetical protein	1	1	forward	No	7.333	31.619	19.846	2.491
EIN_031390	EIN_031390-t26_1	E. invadens IP1	KB206969:80,977..81,873(-)	26S proteasome non-ATPase regulatory subunit, putative	1	1	reverse	No	241.484	570.415	727.822	120.157
EIN_059510	EIN_059510-t26_1	E. invadens IP1	KB206292:976,949..979,597(+)	hypothetical protein	1	1	forward	No	17.748	223.968	162.932	11.623
EIN_178420	EIN_178420-t26_1	E. invadens IP1	KB206248:409,307..410,286(-)	hypothetical protein	2	2	reverse	No	10.988	47.27	18.17	4.068
EIN_097840	EIN_097840-t26_1	E. invadens IP1	KB206860:792,713..793,690(+)	protein disulfide isomerase, putative	1	1	forward	No	17.22	109.485	240.657	14.396
EIN_183080	EIN_183080-t26_1	E. invadens IP1	KB206248:739,955..740,672(-)	GTP-binding protein YPTM2, putative	3	3	reverse	No	82.267	500.522	581.713	28.24
EIN_402850	EIN_402850-t26_1	E. invadens IP1	KB206537:16,386..18,962(-)	leucine-rich repeat-containing protein 33 precursor, putative	1	1	reverse	No	4.481	22.928	14.758	12.284
EIN_470040	EIN_470040-t26_1	E. invadens IP1	KB207240:267,700..268,465(+)	GTP-binding protein YPTC4, putative	3	3	forward	No	923.612	1978.06	1321.28	198.013
EIN_372150	EIN_372150-t26_1	E. invadens IP1	KB206332:460,341..462,518(+)	hypothetical protein	1	1	forward	No	32.92	71.264	180.444	32.596
EIN_418740	EIN_418740-t26_1	E. invadens IP1	KB206772:184,911..190,088(-)	protein serine/threonine kinase, putative	1	1	reverse	No	0.22	2.13	2.275	0.708
EIN_020100	EIN_020100-t26_1	E. invadens IP1	KB206484:444,159..445,093(-)	rab17, putative	5	5	reverse	No	238.984	750.762	307.2	61.543
EIN_310060	EIN_310060-t26_1	E. invadens IP1	KB207092:58,073..58,778(+)	hypothetical protein	3	3	forward	No	67.833	69.017	108.706	15.875
EIN_430670	EIN_430670-t26_1	E. invadens IP1	KB206168:419,570..423,283(+)	hypothetical protein	4	4	forward	No	6.804	35.036	21.433	10.006
EIN_475770	EIN_475770-t26_1	E. invadens IP1	KB206689:212,146..214,911(+)	hypothetical protein	1	1	forward	No	2.83	20.766	24.651	6.617
EIN_174080	EIN_174080-t26_1	E. invadens IP1	KB207112:718,617..719,042(-)	hypothetical protein	1	1	reverse	No	17.022	69.45	51.053	9.333
EIN_034130	EIN_034130-t26_1	E. invadens IP1	KB206969:229,476..230,075(+)	splicing factor 3B subunit, putative	1	1	forward	No	10.57	48.135	29.755	4.333
EIN_311810	EIN_311810-t26_1	E. invadens IP1	KB207208:44,696..45,187(+)	nuclear movement protein nudC, putative	1	1	forward	No	324.775	277.229	634.591	101.843
EIN_253000	EIN_253000-t26_1	E. invadens IP1	KB206169:618,436..618,984(-)	hypothetical protein	1	1	reverse	No	31.015	193.014	98.903	5.282
EIN_318630	EIN_318630-t26_1	E. invadens IP1	KB206890:203,992..205,032(+)	hypothetical protein	2	2	forward	No	50.822	129.028	65.332	10.558
EIN_341130	EIN_341130-t26_1	E. invadens IP1	KB206175:208,258..209,781(-)	hypothetical protein	1	1	reverse	No	41.123	72.677	273.509	27.601
EIN_031160	EIN_031160-t26_1	E. invadens IP1	KB206969:59,686..61,311(+)	hydroxylamine reductase, putative	1	1	forward	No	45.13	308.742	230.973	74.098
EIN_207340	EIN_207340-t26_1	E. invadens IP1	KB206455:147,109..148,991(-)	DNA replication licensing factor MCM3, putative	2	2	reverse	No	6.606	44.201	19.757	3.613
EIN_424400	EIN_424400-t26_1	E. invadens IP1	KB206573:59,303..62,385(+)	villidin, putative	1	1	forward	No	1.035	11.201	10.432	1.634
EIN_095850	EIN_095850-t26_1	E. invadens IP1	KB206860:433,174..434,040(-)	hypothetical protein	1	1	reverse	No	0.165	17.36	9.579	2.146
EIN_115060	EIN_115060-t26_1	E. invadens IP1	KB207005:302,656..303,615(+)	methionine sulfoxide reductase, putative	1	1	forward	No	213.716	808.421	1067.95	69.04
EIN_379980	EIN_379980-t26_1	E. invadens IP1	KB206395:105,697..107,331(+)	hypothetical protein	1	1	forward	No	51.505	97.419	362.1	31.554
EIN_424960	EIN_424960-t26_1	E. invadens IP1	KB206573:127,556..128,716(+)	hypothetical protein	1	1	forward	No	25.742	57.901	30.308	7.842
EIN_486820	EIN_486820-t26_1	E. invadens IP1	KB206670:282,049..283,566(+)	hypothetical protein	1	1	forward	No	18.376	184.208	49.332	4.546
EIN_025980	EIN_025980-t26_1	E. invadens IP1	KB206484:1,030,337..1,030,924(+)	UMP-CMP kinase, putative	1	1	forward	No	413.009	917.262	1086.37	85.715
EIN_165260	EIN_165260-t26_1	E. invadens IP1	KB206683:130,662..131,438(+)	hypothetical protein	1	1	forward	No	2.874	25.881	10.956	5.271
EIN_461600	EIN_461600-t26_1	E. invadens IP1	KB206565:16,364..16,995(+)	proteasome subunit alpha type-1, putative	2	2	forward	No	89.82	208.264	239.759	35.933
EIN_046440	EIN_046440-t26_1	E. invadens IP1	KB206215:38,580..39,119(-)	hypothetical protein	1	1	reverse	No	92.683	152.536	109.32	31.957
EIN_411030	EIN_411030-t26_1	E. invadens IP1	KB206788:61,799..62,404(+)	hypothetical protein	1	1	forward	No	3.898	83.983	41.339	16.68
EIN_425000	EIN_425000-t26_1	E. invadens IP1	KB206573:135,693..138,437(+)	exosome complex exonuclease RRP44, putative	1	1	forward	No	9.326	49.39	35.712	28.919
EIN_399630	EIN_399630-t26_1	E. invadens IP1	KB206411:278,381..278,926(-)	hypothetical protein	1	1	reverse	No	241.451	672.454	381.692	63.39
EIN_162240	EIN_162240-t26_1	E. invadens IP1	KB206960:190,819..191,301(+)	hypothetical protein	1	1	forward	No	26.468	305.99	197.327	9.034
EIN_284820	EIN_284820-t26_1	E. invadens IP1	KB207106:195,566..196,135(-)	hypothetical protein	1	1	reverse	No	92.815	128.711	177.42	28.188
EIN_344210	EIN_344210-t26_1	E. invadens IP1	KB206755:26,208..27,092(+)	hypothetical protein	2	2	forward	No	15.062	53.113	83.307	16.922
EIN_096450	EIN_096450-t26_1	E. invadens IP1	KB206860:559,025..561,118(+)	hypothetical protein	2	2	forward	No	18.849	58.46	209.675	15.489
EIN_418490	EIN_418490-t26_1	E. invadens IP1	KB206772:142,964..145,531(-)	O-linked N-acetylglucosamine transferase, ogt, putative	1	1	reverse	No	1.685	9.355	12.453	4.304
EIN_497350	EIN_497350-t26_1	E. invadens IP1	KB206184:18,351..19,145(+)	thermostable beta-glucosidase	1	1	forward	No	2.246	12.16	9.01	3.498
EIN_059710	EIN_059710-t26_1	E. invadens IP1	KB206292:1,000,351..1,001,475(+)	Flap endonuclease, putative	1	1	forward	No	23.727	157.989	157.035	18.89
EIN_375600	EIN_375600-t26_1	E. invadens IP1	KB207268:120,671..121,087(-)	hypothetical protein	1	1	reverse	No	14.621	33.559	15.835	5.115
EIN_525590	EIN_525590-t26_1	E. invadens IP1	KB206604:74,133..74,982(+)	type A flavoprotein fprA, putative	1	1	forward	No	875.971	3905.04	2236.14	103.932
EIN_043490	EIN_043490-t26_1	E. invadens IP1	KB206902:53,506..54,330(+)	hypothetical protein	1	1	forward	No	323.244	269.108	872.389	66.342
EIN_056530	EIN_056530-t26_1	E. invadens IP1	KB206292:602,035..604,659(+)	elongation factor, putative	1	1	forward	No	3.732	17.244	25.549	7.653
EIN_345910	EIN_345910-t26_1	E. invadens IP1	KB207186:38,306..41,869(+)	hypothetical protein	1	1	forward	No	63.176	381.82	80.359	117.982
EIN_224340	EIN_224340-t26_1	E. invadens IP1	KB206756:330,445..331,422(+)	syntaxin-16, putative	4	4	forward	No	58.21	153.875	316.51	31.894
EIN_174010	EIN_174010-t26_1	E. invadens IP1	KB207112:708,852..709,748(-)	gpi-anchor transamidase, putative	1	1	reverse	No	64.189	96.67	111.55	16.951
EIN_268240	EIN_268240-t26_1	E. invadens IP1	KB206479:158,296..159,010(+)	hypothetical protein	2	2	forward	No	25.874	167.966	261.895	27.239
EIN_399930	EIN_399930-t26_1	E. invadens IP1	KB206411:314,568..315,538(-)	proteasome subunit alpha type-3, putative	3	3	reverse	No	407.813	1469.54	1313.86	120.888
EIN_498350	EIN_498350-t26_1	E. invadens IP1	KB206184:140,452..142,146(+)	hypothetical protein	1	1	forward	No	16.372	69.545	57.025	6.421
EIN_283540	EIN_283540-t26_1	E. invadens IP1	KB207106:17,293..18,186(-)	26S proteasome regulatory subunit RPN10, putative	1	1	reverse	No	150.585	372.054	606.678	47.492
EIN_155410	EIN_155410-t26_1	E. invadens IP1	KB206474:628,313..628,870(-)	26S proteasome non-ATPase regulatory subunit, putative	1	1	reverse	No	39.702	90.638	78.577	7.353
EIN_296560	EIN_296560-t26_1	E. invadens IP1	KB206986:69,105..71,324(+)	long-chain-fatty-acid--CoA ligase, putative	1	1	forward	No	8.092	68.279	44.482	13.654
EIN_381440	EIN_381440-t26_1	E. invadens IP1	KB206395:258,297..259,551(+)	hypothetical protein	2	2	forward	No	63.176	114.399	108.197	25.328
EIN_429800	EIN_429800-t26_1	E. invadens IP1	KB206168:301,003..301,620(+)	transmembrane emp24 domain containing protein 10 precursor, putative	1	1	forward	No	221.302	730.587	505.171	21.117
EIN_179110	EIN_179110-t26_1	E. invadens IP1	KB206248:447,444..448,808(+)	hypothetical protein	1	1	forward	No	11.098	41.069	21.897	5.765
EIN_155170	EIN_155170-t26_1	E. invadens IP1	KB206474:582,923..583,570(+)	hypothetical protein	1	1	forward	No	22.747	44.454	105.069	15.363
EIN_467860	EIN_467860-t26_1	E. invadens IP1	KB207240:70,379..71,374(-)	hypothetical protein	1	1	reverse	No	1.85	18.499	23.109	2.313
EIN_018180	EIN_018180-t26_1	E. invadens IP1	KB206484:246,521..248,117(-)	hypothetical protein	2	2	reverse	No	16.889	53.197	18.933	5.178
EIN_172710	EIN_172710-t26_1	E. invadens IP1	KB207112:515,137..515,615(-)	hypothetical protein	2	2	reverse	No	28.571	33.211	114.199	12.164
EIN_327680	EIN_327680-t26_1	E. invadens IP1	KB207015:246,143..247,348(+)	hypothetical protein	1	1	forward	No	20.853	19.627	46.877	6.116
EIN_122890	EIN_122890-t26_1	E. invadens IP1	KB206380:127,602..129,467(-)	hypothetical protein	1	1	reverse	No	0.639	3.501	9.759	0.409
EIN_403530	EIN_403530-t26_1	E. invadens IP1	KB206537:92,910..95,789(+)	hypothetical protein	1	1	forward	No	12.717	73.204	32.853	8.964
EIN_275830	EIN_275830-t26_1	E. invadens IP1	KB206364:5,351..6,733(-)	hypothetical protein	1	1	reverse	No	5.956	16.527	6.825	2.227
EIN_095180	EIN_095180-t26_1	E. invadens IP1	KB206860:322,444..323,796(+)	rubredoxin-NAD+ reductase, putative	1	1	forward	No	162.464	1146.77	613.787	30.599
EIN_307560	EIN_307560-t26_1	E. invadens IP1	KB206936:118,684..119,319(-)	membrane-bound O-acyltransferase mboat family protein	1	1	reverse	No	13.432	161.669	110.562	13.136
EIN_258350	EIN_258350-t26_1	E. invadens IP1	KB207142:72,461..73,094(+)	hypothetical protein	2	2	forward	No	11.495	30.796	19.278	5.719
EIN_085600	EIN_085600-t26_1	E. invadens IP1	KB207085:730,122..730,636(-)	hypothetical protein	2	2	reverse	No	14.676	64.102	42.701	10.725
EIN_084630	EIN_084630-t26_1	E. invadens IP1	KB207085:643,814..645,262(+)	hypothetical protein	1	1	forward	No	70.773	167.301	140.511	22.751
EIN_016670	EIN_016670-t26_1	E. invadens IP1	KB206484:153,768..154,826(-)	hypothetical protein	1	1	reverse	No	5.021	54.779	53.103	9.511
EIN_247460	EIN_247460-t26_1	E. invadens IP1	KB206169:146,572..147,621(-)	hypothetical protein	2	2	reverse	No	42.488	110.107	161.435	21.491
EIN_154380	EIN_154380-t26_1	E. invadens IP1	KB206474:507,214..508,989(+)	DNA polymerase I, putative	1	1	forward	No	9.127	51.288	57.758	11.047
EIN_457360	EIN_457360-t26_1	E. invadens IP1	KB206620:19,480..20,153(+)	hypothetical protein	2	2	forward	No	0.551	29.615	3.727	0.512
EIN_153140	EIN_153140-t26_1	E. invadens IP1	KB206474:375,953..377,440(+)	hypothetical protein	1	1	forward	No	5.703	52.512	69.133	12.555
EIN_059330	EIN_059330-t26_1	E. invadens IP1	KB206292:937,137..941,639(-)	hypothetical protein	1	1	reverse	No	0.925	9.112	6.84	3.004
EIN_397070	EIN_397070-t26_1	E. invadens IP1	KB206411:53,530..54,843(-)	serine/threonine protein kinase Chk2, putative	1	1	reverse	No	30.74	195.914	109.44	82.913
EIN_222930	EIN_222930-t26_1	E. invadens IP1	KB206756:187,509..188,468(+)	hypothetical protein	1	1	forward	No	8.004	43.674	21.538	3.119
EIN_022550	EIN_022550-t26_1	E. invadens IP1	KB206484:717,581..718,534(-)	hypothetical protein	1	1	reverse	No	18.244	80.893	83.711	4.172
EIN_046650	EIN_046650-t26_1	E. invadens IP1	KB206215:61,067..61,642(-)	hypothetical protein	1	1	reverse	No	53.828	75.756	82.289	11.559
EIN_318590	EIN_318590-t26_1	E. invadens IP1	KB206890:198,813..199,511(+)	exosome complex exonuclease RRP40, putative	1	1	forward	No	67.26	111.794	351.069	45.478
EIN_091970	EIN_091970-t26_1	E. invadens IP1	KB206946:32,687..34,544(+)	hypothetical protein	3	3	forward	No	9.733	52.079	43.629	3.516
EIN_235370	EIN_235370-t26_1	E. invadens IP1	KB207020:66,097..67,910(+)	hypothetical protein	2	2	forward	No	0.165	37.388	11.046	0.938
EIN_225380	EIN_225380-t26_1	E. invadens IP1	KB206756:446,040..447,016(-)	serine/threonine protein phosphatase PP1 isozyme, putative	2	2	reverse	No	26.931	148.771	61.066	21.255
asmbl_8528	-	-	-	-	-	-	-	-	0.859	9.787	7.169	1.749
EIN_453450	EIN_453450-t26_1	E. invadens IP1	KB206589:77,369..77,980(+)	hypothetical protein	1	1	forward	No	13.069	37.43	14.802	6.358
EIN_430440	EIN_430440-t26_1	E. invadens IP1	KB206168:372,058..373,155(+)	WD repeat domain phosphoinositide-interacting protein, putative	2	2	forward	No	11.803	70.241	80.164	24.247
EIN_206260	EIN_206260-t26_1	E. invadens IP1	KB206455:68,302..68,751(-)	trichome differentiation protein GL1, putative	1	1	reverse	No	2.356	103.958	34.05	12.394
EIN_474320	EIN_474320-t26_1	E. invadens IP1	KB206689:38,159..39,343(+)	S-adenosylmethionine synthetase, putative	1	1	forward	No	7.245	59.325	18.844	4.31
EIN_495440	EIN_495440-t26_1	E. invadens IP1	KB206864:14,153..14,716(-)	hypothetical protein	1	1	reverse	No	4.514	27.084	14.473	2.745
EIN_122870	EIN_122870-t26_1	E. invadens IP1	KB206380:123,797..125,020(-)	hypothetical protein	1	1	reverse	No	122.212	472.426	135.572	35.985
EIN_430580	EIN_430580-t26_1	E. invadens IP1	KB206168:403,176..404,267(+)	NAD dependent epimerase/dehydratase, putative	1	1	forward	No	532.534	1019.28	739.511	86.244
EIN_498450	EIN_498450-t26_1	E. invadens IP1	KB206184:157,681..161,121(-)	hypothetical protein	1	1	reverse	No	2.389	44.095	28.961	12.135
EIN_428720	EIN_428720-t26_1	E. invadens IP1	KB206168:96,804..97,338(+)	hypothetical protein	2	2	forward	No	161.407	237.574	316.315	50.375
EIN_047890	EIN_047890-t26_1	E. invadens IP1	KB206215:195,573..196,399(+)	protein YIPF6, putative	2	2	forward	No	234.228	461.879	666.846	113.868
EIN_020090	EIN_020090-t26_1	E. invadens IP1	KB206484:442,353..442,775(-)	hypothetical protein	1	1	reverse	No	0.87	19.923	10.971	3.993
EIN_065720	EIN_065720-t26_1	E. invadens IP1	KB207140:200,503..201,658(+)	proteasome subunit beta type-3, putative	3	3	forward	No	154.934	811.87	455.674	62.003
EIN_390450	EIN_390450-t26_1	E. invadens IP1	KB206629:134,754..136,270(+)	hypothetical protein	2	2	forward	No	44.04	152.684	105.892	9.281
EIN_523450	EIN_523450-t26_1	E. invadens IP1	KB206368:42,274..43,329(+)	hypothetical protein	2	2	forward	No	203.565	142.432	276.593	44.23
EIN_065630	EIN_065630-t26_1	E. invadens IP1	KB207140:184,419..185,975(-)	DNA damage response protein kinase DUN1, putative	1	1	reverse	No	8.103	25.924	44.452	3.987
asmbl_8168	-	-	-	-	-	-	-	-	6	35.785	13.815	6.346
EIN_224390	EIN_224390-t26_1	E. invadens IP1	KB206756:344,886..345,479(-)	hypothetical protein	1	1	reverse	No	44.04	158.896	109.515	22.308
EIN_381390	EIN_381390-t26_1	E. invadens IP1	KB206395:252,303..252,681(-)	RING-box protein pip1, putative	2	2	reverse	No	411.754	369.301	1103.62	214.049
EIN_194480	EIN_194480-t26_1	E. invadens IP1	KB206707:129,012..129,690(-)	hypothetical protein	1	1	reverse	No	10.228	55.233	31.97	11.306
EIN_251950	EIN_251950-t26_1	E. invadens IP1	KB206169:527,863..528,364(+)	hypothetical protein	1	1	forward	No	35.673	358.396	279.751	22.998
EIN_183110	EIN_183110-t26_1	E. invadens IP1	KB206248:747,059..747,514(-)	transcription factor MYB23, putative	1	1	reverse	No	70.795	1018.13	321.105	12.072
EIN_508710	EIN_508710-t26_1	E. invadens IP1	KB206320:288,268..288,891(+)	hypothetical protein	1	1	forward	No	10.338	21.979	23.109	2.1
EIN_252860	EIN_252860-t26_1	E. invadens IP1	KB206169:603,621..605,595(+)	hypothetical protein	2	2	forward	No	10.438	23.783	17.736	3.521
EIN_375360	EIN_375360-t26_1	E. invadens IP1	KB207268:112,474..113,472(-)	casein kinase, putative	1	1	reverse	No	5.175	25.301	60.796	6.364
EIN_092050	EIN_092050-t26_1	E. invadens IP1	KB206946:78,405..79,322(+)	hypothetical protein	1	1	forward	No	18.288	54.083	58.851	6.841
EIN_154470	EIN_154470-t26_1	E. invadens IP1	KB206474:520,541..522,166(+)	metal tolerance protein C2, putative	1	1	forward	No	16.13	68.216	22.436	8.533
EIN_098500	EIN_098500-t26_1	E. invadens IP1	KB206860:851,020..851,610(-)	hypothetical protein	1	1	reverse	No	2.312	18.509	10.387	2.135
EIN_174470	EIN_174470-t26_1	E. invadens IP1	KB207112:753,688..754,219(+)	thioredoxin, putative	2	2	forward	No	342.347	1153.19	532.126	101.423
EIN_064710	EIN_064710-t26_1	E. invadens IP1	KB207140:79,213..79,926(-)	microfibrillar-associated protein, putative	1	1	reverse	No	13.608	28.413	38.421	4.022
EIN_177810	EIN_177810-t26_1	E. invadens IP1	KB206248:360,176..361,000(+)	hypothetical protein	1	1	forward	No	1.718	22.369	16.958	7.169
EIN_315640	EIN_315640-t26_1	E. invadens IP1	KB206890:62,264..63,268(+)	serine/threonine protein kinase, putative	1	1	forward	No	51.604	263.74	176.792	61.324
EIN_475520	EIN_475520-t26_1	E. invadens IP1	KB206689:180,650..181,774(-)	hypothetical protein	1	1	reverse	No	9.535	24.194	18.425	2.653
EIN_268730	EIN_268730-t26_1	E. invadens IP1	KB206479:218,992..219,778(+)	hypothetical protein	1	1	forward	No	32.843	116.952	35.397	24.891
EIN_453140	EIN_453140-t26_1	E. invadens IP1	KB206589:38,709..40,109(-)	hypothetical protein	1	1	reverse	No	6.331	9.144	8.172	1.513
EIN_018250	EIN_018250-t26_1	E. invadens IP1	KB206484:257,423..258,970(+)	polyA polymerase, putative	1	1	forward	No	17.451	31.83	71.842	10.535
EIN_452770	EIN_452770-t26_1	E. invadens IP1	KB206589:10,791..11,729(+)	hypothetical protein	1	1	forward	No	3.743	10.42	3.802	1.709
EIN_504080	EIN_504080-t26_1	E. invadens IP1	KB206500:37,269..38,390(+)	hypothetical protein	1	1	forward	No	9.359	31.788	19.577	5.978
EIN_122820	EIN_122820-t26_1	E. invadens IP1	KB206380:111,231..113,399(+)	hypothetical protein	1	1	forward	No	9.072	52.311	51.307	6.79
EIN_503260	EIN_503260-t26_1	E. invadens IP1	KB206500:18,866..19,604(+)	ehrab7g protein, putative	3	3	forward	No	26.765	58.175	134.974	13.516
EIN_080290	EIN_080290-t26_1	E. invadens IP1	KB207085:220,662..221,467(+)	rab11, putative	4	4	forward	No	63.737	186.591	351.249	16.548
EIN_229590	EIN_229590-t26_1	E. invadens IP1	KB206756:836,644..837,015(-)	hypothetical protein	1	1	reverse	No	29.353	68.289	62.667	14.632
EIN_403010	EIN_403010-t26_1	E. invadens IP1	KB206537:30,463..32,371(+)	ubiquitin-protein ligase, putative	4	4	forward	No	6.65	37.546	38.271	19.195
EIN_026440	EIN_026440-t26_1	E. invadens IP1	KB206484:1,084,683..1,085,561(-)	fructokinase, putative	1	1	reverse	No	12.199	30.49	14.982	4.678
EIN_318960	EIN_318960-t26_1	E. invadens IP1	KB206890:223,184..223,881(+)	hypothetical protein	1	1	forward	No	6.628	44.296	43.075	15.173
EIN_406410	EIN_406410-t26_1	E. invadens IP1	KB206537:455,275..458,533(-)	cation-transporting ATPase, putative	3	3	reverse	No	4.063	20.513	19.637	6.191
EIN_155850	EIN_155850-t26_1	E. invadens IP1	KB206474:700,646..701,277(+)	hypothetical protein	2	2	forward	No	91.152	134.775	548.411	43.211
EIN_309740	EIN_309740-t26_1	E. invadens IP1	KB207092:38,443..39,684(-)	phosphoserine phosphatase, putative	1	1	reverse	No	86.385	263.413	204.092	47.043
EIN_122880	EIN_122880-t26_1	E. invadens IP1	KB206380:125,336..126,061(-)	hypothetical protein	1	1	reverse	No	219.541	1121.61	587.55	125.589
EIN_083090	EIN_083090-t26_1	E. invadens IP1	KB207085:495,308..496,081(-)	60S ribosomal protein L8, putative	1	1	reverse	No	987.261	2916.44	1472.18	526.822
EIN_468780	EIN_468780-t26_1	E. invadens IP1	KB207240:166,616..167,319(-)	rab6, putative	2	2	reverse	No	219.717	336.237	518.087	40.599
EIN_059030	EIN_059030-t26_1	E. invadens IP1	KB206292:916,984..917,735(+)	proteasome subunit beta type-2-A, putative	2	2	forward	No	120.34	581.436	581.368	33.591
EIN_058830	EIN_058830-t26_1	E. invadens IP1	KB206292:902,979..903,791(-)	hypothetical protein	1	1	reverse	No	206.527	406.9	280.349	43.476
EIN_369780	EIN_369780-t26_1	E. invadens IP1	KB206332:134,586..135,707(-)	hypothetical protein	1	1	reverse	No	134.642	644.6	791.911	128.15
EIN_227320	EIN_227320-t26_1	E. invadens IP1	KB206756:635,128..636,923(+)	DEAD box ATP-dependent RNA helicase, putative	2	2	forward	No	16.581	82.57	32.509	33.062
EIN_409160	EIN_409160-t26_1	E. invadens IP1	KB207048:179,897..180,889(-)	hypothetical protein	1	1	reverse	No	55.259	132.455	96.553	24.488
EIN_296880	EIN_296880-t26_1	E. invadens IP1	KB206986:119,497..120,438(-)	restnol dehydrogenase, putative	1	1	reverse	No	166.307	303.29	386.392	30.789
EIN_497460	EIN_497460-t26_1	E. invadens IP1	KB206184:19,298..20,611(+)	thermostable beta-glucosidase	1	1	forward	No	3.094	10.874	19.981	3.343
EIN_154230	EIN_154230-t26_1	E. invadens IP1	KB206474:496,050..497,923(-)	diacylglycerol kinase, putative	3	3	reverse	No	13.906	78.351	58.147	11.91
EIN_153160	EIN_153160-t26_1	E. invadens IP1	KB206474:378,511..379,072(-)	AP-4 complex subunit sigma-1, putative	3	3	reverse	No	53.707	156.301	78.293	17.682
EIN_155680	EIN_155680-t26_1	E. invadens IP1	KB206474:675,337..685,728(-)	hypothetical protein	1	1	reverse	No	1.255	6.012	5.373	3.038
EIN_293830	EIN_293830-t26_1	E. invadens IP1	KB206181:7,960..8,523(+)	hypothetical protein	1	1	forward	No	0.495	27.411	10.642	2.86
EIN_124140	EIN_124140-t26_1	E. invadens IP1	KB207018:4,578..5,591(+)	hypothetical protein	1	1	forward	No	56.779	166.479	91.554	31.249
EIN_122240	EIN_122240-t26_1	E. invadens IP1	KB206380:43,228..44,937(+)	hypothetical protein	1	1	forward	No	14.478	32.178	26.312	4.804
EIN_047360	EIN_047360-t26_1	E. invadens IP1	KB206215:124,546..125,904(-)	oxysterol-binding protein, putative	1	1	reverse	No	11.539	69.154	127.221	11.818
EIN_419570	EIN_419570-t26_1	E. invadens IP1	KB206772:273,407..274,054(+)	HSP70-interacting protein, putative	1	1	forward	No	35.089	50.761	48.104	11.122
EIN_403900	EIN_403900-t26_1	E. invadens IP1	KB206537:141,446..143,415(-)	hypothetical protein	1	1	reverse	No	1.409	8.501	15.192	3.211
EIN_525050	EIN_525050-t26_1	E. invadens IP1	KB206604:20,072..21,119(+)	chaperone protein DNAJ, putative	2	2	forward	No	21.249	95.11	79.715	13.953
EIN_486490	EIN_486490-t26_1	E. invadens IP1	KB206670:240,663..241,745(-)	eukaryotic translation initiation factor, putative	1	1	reverse	No	197.102	462.354	231.886	86.29
EIN_424510	EIN_424510-t26_1	E. invadens IP1	KB206573:62,642..63,157(+)	villidin, putative	1	1	forward	No	32.788	124.503	425.59	17.083
EIN_428030	EIN_428030-t26_1	E. invadens IP1	KB206168:41,648..42,519(-)	hypothetical protein	2	2	reverse	No	93.101	875.782	528.19	462.2
EIN_018520	EIN_018520-t26_1	E. invadens IP1	KB206484:288,935..289,759(+)	RNA-binding protein, putative	1	1	forward	No	13.873	110.571	102.839	45.737
EIN_254860	EIN_254860-t26_1	E. invadens IP1	KB206169:768,367..770,736(+)	kinesin heavy chain, putative	1	1	forward	No	4.03	21.262	33.407	6.306
EIN_085100	EIN_085100-t26_1	E. invadens IP1	KB207085:695,179..696,265(+)	hypothetical protein	2	2	forward	No	75.386	404.812	490.712	36.105
EIN_079830	EIN_079830-t26_1	E. invadens IP1	KB207085:117,784..118,152(-)	hypothetical protein	1	1	reverse	No	22.427	183.153	163.232	44.891
EIN_083470	EIN_083470-t26_1	E. invadens IP1	KB207085:528,147..528,509(-)	hypothetical protein	1	1	reverse	No	142.305	151.914	360.453	58.954
EIN_178410	EIN_178410-t26_1	E. invadens IP1	KB206248:408,586..409,226(-)	ADP-ribosylation factor, arf, putative	2	2	reverse	No	111.895	179.81	174.502	17.187
EIN_319710	EIN_319710-t26_1	E. invadens IP1	KB206890:246,447..247,565(-)	hypothetical protein	1	1	reverse	No	176.987	649.198	332.36	45.076
EIN_268550	EIN_268550-t26_1	E. invadens IP1	KB206479:204,217..207,027(+)	hypothetical protein	1	1	forward	No	9.105	64.039	126.727	9.252
EIN_085090	EIN_085090-t26_1	E. invadens IP1	KB207085:692,040..694,184(-)	hypothetical protein	1	1	reverse	No	2.764	28.465	27.285	10.581
EIN_372280	EIN_372280-t26_1	E. invadens IP1	KB206332:493,563..495,047(+)	hypothetical protein	5	5	forward	No	65.202	51.731	112.553	11.093
EIN_060090	EIN_060090-t26_1	E. invadens IP1	KB206292:1,051,603..1,052,184(+)	dolichyldiphosphatase, putative	1	1	forward	No	50.294	142.126	71.767	10.777
EIN_085630	EIN_085630-t26_1	E. invadens IP1	KB207085:733,203..734,612(+)	hypothetical protein	2	2	forward	No	7.652	20.07	44.497	8.59
EIN_425150	EIN_425150-t26_1	E. invadens IP1	KB206573:171,435..173,837(-)	coatomer subunit beta'-2, putative	1	1	reverse	No	129.434	877.248	213.805	49.828
EIN_026180	EIN_026180-t26_1	E. invadens IP1	KB206484:1,055,775..1,057,439(+)	T-complex protein 1 subunit gamma, putative	1	1	forward	No	44.293	284.622	65.481	51.157
EIN_095070	EIN_095070-t26_1	E. invadens IP1	KB206860:304,427..305,139(-)	rab11, putative	3	3	reverse	No	30.751	158.579	166.509	12.469
EIN_068490	EIN_068490-t26_1	E. invadens IP1	KB207267:15,297..16,451(+)	hypothetical protein	1	1	forward	No	0.198	8.121	3.158	0.512
EIN_489970	EIN_489970-t26_1	E. invadens IP1	KB206684:15,615..16,346(-)	hypothetical protein	1	1	reverse	No	466.375	682.694	1122.13	163.294
EIN_430090	EIN_430090-t26_1	E. invadens IP1	KB206168:325,470..327,041(+)	elongation factor 2 kinase, putative	1	1	forward	No	27.294	115.665	195.635	34.166
EIN_250120	EIN_250120-t26_1	E. invadens IP1	KB206169:355,043..357,634(-)	AP-2 complex subunit beta-1, putative	1	1	reverse	No	7.135	84.637	66.589	16.036
EIN_311820	EIN_311820-t26_1	E. invadens IP1	KB207208:45,774..46,459(+)	ubiquitin-conjugating enzyme E2-17 kDa, putative	4	4	forward	No	98.892	378.814	1096.27	119.962
EIN_429810	EIN_429810-t26_1	E. invadens IP1	KB206168:302,102..304,645(+)	neutral alpha-glucosidase C, putative	1	1	forward	No	78.843	337.25	91.18	24.569
EIN_327760	EIN_327760-t26_1	E. invadens IP1	KB207015:260,835..261,407(+)	hypothetical protein	1	1	forward	No	36.058	156.712	75.374	8.849
EIN_229600	EIN_229600-t26_1	E. invadens IP1	KB206756:837,082..837,492(-)	hypothetical protein	1	1	reverse	No	27.547	80.65	65.466	14.672
EIN_177750	EIN_177750-t26_1	E. invadens IP1	KB206248:343,050..346,737(-)	serine-threonine protein kinase, putative	3	3	reverse	No	14.555	103.948	48.329	53.004
EIN_273970	EIN_273970-t26_1	E. invadens IP1	KB206783:125,819..126,706(-)	myosin light chain kinase, putative	1	1	reverse	No	49.402	124.187	70.899	18.412
EIN_269110	EIN_269110-t26_1	E. invadens IP1	KB206479:252,019..253,410(-)	tubulin beta-4q chain, putative	1	1	reverse	No	729.009	8127.88	3791.37	173.651
asmbl_8051	-	-	-	-	-	-	-	-	2.059	132.223	33.362	3.17
EIN_002770	EIN_002770-t26_1	E. invadens IP1	KB207104:12,699..14,225(-)	hypothetical protein	1	1	reverse	No	10.603	51.636	46.189	9.356
EIN_373330	EIN_373330-t26_1	E. invadens IP1	KB207268:28,733..29,920(-)	hypothetical protein	1	1	reverse	No	12.761	27.938	33.092	5.294
asmbl_8169	-	-	-	-	-	-	-	-	0.892	32.452	23.873	0.892
EIN_054440	EIN_054440-t26_1	E. invadens IP1	KB206292:351,060..351,807(+)	protein RER1, putative	2	2	forward	No	171.317	880.497	1503.46	143.161
EIN_308170	EIN_308170-t26_1	E. invadens IP1	KB206936:138,835..139,812(+)	hypothetical protein	2	2	forward	No	26.391	36.755	101.013	12.238
EIN_185630	EIN_185630-t26_1	E. invadens IP1	KB206248:981,272..982,225(-)	1-O-acylceramide synthase precursor, putative	1	1	reverse	No	96.944	904.195	679.089	54.938
EIN_175740	EIN_175740-t26_1	E. invadens IP1	KB206248:64,467..65,663(+)	26S protease regulatory subunit, putative	1	1	forward	No	264.55	1466.1	1011.49	37.665
EIN_126730	EIN_126730-t26_1	E. invadens IP1	KB206996:8,141..10,510(+)	protein serine/threonine kinase, putative	1	1	forward	No	0.584	2.225	0.599	0.322
EIN_021460	EIN_021460-t26_1	E. invadens IP1	KB206484:633,780..635,132(-)	hypothetical protein	1	1	reverse	No	24.343	41.164	50.813	7.302
EIN_173840	EIN_173840-t26_1	E. invadens IP1	KB207112:675,305..676,276(+)	pre-mRNA-splicing factor PRP46, putative	1	1	forward	No	20.765	58.038	46.503	9.937
EIN_016490	EIN_016490-t26_1	E. invadens IP1	KB206484:143,273..143,462(+)	hypothetical protein	1	1	forward	No	60.853	205.459	73.294	15
EIN_053470	EIN_053470-t26_1	E. invadens IP1	KB206292:244,429..245,364(+)	hypothetical protein	1	1	forward	No	8.169	19.311	11.659	3.907
EIN_249450	EIN_249450-t26_1	E. invadens IP1	KB206169:330,277..331,131(-)	hypothetical protein	1	1	reverse	No	98.727	294.272	190.666	10.725
EIN_097920	EIN_097920-t26_1	E. invadens IP1	KB206860:808,015..810,827(-)	hypothetical protein	3	3	reverse	No	13.774	50.244	29.949	11.185
EIN_098650	EIN_098650-t26_1	E. invadens IP1	KB206860:872,979..874,304(+)	U4/U6 small nuclear ribonucleoprotein Prp4, putative	1	1	forward	No	18.31	55.887	33.556	5.34
EIN_468110	EIN_468110-t26_1	E. invadens IP1	KB207240:105,665..106,653(+)	hypothetical protein	1	1	forward	No	11.241	23.646	16.374	3.038
EIN_064680	EIN_064680-t26_1	E. invadens IP1	KB207140:69,055..73,421(+)	glycogen debranching enzyme, putative	2	2	forward	No	19.873	108.673	174.352	22.089
EIN_052640	EIN_052640-t26_1	E. invadens IP1	KB206292:144,211..144,849(-)	hypothetical protein	1	1	reverse	No	18.585	32.768	93.664	8.539
EIN_036310	EIN_036310-t26_1	E. invadens IP1	KB206993:56,591..57,478(+)	serine/threonine protein phosphatase 4 catalytic subunit, putative	1	1	forward	No	2.819	11.095	4.715	0.449
EIN_247860	EIN_247860-t26_1	E. invadens IP1	KB206169:179,405..179,851(-)	hypothetical protein	1	1	reverse	No	285.524	495.502	436.531	51.52
EIN_268080	EIN_268080-t26_1	E. invadens IP1	KB206479:142,664..143,362(+)	hypothetical protein	1	1	forward	No	3.6	19.659	26.312	5.006
EIN_057460	EIN_057460-t26_1	E. invadens IP1	KB206292:741,333..743,204(+)	ankyrin repeat-containing protein, putative	1	1	forward	No	6.419	23.203	20.056	4.425
EIN_405010	EIN_405010-t26_1	E. invadens IP1	KB206537:247,689..248,770(-)	hypothetical protein	2	2	reverse	No	123.632	319.131	222.352	56.393
EIN_521940	EIN_521940-t26_1	E. invadens IP1	KB206450:246,129..248,249(-)	hypothetical protein	1	1	reverse	No	19.807	58.734	26.372	4.902
EIN_093530	EIN_093530-t26_1	E. invadens IP1	KB206860:84,034..84,639(-)	hypothetical protein	1	1	reverse	No	28.912	103.716	250.34	33.2
EIN_273230	EIN_273230-t26_1	E. invadens IP1	KB206783:28,814..29,410(+)	hypothetical protein	1	1	forward	No	27.613	104.021	50.843	10.777
EIN_054880	EIN_054880-t26_1	E. invadens IP1	KB206292:432,340..433,080(+)	hypothetical protein	2	2	forward	No	27.118	88.486	85.043	16.404
EIN_043740	EIN_043740-t26_1	E. invadens IP1	KB206902:68,142..69,980(-)	hypothetical protein	1	1	reverse	No	9.083	53.788	79.7	10.881
EIN_073970	EIN_073970-t26_1	E. invadens IP1	KB206336:36,706..37,248(-)	hypothetical protein	1	1	reverse	No	38.568	94.962	65.002	18.809
EIN_018570	EIN_018570-t26_1	E. invadens IP1	KB206484:295,154..295,693(+)	hypothetical protein	1	1	forward	No	16.889	27.295	37.044	4.977
EIN_151760	EIN_151760-t26_1	E. invadens IP1	KB206474:253,565..255,589(-)	hypothetical protein	2	2	reverse	No	9.722	93.77	41.743	13.855
EIN_487460	EIN_487460-t26_1	E. invadens IP1	KB206670:382,783..383,937(-)	glycerophosphoryl diester phosphodiesterase, putative	1	1	reverse	No	50.646	101.005	123.239	20.581
EIN_268340	EIN_268340-t26_1	E. invadens IP1	KB206479:183,800..184,852(+)	myosin light chain kinase, putative	1	1	forward	No	51.813	330.732	179.89	37.803
EIN_267210	EIN_267210-t26_1	E. invadens IP1	KB206479:21,664..22,580(-)	ubiquitin fusion degradation protein, putative	3	3	reverse	No	136.018	719.017	659.093	29.264
EIN_016260	EIN_016260-t26_1	E. invadens IP1	KB206484:103,276..104,217(+)	hypothetical protein	1	1	forward	No	22.835	59.958	78.518	10.564
EIN_095090	EIN_095090-t26_1	E. invadens IP1	KB206860:306,904..307,575(+)	hypothetical protein	1	1	forward	No	14.379	102.629	143.774	12.751
EIN_182390	EIN_182390-t26_1	E. invadens IP1	KB206248:657,395..658,777(-)	replication factor A 1, rfa1, putative	1	1	reverse	No	51.241	301.613	164.758	25.018
EIN_095950	EIN_095950-t26_1	E. invadens IP1	KB206860:449,733..450,251(+)	hypothetical protein	1	1	forward	No	8.103	68.173	38.675	13.113
EIN_273630	EIN_273630-t26_1	E. invadens IP1	KB206783:72,863..73,819(-)	copine, putative	2	2	reverse	No	551.747	1026.73	1186.31	235.223
EIN_154430	EIN_154430-t26_1	E. invadens IP1	KB206474:515,081..516,463(+)	MutL C-terminal dimerization domain containing protein	1	1	forward	No	1.31	13.584	13.141	4.085
EIN_086730	EIN_086730-t26_1	E. invadens IP1	KB207085:867,771..869,798(+)	phosphoinositide 5-phosphatase, putative	1	1	forward	No	5.813	37.24	28.048	4.315
EIN_430250	EIN_430250-t26_1	E. invadens IP1	KB206168:353,904..354,496(-)	hypothetical protein	2	2	reverse	No	92.473	947.531	1040.96	105.819
EIN_019460	EIN_019460-t26_1	E. invadens IP1	KB206484:398,236..401,322(-)	hypothetical protein	1	1	reverse	No	6.353	62.457	15.237	17.239
EIN_056930	EIN_056930-t26_1	E. invadens IP1	KB206292:650,604..651,754(+)	transcription initiation factor TFIID subunit, putative	2	2	forward	No	30.74	80.06	87.633	13.982
EIN_135020	EIN_135020-t26_1	E. invadens IP1	KB207027:96,032..96,757(+)	14-3-3 protein, putative	1	1	forward	No	3237.95	4164.99	4052.64	807.753
EIN_179540	EIN_179540-t26_1	E. invadens IP1	KB206248:477,870..479,331(+)	CPSF A subunit region protein, putative	2	2	forward	No	1.222	7.087	3.742	2.595
EIN_504840	EIN_504840-t26_1	E. invadens IP1	KB206500:68,346..69,188(-)	hypothetical protein	1	1	reverse	No	20.159	32.136	73.474	12.866
EIN_389920	EIN_389920-t26_1	E. invadens IP1	KB206629:56,044..60,189(+)	DNA-directed RNA polymerase III subunit RPC1, putative	1	1	forward	No	7.894	44.844	10.013	12.256
EIN_227090	EIN_227090-t26_1	E. invadens IP1	KB206756:606,895..608,625(-)	vacuolar protein sorting-associated, putative	3	3	reverse	No	62.207	262.274	134.914	34.483
EIN_335240	EIN_335240-t26_1	E. invadens IP1	KB206750:75,257..76,963(-)	breast carcinoma AMPlified sequence, putative	1	1	reverse	No	22.769	176.762	100.714	8.844
EIN_222050	EIN_222050-t26_1	E. invadens IP1	KB206756:66,170..66,775(-)	hypothetical protein	1	1	reverse	No	39.603	105.846	83.442	6.703
EIN_406220	EIN_406220-t26_1	E. invadens IP1	KB206537:405,917..406,708(+)	hypothetical protein	1	1	forward	No	90.69	372.455	850.702	132.827
EIN_511070	EIN_511070-t26_1	E. invadens IP1	KB207218:22,544..23,018(+)	Hypothetical protein	3	3	forward	No	3.171	61.856	14.294	4.931
EIN_248140	EIN_248140-t26_1	E. invadens IP1	KB206169:195,100..198,135(-)	hypothetical protein	1	1	reverse	No	6.331	45.129	46.099	5.921
EIN_079800	EIN_079800-t26_1	E. invadens IP1	KB207085:107,711..108,847(-)	dual specificity protein phosphatase, putative	1	1	reverse	No	6.056	20.123	72.65	5.978
EIN_217350	EIN_217350-t26_1	E. invadens IP1	KB206139:5,619..6,194(-)	superoxide dismutase, putative	1	1	reverse	No	523.638	962.887	639.366	157.247
EIN_055510	EIN_055510-t26_1	E. invadens IP1	KB206292:510,316..511,038(+)	hypothetical protein	1	1	forward	No	2.081	10.969	3.996	1.623
EIN_153730	EIN_153730-t26_1	E. invadens IP1	KB206474:423,607..425,098(-)	calpain, putative	2	2	reverse	No	38.601	195.039	150.225	23.999
EIN_176020	EIN_176020-t26_1	E. invadens IP1	KB206248:107,294..109,690(-)	ubiquitination factor E4, putative	1	1	reverse	No	3.116	13.194	25.803	4.874
EIN_327870	EIN_327870-t26_1	E. invadens IP1	KB207015:301,327..303,776(-)	hypothetical protein	2	2	reverse	No	17.528	48.62	91.853	21.243
EIN_224300	EIN_224300-t26_1	E. invadens IP1	KB206756:319,334..320,347(+)	O-sialoglycoprotein endopeptidase, putative	1	1	forward	No	61.436	225.793	119.498	11.105
EIN_387140	EIN_387140-t26_1	E. invadens IP1	KB206398:58,994..59,791(+)	hypothetical protein	1	1	forward	No	4.338	30.469	11.42	4.62
EIN_453340	EIN_453340-t26_1	E. invadens IP1	KB206589:72,214..75,099(-)	hypothetical protein	1	1	reverse	No	0.639	3.227	2.38	0.783
EIN_226130	EIN_226130-t26_1	E. invadens IP1	KB206756:489,043..490,410(-)	hypothetical protein	2	2	reverse	No	38.535	109.938	233.817	34.276
EIN_056550	EIN_056550-t26_1	E. invadens IP1	KB206292:606,824..608,182(-)	tubulin gamma chain, putative	1	1	reverse	No	42.851	408.693	534.821	27.44
EIN_112840	EIN_112840-t26_1	E. invadens IP1	KB207005:153,659..154,186(+)	hypothetical protein	1	1	forward	No	26.809	185.304	43.345	23.901
EIN_281230	EIN_281230-t26_1	E. invadens IP1	KB207030:97,763..100,216(-)	hypothetical protein	1	1	reverse	No	106.765	652.594	310.299	117.798
EIN_275610	EIN_275610-t26_1	E. invadens IP1	KB206713:66..1,094(-)	hypothetical protein	1	1	reverse	No	1.409	27.506	15.835	1.853
EIN_390470	EIN_390470-t26_1	E. invadens IP1	KB206629:137,558..138,589(+)	transcriptional adapter, putative	1	1	forward	No	8.258	29.372	47.146	11.571
EIN_468230	EIN_468230-t26_1	E. invadens IP1	KB207240:108,074..108,672(+)	hypothetical protein	2	2	forward	No	156.31	669.648	1978.61	112.165
EIN_508670	EIN_508670-t26_1	E. invadens IP1	KB206320:264,816..266,081(-)	hypothetical protein	1	1	reverse	No	1.861	14.966	8.681	1.346
EIN_152890	EIN_152890-t26_1	E. invadens IP1	KB206474:340,848..342,746(-)	DNA repair helicase XPB2, putative	1	1	reverse	No	22.989	114.315	76.362	17.233
EIN_054270	EIN_054270-t26_1	E. invadens IP1	KB206292:332,429..332,971(+)	ubiquitin-activating enzyme E1 1, putative	1	1	forward	No	0.132	23.255	0	1.341
EIN_073690	EIN_073690-t26_1	E. invadens IP1	KB206336:23,222..24,862(+)	long iron-dependent hydrogenase 2, putative	3	3	forward	No	21.503	507.599	166.869	19.695
EIN_059420	EIN_059420-t26_1	E. invadens IP1	KB206292:963,072..965,258(-)	cullin-1, putative	1	1	reverse	No	5.043	83.666	70.061	6.525
EIN_032870	EIN_032870-t26_1	E. invadens IP1	KB206969:171,843..172,484(+)	carboxy-terminal domain RNA polymerase II polypeptide A small phosphatase, putative	1	1	forward	No	76.74	443.17	326.568	168.536
EIN_086690	EIN_086690-t26_1	E. invadens IP1	KB207085:862,446..863,144(+)	meiotic expression protein 13, putative	1	1	forward	No	16.735	20.165	59.36	10.357
EIN_397340	EIN_397340-t26_1	E. invadens IP1	KB206411:72,617..73,253(-)	hypothetical protein	1	1	reverse	No	0.848	17.244	9.25	1.053
EIN_022420	EIN_022420-t26_1	E. invadens IP1	KB206484:714,597..715,001(-)	hypothetical protein	1	1	reverse	No	1.167	9.555	29.126	1.905
EIN_171510	EIN_171510-t26_1	E. invadens IP1	KB207112:394,510..394,908(+)	profilin, putative	1	1	forward	No	92.606	774.513	749.09	31.566
EIN_312900	EIN_312900-t26_1	E. invadens IP1	KB206312:49,776..51,152(+)	histone acetyltransferase type B subunit, putative	1	1	forward	No	25.576	104.064	87.737	13.343
EIN_249460	EIN_249460-t26_1	E. invadens IP1	KB206169:332,135..332,536(+)	hypothetical protein	1	1	forward	No	55.37	242.024	109.036	9.989
EIN_154530	EIN_154530-t26_1	E. invadens IP1	KB206474:533,195..533,524(-)	transmembrane protein 167 precursor, putative	2	2	reverse	No	411.633	397.113	594.15	81.653
EIN_134720	EIN_134720-t26_1	E. invadens IP1	KB207027:74,253..75,422(-)	glutamine synthetase, putative	1	1	reverse	No	3.116	57.817	27.465	12.44
EIN_173720	EIN_173720-t26_1	E. invadens IP1	KB207112:651,537..652,355(+)	phosphatidylcholine transfer protein, putative	1	1	forward	No	687.16	1184.54	1724.9	175.987
EIN_493090	EIN_493090-t26_1	E. invadens IP1	KB206684:176,051..178,137(-)	hypothetical protein	2	2	reverse	No	14.005	67.952	42.896	19.626
EIN_291260	EIN_291260-t26_1	E. invadens IP1	KB206397:45,287..45,856(-)	hypothetical protein	1	1	reverse	No	33.471	140.059	86.405	20.651
EIN_176690	EIN_176690-t26_1	E. invadens IP1	KB206248:218,966..219,319(+)	hypothetical protein	1	1	forward	No	60.875	374.142	847.574	43.263
EIN_176850	EIN_176850-t26_1	E. invadens IP1	KB206248:258,763..259,574(+)	proteasome subunit beta type-5 precursor, putative	2	2	forward	No	286.548	1008.8	608.444	46.169
EIN_198120	EIN_198120-t26_1	E. invadens IP1	KB207226:94,189..96,173(-)	hypothetical protein	2	2	reverse	No	1.707	7.098	16.284	2.549
EIN_134830	EIN_134830-t26_1	E. invadens IP1	KB207027:75,525..75,974(-)	glutamine synthetase, putative	1	1	reverse	No	0.98	48.356	10.567	9.523
EIN_023600	EIN_023600-t26_1	E. invadens IP1	KB206484:821,710..823,548(-)	4-coumarate--CoA ligase, putative	1	1	reverse	No	167.067	565.817	218.849	97.522
EIN_467260	EIN_467260-t26_1	E. invadens IP1	KB207240:26,637..27,293(+)	hypothetical protein	1	1	forward	No	1.949	14.544	2.08	0.518
EIN_155320	EIN_155320-t26_1	E. invadens IP1	KB206474:608,537..609,369(+)	hypothetical protein	2	2	forward	No	24.685	44.855	29.366	9.419
EIN_430690	EIN_430690-t26_1	E. invadens IP1	KB206168:424,393..426,999(-)	hypothetical protein	1	1	reverse	No	42.202	403.841	168.515	57.924
EIN_061200	EIN_061200-t26_1	E. invadens IP1	KB206292:1,173,349..1,174,549(+)	hypothetical protein	3	3	forward	No	60.974	290.159	332.151	27.256
EIN_352840	EIN_352840-t26_1	E. invadens IP1	KB206716:43,881..44,192(-)	thioredoxin, putative	1	1	reverse	No	436.252	6237.51	2449.27	180.371
EIN_405990	EIN_405990-t26_1	E. invadens IP1	KB206537:381,113..381,914(-)	hypothetical protein	2	2	reverse	No	102.702	164.707	145.046	21.042
EIN_171520	EIN_171520-t26_1	E. invadens IP1	KB207112:395,118..396,212(-)	casein kinase II subunit alpha, putative	2	2	reverse	No	19.102	48.789	34.873	5.351
EIN_172040	EIN_172040-t26_1	E. invadens IP1	KB207112:453,933..454,685(-)	hypothetical protein	3	3	reverse	No	19.961	93.76	77.26	13.988
EIN_316020	EIN_316020-t26_1	E. invadens IP1	KB206890:76,077..77,275(+)	transmembrane protein R144.6, putative	2	2	forward	No	16.427	133.172	37.418	4.453
EIN_025660	EIN_025660-t26_1	E. invadens IP1	KB206484:990,216..991,010(+)	serine/threonine protein kinase HT1, putative	1	1	forward	No	12.772	61.856	59	16.209
EIN_222760	EIN_222760-t26_1	E. invadens IP1	KB206756:173,586..175,724(+)	ubiquitin carboxyl-terminal hydrolase, putative	1	1	forward	No	9.326	32.136	10.896	3.383
EIN_273660	EIN_273660-t26_1	E. invadens IP1	KB206783:77,776..80,502(+)	glycogen phosphorylase, putative	1	1	forward	No	304.384	2706.24	1119.02	120.468
EIN_335510	EIN_335510-t26_1	E. invadens IP1	KB206750:119,103..123,371(-)	hypothetical protein	2	2	reverse	No	6.914	20.566	34.604	9.81
EIN_065180	EIN_065180-t26_1	E. invadens IP1	KB207140:137,039..137,593(+)	26S proteasome non-ATPase regulatory subunit, putative	2	2	forward	No	185.795	468.007	550.012	51.347
EIN_250260	EIN_250260-t26_1	E. invadens IP1	KB206169:383,439..387,249(-)	hypothetical protein	4	4	reverse	No	17.066	34.266	43.24	6.485
EIN_474500	EIN_474500-t26_1	E. invadens IP1	KB206689:61,182..63,224(+)	hypothetical protein	1	1	forward	No	1.938	4.335	3.263	0.57
EIN_085690	EIN_085690-t26_1	E. invadens IP1	KB207085:742,177..743,280(-)	Magnesium transport protein corA, putative	1	1	reverse	No	9.964	24.458	42.656	3.084
EIN_053960	EIN_053960-t26_1	E. invadens IP1	KB206292:297,834..298,391(-)	Density-regulated protein, putative	1	1	reverse	No	126.561	236.192	261.655	42.636
EIN_371450	EIN_371450-t26_1	E. invadens IP1	KB206332:357,101..358,876(-)	hypothetical protein	1	1	reverse	No	3.787	26.483	15.611	9.212
EIN_462660	EIN_462660-t26_1	E. invadens IP1	KB206565:63,279..65,471(+)	protein serine/threonine kinase, putative	1	1	forward	No	5.318	20.893	32.509	7.083
EIN_155630	EIN_155630-t26_1	E. invadens IP1	KB206474:651,173..652,837(-)	aspartyl-tRNA synthetase, cytoplasmic, putative	1	1	reverse	No	46.165	158.094	248.754	72.504
EIN_168070	EIN_168070-t26_1	E. invadens IP1	KB207112:89,897..91,927(-)	Sec7 domain containing protein	2	2	reverse	No	0.528	8.153	6.645	2.975
EIN_175670	EIN_175670-t26_1	E. invadens IP1	KB206248:46,568..47,482(+)	serine/threonine protein phosphatase ppe1, putative	1	1	forward	No	168.421	459.211	385.987	58.77
EIN_087400	EIN_087400-t26_1	E. invadens IP1	KB207085:942,871..943,941(-)	hypothetical protein	1	1	reverse	No	10.316	41.543	70.211	16.237
EIN_341110	EIN_341110-t26_1	E. invadens IP1	KB206175:204,771..206,070(-)	hypothetical protein	2	2	reverse	No	0.639	4.039	11.18	0.708
EIN_097040	EIN_097040-t26_1	E. invadens IP1	KB206860:660,644..661,927(-)	NAD-dependent deacetylase sirtuin-2, putative	2	2	reverse	No	64.86	164.506	140.661	23.648
EIN_113620	EIN_113620-t26_1	E. invadens IP1	KB207005:198,633..200,076(+)	hypothetical protein	1	1	forward	No	17.946	38.295	34.17	6.49
EIN_057920	EIN_057920-t26_1	E. invadens IP1	KB206292:790,737..791,678(+)	cysteine proteinase 3 precursor, putative	1	1	forward	No	663.697	1082.29	1061.3	247.536
EIN_224240	EIN_224240-t26_1	E. invadens IP1	KB206756:308,060..309,730(-)	hypothetical protein	1	1	reverse	No	15.899	56.098	78.877	12.187
EIN_025340	EIN_025340-t26_1	E. invadens IP1	KB206484:968,056..969,651(-)	guanine nucleotide exchange factor, putative	1	1	reverse	No	27.261	87.474	60.437	15.852
EIN_408580	EIN_408580-t26_1	E. invadens IP1	KB207048:110,286..110,804(-)	ADP-ribosylation factor, putative	1	1	reverse	No	37.093	78.203	390.522	19.114
EIN_508720	EIN_508720-t26_1	E. invadens IP1	KB206320:288,950..289,407(+)	hypothetical protein	2	2	forward	No	7.938	11.76	17.392	2.365
EIN_183020	EIN_183020-t26_1	E. invadens IP1	KB206248:726,924..728,076(-)	hypothetical protein	3	3	reverse	No	5.846	17.571	17.227	2.566
EIN_359280	EIN_359280-t26_1	E. invadens IP1	KB206483:52,243..53,304(+)	L-asparaginase, putative	1	1	forward	No	42.576	94.445	206.711	16.191
EIN_019900	EIN_019900-t26_1	E. invadens IP1	KB206484:427,609..428,762(+)	26S protease regulatory subunit 6B, putative	2	2	forward	No	194.107	359.651	239.699	40.714
EIN_493340	EIN_493340-t26_1	E. invadens IP1	KB206684:184,967..185,266(+)	transitional endoplasmic reticulum atpase, putative	1	1	forward	No	91.461	468.039	285.872	34.759
EIN_469320	EIN_469320-t26_1	E. invadens IP1	KB207240:191,999..193,171(-)	hypothetical protein	1	1	reverse	No	13.399	51.236	240.941	11.784
EIN_206450	EIN_206450-t26_1	E. invadens IP1	KB206455:86,264..87,539(-)	hypothetical protein	3	3	reverse	No	2.356	13.647	11.899	6.03
EIN_181470	EIN_181470-t26_1	E. invadens IP1	KB206248:579,772..581,722(-)	hypothetical protein	3	3	reverse	No	12.992	50.434	35.023	6.076
EIN_052270	EIN_052270-t26_1	E. invadens IP1	KB206292:90,348..91,367(-)	hypothetical protein	1	1	reverse	No	55.226	66.191	145.406	14.77
EIN_372140	EIN_372140-t26_1	E. invadens IP1	KB206332:458,231..460,040(-)	hypothetical protein	2	2	reverse	No	8.456	24.458	58.402	6.283
EIN_170570	EIN_170570-t26_1	E. invadens IP1	KB207112:295,981..296,512(-)	hypothetical protein	2	2	reverse	No	36.586	99.634	534.895	17.52
EIN_000210	EIN_000210-t26_1	E. invadens IP1	KB207260:9,861..15,293(-)	protein serine/threonine kinase, putative	1	1	reverse	No	0.506	1.919	0.629	0.334
EIN_135140	EIN_135140-t26_1	E. invadens IP1	KB207027:113,512..116,296(-)	coatomer alpha subunit, putative	2	2	reverse	No	26.876	171.921	47.76	11.876
EIN_083710	EIN_083710-t26_1	E. invadens IP1	KB207085:556,685..559,300(-)	hypothetical protein	1	1	reverse	No	5.23	15.904	30.219	4.287
EIN_246820	EIN_246820-t26_1	E. invadens IP1	KB206169:46,256..46,831(+)	RNA-binding protein SGN1, putative	1	1	forward	No	184.055	569.687	416.85	65.007
EIN_206620	EIN_206620-t26_1	E. invadens IP1	KB206455:102,791..106,978(-)	tuberin, putative	1	1	reverse	No	9.898	30.1	19.323	6.277
EIN_198090	EIN_198090-t26_1	E. invadens IP1	KB207226:84,836..87,232(+)	DNA replication helicase DNA2, putative	1	1	forward	No	2.488	11.97	5.014	2.877
EIN_194360	EIN_194360-t26_1	E. invadens IP1	KB206707:124,796..125,782(-)	protein ASC1, putative	1	1	reverse	No	4.767	25.776	26.522	6.571
EIN_197860	EIN_197860-t26_1	E. invadens IP1	KB207226:52,728..53,372(-)	hypothetical protein	1	1	reverse	No	26.721	69.671	74.387	7.365
EIN_525030	EIN_525030-t26_1	E. invadens IP1	KB206604:16,077..16,442(-)	Amoebiasin-2 precursor, putative	1	1	reverse	No	76.817	67.794	185.877	30.259
EIN_005940	EIN_005940-t26_1	E. invadens IP1	KB206272:95,890..98,533(+)	26S proteasome non-ATPase regulatory subunit, putative	1	1	forward	No	24.079	243.089	186.925	31.83
EIN_047490	EIN_047490-t26_1	E. invadens IP1	KB206215:149,971..150,753(+)	hypothetical protein	1	1	forward	No	57.616	213.474	101.313	16.79
EIN_094770	EIN_094770-t26_1	E. invadens IP1	KB206860:251,596..252,230(+)	DNA-directed RNA polymerase II 19 kD polypeptide rpb7, putative	2	2	forward	No	98.881	51.52	159.999	29.73
EIN_486800	EIN_486800-t26_1	E. invadens IP1	KB206670:278,778..279,777(+)	hypothetical protein	2	2	forward	No	10.955	35.384	22.541	4.43
EIN_086900	EIN_086900-t26_1	E. invadens IP1	KB207085:907,633..908,865(+)	26S protease regulatory subunit, putative	1	1	forward	No	80.153	431.938	666.995	82.119
EIN_186000	EIN_186000-t26_1	E. invadens IP1	KB206248:1,012,533..1,013,106(-)	eukaryotic translation initiation factor 4E-2, putative	2	2	reverse	No	51.626	178.133	136.545	33.482
EIN_197840	EIN_197840-t26_1	E. invadens IP1	KB207226:48,397..50,418(-)	hypothetical protein	2	2	reverse	No	4.272	19.596	24.307	5.345
EIN_475610	EIN_475610-t26_1	E. invadens IP1	KB206689:195,478..196,710(+)	hypothetical protein	1	1	forward	No	121.694	1106.75	811.129	65.41
EIN_283700	EIN_283700-t26_1	E. invadens IP1	KB207106:54,460..56,508(+)	hypothetical protein	2	2	forward	No	14.225	74.649	37.538	10.19
EIN_267720	EIN_267720-t26_1	E. invadens IP1	KB206479:78,207..79,750(-)	hypothetical protein	2	2	reverse	No	1.2	6.687	1.467	0.944
EIN_281900	EIN_281900-t26_1	E. invadens IP1	KB207030:260,295..260,597(+)	small nuclear ribonucleoprotein Sm D2, putative	1	1	forward	No	485.092	996.984	681.289	163.282
EIN_465170	EIN_465170-t26_1	E. invadens IP1	KB207056:32,189..32,764(-)	hypothetical protein	1	1	reverse	No	129.126	670.766	459.027	15.754
EIN_226770	EIN_226770-t26_1	E. invadens IP1	KB206756:580,236..581,291(-)	hypothetical protein	1	1	reverse	No	3.094	13.595	32.868	3.694
EIN_059720	EIN_059720-t26_1	E. invadens IP1	KB206292:1,002,359..1,002,925(-)	hypothetical protein	1	1	reverse	No	5.186	27.854	16.06	2.9
EIN_118000	EIN_118000-t26_1	E. invadens IP1	KB206391:116,169..119,381(-)	hypothetical protein	1	1	reverse	No	6.683	40.689	12.049	6.697
EIN_318460	EIN_318460-t26_1	E. invadens IP1	KB206890:195,336..196,478(+)	hypothetical protein	1	1	forward	No	10.151	64.767	109.829	20.553
EIN_079290	EIN_079290-t26_1	E. invadens IP1	KB207085:57,493..59,857(-)	mitogen-activated protein kinase mpkC, putative	2	2	reverse	No	1.729	8.849	5.313	2.957
EIN_475580	EIN_475580-t26_1	E. invadens IP1	KB206689:188,848..189,488(+)	hypothetical protein	2	2	forward	No	206.053	536.866	363.746	63.235
EIN_154550	EIN_154550-t26_1	E. invadens IP1	KB206474:536,146..537,172(-)	GTP-binding protein YPTM2, putative	5	5	reverse	No	28.098	128.215	54.989	18.573
EIN_027210	EIN_027210-t26_1	E. invadens IP1	KB206484:1,148,347..1,149,954(+)	hypothetical protein	1	1	forward	No	13.465	68.574	28.512	7.71
EIN_225690	EIN_225690-t26_1	E. invadens IP1	KB206756:465,870..466,292(+)	histone H3, putative	1	1	forward	No	2841.7	14955.4	23164.8	2636.01
EIN_051770	EIN_051770-t26_1	E. invadens IP1	KB206292:45,376..46,242(+)	hypothetical protein	1	1	forward	No	29.331	51.647	35.622	10.576
EIN_024060	EIN_024060-t26_1	E. invadens IP1	KB206484:883,212..885,566(-)	hypothetical protein	1	1	reverse	No	1.486	5.379	9.504	1.858
EIN_023610	EIN_023610-t26_1	E. invadens IP1	KB206484:824,492..826,579(+)	long-chain-fatty-acid--CoA ligase, putative	1	1	forward	No	29.54	181.022	55.453	21.75
EIN_273960	EIN_273960-t26_1	E. invadens IP1	KB206783:123,436..124,323(-)	arginase, putative	1	1	reverse	No	128.124	562.336	731.219	100.105
EIN_267860	EIN_267860-t26_1	E. invadens IP1	KB206479:91,025..92,566(+)	hypothetical protein	1	1	forward	No	4.844	19.469	13.919	1.277
EIN_168290	EIN_168290-t26_1	E. invadens IP1	KB207112:121,737..123,482(-)	hypothetical protein	2	2	reverse	No	0.617	2.057	4.61	0.282
EIN_335210	EIN_335210-t26_1	E. invadens IP1	KB206750:72,046..72,456(-)	hypothetical protein	2	2	reverse	No	99.002	208.897	138.835	28.205
EIN_138170	EIN_138170-t26_1	E. invadens IP1	KB206440:82,314..82,763(-)	hypothetical protein	1	1	reverse	No	16.009	339.886	240.163	9.028
EIN_409960	EIN_409960-t26_1	E. invadens IP1	KB207048:279,942..281,402(+)	hypothetical protein	2	2	forward	No	0.903	7.056	4.55	3.855
EIN_150900	EIN_150900-t26_1	E. invadens IP1	KB206474:148,388..149,839(-)	alanine aminotransferase, putative	1	1	reverse	No	49.898	197.865	490.263	50.271
EIN_381420	EIN_381420-t26_1	E. invadens IP1	KB206395:255,756..256,544(+)	proteasome subunit beta type-7-A precursor, putative	1	1	forward	No	224.561	1401.42	775.283	53.194
EIN_378330	EIN_378330-t26_1	E. invadens IP1	KB207268:303,069..304,688(+)	DNA primase large subunit, putative	1	1	forward	No	21.525	226.995	234.67	18.798
EIN_345760	EIN_345760-t26_1	E. invadens IP1	KB207186:14,678..15,938(-)	guanine nucleotide-binding protein alpha-1 subunit, putative	2	2	reverse	No	245.855	754.918	364.375	97.389
EIN_175520	EIN_175520-t26_1	E. invadens IP1	KB206248:11,096..13,486(-)	coiled-coil domain containing protein, putative	1	1	reverse	No	19.003	94.709	41.04	45.358
EIN_224220	EIN_224220-t26_1	E. invadens IP1	KB206756:305,910..306,698(-)	phosphosulfolactate synthase, putative	1	1	reverse	No	527.943	2406.17	3633.81	200.096
EIN_248820	EIN_248820-t26_1	E. invadens IP1	KB206169:257,486..257,860(-)	hypothetical protein	1	1	reverse	No	131.669	203.94	513.462	44.046
EIN_269560	EIN_269560-t26_1	E. invadens IP1	KB206479:292,579..294,405(-)	hypothetical protein	1	1	reverse	No	123.94	95.373	225.839	27.808
EIN_491320	EIN_491320-t26_1	E. invadens IP1	KB206684:84,360..87,363(-)	hypothetical protein	2	2	reverse	No	1.607	6.064	8.756	2.497
EIN_368160	EIN_368160-t26_1	E. invadens IP1	KB206690:5,935..8,322(+)	coatomer subunit alpha-3, putative	1	1	forward	No	15.062	103.737	26.133	12.998
EIN_130510	EIN_130510-t26_1	E. invadens IP1	KB206244:30,055..30,576(+)	zinc finger protein, putative	1	1	forward	No	6.067	12.477	31.251	5.622
EIN_176800	EIN_176800-t26_1	E. invadens IP1	KB206248:250,798..252,021(+)	oxysterol-binding protein, putative	1	1	forward	No	196.86	304.429	441.276	56.871
EIN_318330	EIN_318330-t26_1	E. invadens IP1	KB206890:180,335..180,898(+)	proteasome subunit beta type 1, putative	2	2	forward	No	128.311	227.28	326.762	42.866
EIN_048170	EIN_048170-t26_1	E. invadens IP1	KB206215:208,355..209,171(+)	copine, putative	2	2	forward	No	120.109	127.224	264.26	21.686
EIN_122260	EIN_122260-t26_1	E. invadens IP1	KB206380:54,785..56,080(-)	GTP-binding protein ryH1, putative	5	5	reverse	No	35.959	112.828	45.68	4.96
EIN_487240	EIN_487240-t26_1	E. invadens IP1	KB206670:336,059..338,775(+)	hypothetical protein	3	3	forward	No	5.329	21.6	27.42	5.57
EIN_119070	EIN_119070-t26_1	E. invadens IP1	KB206391:236,758..240,516(+)	serine-threonine protein kinase, putative	2	2	forward	No	8.059	261.63	64.853	12.722
EIN_132160	EIN_132160-t26_1	E. invadens IP1	KB206244:106,115..108,061(-)	DNA double-strand break repair Rad50 ATPase, putative	1	1	reverse	No	61.183	134.143	244.518	37.751
EIN_182920	EIN_182920-t26_1	E. invadens IP1	KB206248:700,467..702,057(-)	protein kinase domain containing protein	1	1	reverse	No	0.859	16.906	11.989	1.381
EIN_327720	EIN_327720-t26_1	E. invadens IP1	KB207015:254,361..255,692(-)	F-box only protein, putative	1	1	reverse	No	68.659	416.297	326.433	79.806
EIN_369630	EIN_369630-t26_1	E. invadens IP1	KB206332:96,023..98,047(+)	trichoplein keratin filament-binding protein, putative	1	1	forward	No	20.93	144.267	54.87	16.583
EIN_193340	EIN_193340-t26_1	E. invadens IP1	KB206707:80,055..82,607(+)	BiodegRadative arginine decarboxylase, putative	1	1	forward	No	2.29	7.857	5.867	1.226
EIN_495500	EIN_495500-t26_1	E. invadens IP1	KB206864:34,477..37,773(+)	furin repeat-containing protein, putative	1	1	forward	No	10.184	78.224	40.306	33.815
EIN_093480	EIN_093480-t26_1	E. invadens IP1	KB206860:76,166..77,653(+)	oxysterol binding protein 5, putative	1	1	forward	No	10.999	44.781	74.851	14.69
EIN_268360	EIN_268360-t26_1	E. invadens IP1	KB206479:187,905..188,491(-)	hypothetical protein	2	2	reverse	No	9.711	17.296	50.783	7.348
EIN_475650	EIN_475650-t26_1	E. invadens IP1	KB206689:205,081..207,891(-)	glutamate dehydrogenase, putative	1	1	reverse	No	121.012	401.194	1301.72	82.355
EIN_437930	EIN_437930-t26_1	E. invadens IP1	KB206697:124,798..130,813(+)	protein serine/threonine kinase, putative	2	2	forward	No	0.121	1.107	1.302	0.437
EIN_173120	EIN_173120-t26_1	E. invadens IP1	KB207112:556,118..557,950(-)	vesicle protein sorting-associated, putative	1	1	reverse	No	69.451	509.413	518.192	31.358
EIN_457830	EIN_457830-t26_1	E. invadens IP1	KB206620:48,732..50,254(-)	hypothetical protein	2	2	reverse	No	0.385	2.668	2.754	0.368
EIN_129170	EIN_129170-t26_1	E. invadens IP1	KB206458:173,906..174,859(-)	hypothetical protein	1	1	reverse	No	46.562	113.303	67.277	14.011
EIN_487620	EIN_487620-t26_1	E. invadens IP1	KB206670:401,095..402,320(-)	hypothetical protein	2	2	reverse	No	881.763	1859.88	1375.55	123.909
EIN_095160	EIN_095160-t26_1	E. invadens IP1	KB206860:318,604..320,067(+)	hypothetical protein	1	1	forward	No	10.988	38	53.103	8.314
EIN_381530	EIN_381530-t26_1	E. invadens IP1	KB206395:281,130..281,771(+)	proteasome subunit beta type-6 precursor, putative	1	1	forward	No	287.77	376.821	460.838	61.054
EIN_371560	EIN_371560-t26_1	E. invadens IP1	KB206332:376,224..378,805(+)	26S proteasome non-ATPase regulatory subunit, putative	2	2	forward	No	20.49	235.57	265.652	44.471
EIN_318940	EIN_318940-t26_1	E. invadens IP1	KB206890:220,731..222,247(+)	hypothetical protein	2	2	forward	No	24.156	170.275	131.905	25.875
EIN_381470	EIN_381470-t26_1	E. invadens IP1	KB206395:262,340..264,943(+)	hypothetical protein	1	1	forward	No	18.299	135.672	145.391	11.692
EIN_026870	EIN_026870-t26_1	E. invadens IP1	KB206484:1,122,009..1,123,156(-)	hypothetical protein	2	2	reverse	No	27.723	238.101	256.791	19.839
EIN_097620	EIN_097620-t26_1	E. invadens IP1	KB206860:742,123..742,763(-)	protein DJ-1, putative	2	2	reverse	No	694.757	3833.53	1255.89	54.322
EIN_182380	EIN_182380-t26_1	E. invadens IP1	KB206248:656,985..657,338(-)	hypothetical protein	1	1	reverse	No	75.804	318.951	289.135	34.805
EIN_359190	EIN_359190-t26_1	E. invadens IP1	KB206483:31,146..32,366(-)	histone acetyltransferase type B catalytic subunit, putative	1	1	reverse	No	37.313	288.451	209.42	14.908
EIN_424350	EIN_424350-t26_1	E. invadens IP1	KB206573:48,529..50,154(+)	hypothetical protein	1	1	forward	No	11.175	51.879	24.352	3.372
EIN_044020	EIN_044020-t26_1	E. invadens IP1	KB206902:126,380..127,378(+)	nucleotide-binding protein, putative	1	1	forward	No	364.213	2889.15	1923.46	257.87
EIN_523810	EIN_523810-t26_1	E. invadens IP1	KB206368:107,675..112,807(+)	protein serine/threonine kinase, putative	1	1	forward	No	1.486	8.543	5.837	1.295
EIN_398320	EIN_398320-t26_1	E. invadens IP1	KB206411:182,449..183,165(+)	hypothetical protein	1	1	forward	No	64.222	277.102	500.246	35.311
EIN_176340	EIN_176340-t26_1	E. invadens IP1	KB206248:133,700..134,920(-)	hypothetical protein	2	2	reverse	No	21.745	43.146	78.772	10.702
EIN_182810	EIN_182810-t26_1	E. invadens IP1	KB206248:699,862..700,365(-)	tyrosine kinase, putative	1	1	reverse	No	2.323	19.691	19.412	2.342
EIN_344590	EIN_344590-t26_1	E. invadens IP1	KB206755:56,990..57,844(+)	hypothetical protein	1	1	forward	No	44.183	104.728	58.731	10.524
EIN_162200	EIN_162200-t26_1	E. invadens IP1	KB206960:186,150..186,743(+)	hypothetical protein	1	1	forward	No	130.095	372.56	1233.98	92.597
EIN_378210	EIN_378210-t26_1	E. invadens IP1	KB207268:299,875..301,011(+)	26S proteasome non-ATPase regulatory subunit, putative	1	1	forward	No	96.767	305.441	199.213	19.08
EIN_403720	EIN_403720-t26_1	E. invadens IP1	KB206537:125,791..126,405(-)	hypothetical protein	1	1	reverse	No	10.658	15.493	30.683	4.914
EIN_206250	EIN_206250-t26_1	E. invadens IP1	KB206455:66,561..68,063(+)	hypothetical protein	1	1	forward	No	0.11	11.717	6.256	0.829
EIN_406400	EIN_406400-t26_1	E. invadens IP1	KB206537:452,349..454,532(-)	hypothetical protein	1	1	reverse	No	5.197	29.647	13.86	10.973
EIN_039740	EIN_039740-t26_1	E. invadens IP1	KB207071:48,679..50,253(-)	heat shock cognate HSP70 protein, putative	1	1	reverse	No	9.149	93.158	55.887	4.937
EIN_485610	EIN_485610-t26_1	E. invadens IP1	KB206670:151,366..152,702(-)	sphingomyelin phosphodiesterase, putative	2	2	reverse	No	13.245	206.619	154.491	16.548
EIN_060860	EIN_060860-t26_1	E. invadens IP1	KB206292:1,115,735..1,117,024(-)	hypothetical protein	1	1	reverse	No	26.182	57.448	37.867	12.238
EIN_381430	EIN_381430-t26_1	E. invadens IP1	KB206395:256,979..257,680(+)	hypothetical protein	1	1	forward	No	203.796	4383.4	2551.01	114.933
EIN_335700	EIN_335700-t26_1	E. invadens IP1	KB206750:147,630..149,645(+)	hypothetical protein	1	1	forward	No	0.528	5.811	6.421	1.036
EIN_064870	EIN_064870-t26_1	E. invadens IP1	KB207140:106,244..107,868(-)	hypothetical protein	2	2	reverse	No	30.135	78.151	34.769	8.165
EIN_493230	EIN_493230-t26_1	E. invadens IP1	KB206684:182,882..184,825(+)	transitional endoplasmic reticulum atpase, putative	2	2	forward	No	43.71	348.092	140.601	24.08
EIN_313100	EIN_313100-t26_1	E. invadens IP1	KB206312:71,315..73,072(+)	werner helicase interacting protein, putative	2	2	forward	No	11.065	73.668	144.927	7.877
EIN_355370	EIN_355370-t26_1	E. invadens IP1	KB206643:27..845(-)	hypothetical protein	1	1	reverse	No	7.52	26.715	12.572	5.771
EIN_086650	EIN_086650-t26_1	E. invadens IP1	KB207085:856,257..856,725(+)	hypothetical protein	2	2	forward	No	62.559	379.447	149.716	22.394
EIN_186470	EIN_186470-t26_1	E. invadens IP1	KB206248:1,090,856..1,092,175(+)	F-box only protein, putative	1	1	forward	No	25.378	140.745	99.681	44.437
EIN_052520	EIN_052520-t26_1	E. invadens IP1	KB206292:119,050..119,787(+)	thymidine kinase, cytosolic, putative	1	1	forward	No	131.009	535.738	526.723	117.994
EIN_275110	EIN_275110-t26_1	E. invadens IP1	KB206783:346,062..347,732(-)	hypothetical protein	2	2	reverse	No	12.827	55.96	36.729	9.131
EIN_087470	EIN_087470-t26_1	E. invadens IP1	KB207085:956,356..956,781(-)	hypothetical protein	1	1	reverse	No	3.105	16.938	27.45	4.753
EIN_361320	EIN_361320-t26_1	E. invadens IP1	KB206483:276,843..280,054(+)	hypothetical protein	2	2	forward	No	0.429	5.178	4.281	0.69
EIN_246930	EIN_246930-t26_1	E. invadens IP1	KB206169:67,365..68,189(+)	hypothetical protein	2	2	forward	No	28.23	22.833	79.924	7.664
EIN_177580	EIN_177580-t26_1	E. invadens IP1	KB206248:331,233..332,282(+)	protein phosphatase 2C-2, putative	2	2	forward	No	12.221	27.168	21.657	5.564
EIN_025270	EIN_025270-t26_1	E. invadens IP1	KB206484:958,239..958,859(+)	hypothetical protein	1	1	forward	No	29.903	30.743	48.254	3.314
EIN_031040	EIN_031040-t26_1	E. invadens IP1	KB206969:56,109..56,780(-)	hypothetical protein	1	1	reverse	No	53.63	158.875	67.831	25.587
EIN_328170	EIN_328170-t26_1	E. invadens IP1	KB207015:361,982..362,920(+)	dual specificity protein phosphatase, putative	1	1	forward	No	26.336	76.822	32.149	4.971
EIN_064770	EIN_064770-t26_1	E. invadens IP1	KB207140:91,332..92,117(+)	Rho GTPase, putative	4	4	forward	No	184.143	501.461	210.393	68.246
EIN_408820	EIN_408820-t26_1	E. invadens IP1	KB207048:135,211..137,184(+)	hypothetical protein	1	1	forward	No	7.399	45.456	16.135	13.936
EIN_277730	EIN_277730-t26_1	E. invadens IP1	KB207139:26,180..26,955(-)	hypothetical protein	2	2	reverse	No	1.321	10.62	16.299	2.831
EIN_167220	EIN_167220-t26_1	E. invadens IP1	KB207112:36,462..37,765(+)	hypothetical protein	1	1	forward	No	8.401	45.794	48.404	10.587
EIN_117940	EIN_117940-t26_1	E. invadens IP1	KB206391:99,561..100,346(-)	pre-mRNA-splicing factor cwc23, putative	1	1	reverse	No	13.047	25.312	20.221	5.311
EIN_155590	EIN_155590-t26_1	E. invadens IP1	KB206474:640,152..642,227(+)	hypothetical protein	1	1	forward	No	69.936	86.852	135.842	20.363
EIN_405050	EIN_405050-t26_1	E. invadens IP1	KB206537:253,391..254,656(+)	26S protease regulatory subunit 6A, putative	1	1	forward	No	176.084	1156.96	506.443	52.343
EIN_264890	EIN_264890-t26_1	E. invadens IP1	KB207046:30,555..31,109(-)	hypothetical protein	1	1	reverse	No	2.312	19.659	7.394	0.535
EIN_064290	EIN_064290-t26_1	E. invadens IP1	KB207140:22,690..23,271(+)	hypothetical protein	1	1	forward	No	34.748	79.437	66.065	8.211
EIN_098550	EIN_098550-t26_1	E. invadens IP1	KB206860:860,413..861,297(+)	hypothetical protein	2	2	forward	No	52.815	97.335	188.9	27.365
EIN_328890	EIN_328890-t26_1	E. invadens IP1	KB207015:470,296..473,472(+)	hypothetical protein	2	2	forward	No	2.918	15.082	25.309	3.119
EIN_015430	EIN_015430-t26_1	E. invadens IP1	KB206484:40,897..41,370(+)	2-alkenal reductase, putative	1	1	forward	No	85.306	190.219	178.872	28.211
EIN_391410	EIN_391410-t26_1	E. invadens IP1	KB206629:247,377..249,464(+)	hypothetical protein	1	1	forward	No	57.219	151.45	62.188	33.39
EIN_152450	EIN_152450-t26_1	E. invadens IP1	KB206474:287,756..288,500(+)	GTP-binding protein YPTM1, putative	3	3	forward	No	1380.33	3778.3	3394.82	266.656
EIN_135030	EIN_135030-t26_1	E. invadens IP1	KB207027:97,057..98,722(+)	hypothetical protein	2	2	forward	No	10.283	51.33	128.328	14.839
EIN_526590	EIN_526590-t26_1	E. invadens IP1	KB206604:128,524..129,418(-)	type A flavoprotein fprA, putative	1	1	reverse	No	610.915	1108.35	774.953	114.732
EIN_018220	EIN_018220-t26_1	E. invadens IP1	KB206484:253,958..254,311(-)	hypothetical protein	2	2	reverse	No	27.393	197.718	149.971	14.08
EIN_267880	EIN_267880-t26_1	E. invadens IP1	KB206479:95,064..95,843(+)	hypothetical protein	1	1	forward	No	516.251	562.885	1772.95	106.86
EIN_083440	EIN_083440-t26_1	E. invadens IP1	KB207085:518,827..520,338(+)	hypothetical protein	1	1	forward	No	21.756	17.36	63.386	8.101
EIN_062440	EIN_062440-t26_1	E. invadens IP1	KB206292:1,240,667..1,241,857(-)	hypothetical protein	1	1	reverse	No	0.528	2.974	0.853	0.178
EIN_411490	EIN_411490-t26_1	E. invadens IP1	KB206788:143,222..144,726(+)	hypothetical protein	2	2	forward	No	0.506	7.182	4.34	0.667
EIN_155390	EIN_155390-t26_1	E. invadens IP1	KB206474:624,585..625,568(-)	hypothetical protein	1	1	reverse	No	10.173	29.942	19.637	4.856
EIN_224050	EIN_224050-t26_1	E. invadens IP1	KB206756:294,181..294,696(-)	hypothetical protein	1	1	reverse	No	8.885	8.764	42.836	2.595
EIN_284960	EIN_284960-t26_1	E. invadens IP1	KB207106:227,750..228,853(+)	serine protease inhibitor, serpin, putative	1	1	forward	No	17.913	93.549	127.176	7.198
EIN_207220	EIN_207220-t26_1	E. invadens IP1	KB206455:143,893..144,861(-)	hypothetical protein	1	1	reverse	No	14.203	31.798	18.709	6.139
EIN_371150	EIN_371150-t26_1	E. invadens IP1	KB206332:312,744..315,287(-)	synaptojanin, putative	1	1	reverse	No	5.153	12.825	11.989	2.33
EIN_064490	EIN_064490-t26_1	E. invadens IP1	KB207140:43,977..45,266(+)	sphingomyelin phosphodiesterase, putative	1	1	forward	No	88.411	220.847	162.423	36.042
EIN_061170	EIN_061170-t26_1	E. invadens IP1	KB206292:1,158,065..1,161,811(-)	phospholipid-transporting ATPase, putative	4	4	reverse	No	4.977	30.322	30.638	9.218
EIN_083460	EIN_083460-t26_1	E. invadens IP1	KB207085:522,626..526,717(+)	hypothetical protein	1	1	forward	No	3.666	16.748	9.519	6.07
EIN_503510	EIN_503510-t26_1	E. invadens IP1	KB206500:23,816..26,530(+)	P-glycoprotein	3	3	forward	No	1.101	10.842	8.995	5.898
EIN_033800	EIN_033800-t26_1	E. invadens IP1	KB206969:207,342..209,129(+)	gcn4-complementing protein, putative	1	1	forward	No	4.195	22.802	10.761	1.312
EIN_184520	EIN_184520-t26_1	E. invadens IP1	KB206248:846,728..847,594(+)	hypothetical protein	1	1	forward	No	49.292	43.515	116.714	18.965
EIN_490550	EIN_490550-t26_1	E. invadens IP1	KB206684:44,066..44,980(+)	hypothetical protein	1	1	forward	No	5.791	17.37	37.074	2.842
EIN_284550	EIN_284550-t26_1	E. invadens IP1	KB207106:169,036..172,260(+)	condensin, putative	1	1	forward	No	16.295	104.897	73.563	15.052
EIN_370160	EIN_370160-t26_1	E. invadens IP1	KB206332:174,934..178,461(-)	hypothetical protein	2	2	reverse	No	1.475	6.033	17.467	1.795
EIN_050180	EIN_050180-t26_1	E. invadens IP1	KB206199:6,126..8,495(+)	serine/threonine protein phosphatase 2B catalytic subunit, putative	2	2	forward	No	101.414	166.046	155.868	23.717
EIN_406310	EIN_406310-t26_1	E. invadens IP1	KB206537:428,326..428,985(+)	hypothetical protein	1	1	forward	No	389.833	53.851	31.431	25.979
EIN_153280	EIN_153280-t26_1	E. invadens IP1	KB206474:397,864..398,632(+)	hypothetical protein	3	3	forward	No	54.192	5.505	3.472	13.723
EIN_025130	EIN_025130-t26_1	E. invadens IP1	KB206484:952,041..952,490(+)	hypothetical protein	1	1	forward	No	61.491	3.765	1.766	2.957
EIN_129200	EIN_129200-t26_1	E. invadens IP1	KB206458:178,716..179,183(+)	eukaryotic translation initiation factor 5A-1, putative	1	1	forward	No	8906.49	713.934	970.529	1505.56
EIN_153930	EIN_153930-t26_1	E. invadens IP1	KB206474:465,153..465,764(-)	hypothetical protein	1	1	reverse	No	108.834	3.681	1.138	2.71
EIN_225500	EIN_225500-t26_1	E. invadens IP1	KB206756:449,366..449,883(-)	sucrose transporter, putative	1	1	reverse	No	39.339	10.051	2.395	6.542
EIN_340570	EIN_340570-t26_1	E. invadens IP1	KB206175:107,190..108,059(-)	Rho GTPase, putative	2	2	reverse	No	211.503	39.044	0.269	94.576
EIN_354880	EIN_354880-t26_1	E. invadens IP1	KB206862:108,208..109,530(+)	hypothetical protein	1	1	forward	No	66.413	19.553	5.104	4.453
EIN_226600	EIN_226600-t26_1	E. invadens IP1	KB206756:541,695..542,782(+)	1-acylglycerol-3-phosphate acyltransferase, putative	2	2	forward	No	12.012	0.58	0.644	0.46
EIN_284760	EIN_284760-t26_1	E. invadens IP1	KB207106:185,478..186,239(-)	hypothetical protein	1	1	reverse	No	23.903	2.025	0.868	8.205
EIN_530690	EIN_530690-t26_1	E. invadens IP1	KB206706:33,244..33,747(-)	calcium-binding protein, putative	1	1	reverse	No	59.157	1.361	2.2	5.771
EIN_023470	EIN_023470-t26_1	E. invadens IP1	KB206484:790,974..791,690(-)	hypothetical protein	1	1	reverse	No	119.69	21.832	9.325	12.077
EIN_448370	EIN_448370-t26_1	E. invadens IP1	KB206681:141,539..142,885(+)	hypothetical protein	1	1	forward	No	13.829	3.786	0.15	1.899
EIN_155250	EIN_155250-t26_1	E. invadens IP1	KB206474:596,258..596,779(-)	hypothetical protein	1	1	reverse	No	37.258	0.77	0	5.622
EIN_026590	EIN_026590-t26_1	E. invadens IP1	KB206484:1,094,641..1,095,639(-)	deoxyhypusine synthase, putative	1	1	reverse	No	45.912	11.148	2.485	8.613
EIN_091050	EIN_091050-t26_1	E. invadens IP1	KB207130:154,004..156,236(+)	hypothetical protein	5	5	forward	No	167.991	15.504	2.41	8.251
EIN_290460	EIN_290460-t26_1	E. invadens IP1	KB206947:26,322..27,281(+)	cysteine proteinase 2 precursor, putative	1	1	forward	No	235.648	5.358	2.395	5.334
EIN_489710	EIN_489710-t26_1	E. invadens IP1	KB206684:7,364..8,212(+)	protein farnesyltransferase/geranylgeranyltransferase type-1 subunit alpha, putative	2	2	forward	No	239.216	16.368	10.702	9.764
EIN_173970	EIN_173970-t26_1	E. invadens IP1	KB207112:702,463..703,758(-)	beta-amylase, putative	1	1	reverse	No	440.237	127.108	37.358	31.347
EIN_205420	EIN_205420-t26_1	E. invadens IP1	KB206455:17,215..17,880(-)	dual specificity protein phosphatase, putative	1	1	reverse	No	51.956	6.085	1.362	17.405
EIN_396760	EIN_396760-t26_1	E. invadens IP1	KB206411:27,397..28,032(-)	programmed cell death protein, putative	1	1	reverse	No	432.156	68.458	19.218	16.001
EIN_408830	EIN_408830-t26_1	E. invadens IP1	KB207048:137,316..138,145(+)	hypothetical protein	2	2	forward	No	37.082	1.846	1.167	4.01
EIN_065650	EIN_065650-t26_1	E. invadens IP1	KB207140:190,343..190,750(+)	60S ribosomal protein L14, putative	1	1	forward	No	4835.43	520.508	307.215	957.991
EIN_098480	EIN_098480-t26_1	E. invadens IP1	KB206860:848,474..848,885(-)	dolichyl-diphosphooligosaccharide--protein glycosyltransferase subunit DAD1, putative	2	2	reverse	No	554.4	78.393	44.842	56.9
EIN_267870	EIN_267870-t26_1	E. invadens IP1	KB206479:93,254..93,730(-)	glycoprotein FP21 precursor, putative	1	1	reverse	No	3399.01	450.647	384.64	266.092
EIN_281360	EIN_281360-t26_1	E. invadens IP1	KB207030:128,524..129,963(-)	hypothetical protein	1	1	reverse	No	534.01	31.65	16.658	48.873
EIN_097130	EIN_097130-t26_1	E. invadens IP1	KB206860:673,966..674,589(+)	hypothetical protein	1	1	forward	No	21.712	2.046	0.748	4.563
EIN_496550	EIN_496550-t26_1	E. invadens IP1	KB206864:103,719..104,042(+)	tyrosine kinase, putative	1	1	forward	No	59.564	3.048	7.079	4.58
EIN_085740	EIN_085740-t26_1	E. invadens IP1	KB207085:752,542..753,082(+)	vesicle transport protein SFT2B, putative	2	2	forward	No	54.731	3.09	2.021	4.977
EIN_478260	EIN_478260-t26_1	E. invadens IP1	KB206742:15,664..16,770(-)	copine-8, putative	2	2	reverse	No	157.576	22.886	17.556	14.77
EIN_375220	EIN_375220-t26_1	E. invadens IP1	KB207268:104,657..105,346(+)	hypothetical protein	1	1	forward	No	52.782	9.07	2.29	19.39
EIN_227240	EIN_227240-t26_1	E. invadens IP1	KB206756:619,708..620,315(-)	hypothetical protein	2	2	reverse	No	107.139	14.301	3.383	24.811
EIN_250290	EIN_250290-t26_1	E. invadens IP1	KB206169:390,171..390,827(-)	hypothetical protein	1	1	reverse	No	26.248	5.716	1.736	1.893
EIN_310050	EIN_310050-t26_1	E. invadens IP1	KB207092:56,051..57,355(+)	hypothetical protein	2	2	forward	No	11.924	0.58	0.165	0.667
EIN_378190	EIN_378190-t26_1	E. invadens IP1	KB207268:297,611..298,489(-)	hypothetical protein	1	1	reverse	No	184.584	19.785	7.499	31.543
EIN_094120	EIN_094120-t26_1	E. invadens IP1	KB206860:161,246..161,668(-)	hypothetical protein	1	1	reverse	No	11851.6	98.4	46.458	49.023
EIN_056330	EIN_056330-t26_1	E. invadens IP1	KB206292:571,673..572,197(+)	lipopolysaccharide-induced transcription factor regulating tumor necrosis factor alpha, putative	1	1	forward	No	1059.15	75.324	27.24	326.191
EIN_451760	EIN_451760-t26_1	E. invadens IP1	KB206463:105,824..106,360(+)	hypothetical protein	1	1	forward	No	32.292	5.4	1.362	2.566
EIN_498840	EIN_498840-t26_1	E. invadens IP1	KB206184:172,968..173,369(+)	long-chain-fatty-acid-CoA ligase, putative	1	1	forward	No	168.002	30.026	7.693	17.112
EIN_485100	EIN_485100-t26_1	E. invadens IP1	KB206670:106,664..107,086(-)	hypothetical protein	1	1	reverse	No	48.169	4.482	0	1.818
EIN_020650	EIN_020650-t26_1	E. invadens IP1	KB206484:542,141..543,478(+)	hexokinase, putative	1	1	forward	No	175.676	23.508	10.672	16.036
EIN_497710	EIN_497710-t26_1	E. invadens IP1	KB206184:45,879..46,187(+)	hypothetical protein	1	1	forward	No	114.912	13.5	3.323	30.823
EIN_016290	EIN_016290-t26_1	E. invadens IP1	KB206484:107,933..108,748(-)	hypothetical protein	1	1	reverse	No	41.101	14.449	2.11	5.558
EIN_206060	EIN_206060-t26_1	E. invadens IP1	KB206455:55,226..55,672(-)	ribose-5-phosphate isomerase B, putative	1	1	reverse	No	558.133	63.543	26.103	40.985
EIN_150190	EIN_150190-t26_1	E. invadens IP1	KB206474:88,703..89,254(+)	hypothetical protein	2	2	forward	No	135.402	39.096	3.802	19.362
EIN_171860	EIN_171860-t26_1	E. invadens IP1	KB207112:425,282..426,307(-)	twinfilin-1, putative	1	1	reverse	No	85.956	12.719	4.819	25.645
EIN_281790	EIN_281790-t26_1	E. invadens IP1	KB207030:244,052..245,071(+)	hypothetical protein	1	1	forward	No	91.538	7.33	4.655	19.022
EIN_269840	EIN_269840-t26_1	E. invadens IP1	KB206479:312,473..313,327(-)	rhogap domain containing protein	1	1	reverse	No	29.1	5.516	1.497	3.464
EIN_182250	EIN_182250-t26_1	E. invadens IP1	KB206248:652,399..653,361(+)	hypothetical protein	1	1	forward	No	34.979	7.33	2.38	4.563
EIN_193460	EIN_193460-t26_1	E. invadens IP1	KB206707:85,217..87,848(+)	hypothetical protein	1	1	forward	No	1720.95	44.908	18.245	94.052
EIN_080130	EIN_080130-t26_1	E. invadens IP1	KB207085:180,601..181,104(+)	trichome differentiation protein GL1, putative	1	1	forward	No	46.991	0.58	0.494	4.615
EIN_507350	EIN_507350-t26_1	E. invadens IP1	KB206320:119,199..119,819(+)	hypothetical protein	1	1	forward	No	158.215	18.805	8.98	3.93
EIN_296480	EIN_296480-t26_1	E. invadens IP1	KB206986:49,307..49,876(-)	hypothetical protein	1	1	reverse	No	5984.94	172.353	286.905	316.329
EIN_084210	EIN_084210-t26_1	E. invadens IP1	KB207085:610,989..611,612(+)	hypothetical protein	1	1	forward	No	57.076	6.739	2.978	14.298
EIN_044260	EIN_044260-t26_1	E. invadens IP1	KB206902:154,368..155,219(+)	hypothetical protein	2	2	forward	No	20.831	0.991	0.554	2.221
EIN_487110	EIN_487110-t26_1	E. invadens IP1	KB206670:327,552..328,202(-)	hypothetical protein	1	1	reverse	No	87.893	15.451	9.489	6.697
EIN_176440	EIN_176440-t26_1	E. invadens IP1	KB206248:167,774..168,901(-)	choline/ethanolaminephosphotransferase, putative	1	1	reverse	No	24.002	0.243	0	4.81
EIN_321440	EIN_321440-t26_1	E. invadens IP1	KB206257:77,278..79,161(-)	hypothetical protein	1	1	reverse	No	15.447	0.854	0.404	1.41
EIN_378640	EIN_378640-t26_1	E. invadens IP1	KB207268:320,226..320,642(-)	cofilin, putative	1	1	reverse	No	6228.75	877.986	299.507	358.119
EIN_425830	EIN_425830-t26_1	E. invadens IP1	KB206573:247,557..248,477(+)	cysteine proteinase ACP1 precursor, putative	1	1	forward	No	11882.3	1787.82	611.033	263.434
EIN_175710	EIN_175710-t26_1	E. invadens IP1	KB206248:57,126..57,698(-)	hypothetical protein	1	1	reverse	No	81.298	2.215	0.838	7.935
EIN_123820	EIN_123820-t26_1	E. invadens IP1	KB206380:182,413..182,802(-)	hypothetical protein	1	1	reverse	No	108.647	11.76	9.295	13.884
EIN_386100	EIN_386100-t26_1	E. invadens IP1	KB206398:10,831..11,355(-)	Ganglioside GM2 activator precursor, putative	1	1	reverse	No	980.402	273.506	67.172	81.647
EIN_317800	EIN_317800-t26_1	E. invadens IP1	KB206890:156,242..157,030(-)	multidrug resistance-associated protein, putative	1	1	reverse	No	407.042	11.348	1.108	32.549
EIN_374850	EIN_374850-t26_1	E. invadens IP1	KB207268:92,134..93,030(+)	restnol dehydrogenase, putative	1	1	forward	No	104.001	23.793	8.262	5.414
EIN_487760	EIN_487760-t26_1	E. invadens IP1	KB206670:429,870..430,553(+)	hypothetical protein	1	1	forward	No	146.269	22.116	6.601	10.84
EIN_227370	EIN_227370-t26_1	E. invadens IP1	KB206756:649,763..650,710(-)	transmembrane protein, putative	2	2	reverse	No	286.724	16.896	27.195	52.556
EIN_053400	EIN_053400-t26_1	E. invadens IP1	KB206292:232,910..233,560(-)	hypothetical protein	1	1	reverse	No	787.472	131.538	42.896	69.725
EIN_371160	EIN_371160-t26_1	E. invadens IP1	KB206332:316,753..317,430(+)	hypothetical protein	1	1	forward	No	1872.92	71.105	80.418	76.083
EIN_170840	EIN_170840-t26_1	E. invadens IP1	KB207112:326,915..327,583(-)	hypothetical protein	1	1	reverse	No	43.126	0.538	0.344	3.09
EIN_086570	EIN_086570-t26_1	E. invadens IP1	KB207085:843,519..844,189(+)	lysozyme, putative	2	2	forward	No	92.132	18.341	5.568	17.135
EIN_284060	EIN_284060-t26_1	E. invadens IP1	KB207106:111,849..112,169(-)	thioredoxin H-type, putative	1	1	reverse	No	268.26	8.817	5.149	10.996
EIN_388060	EIN_388060-t26_1	E. invadens IP1	KB206398:85,451..86,734(-)	vacuolar protein sorting-associated protein, putative	1	1	reverse	No	104.122	12.413	7.139	15.472
EIN_519040	EIN_519040-t26_1	E. invadens IP1	KB206450:34,084..35,142(+)	hypothetical protein	1	1	forward	No	157.257	25.449	5.238	4.172
EIN_129190	EIN_129190-t26_1	E. invadens IP1	KB206458:176,350..177,132(-)	triosephosphate isomerase, putative	1	1	reverse	No	2350.23	177.785	182.015	139.922
EIN_296530	EIN_296530-t26_1	E. invadens IP1	KB206986:61,842..62,951(-)	hypothetical protein	1	1	reverse	No	1293.96	193.541	123.883	257.243
EIN_354590	EIN_354590-t26_1	E. invadens IP1	KB206862:70,246..71,803(+)	hypothetical protein	2	2	forward	No	11.891	1.371	0.135	0.719
EIN_411230	EIN_411230-t26_1	E. invadens IP1	KB206788:99,014..100,735(+)	hypothetical protein	1	1	forward	No	49.909	5.811	2.021	10.334
EIN_498730	EIN_498730-t26_1	E. invadens IP1	KB206184:171,560..172,865(+)	long-chain-fatty-acid-CoA ligase, putative	2	2	forward	No	73.679	16.495	3.996	15.455
EIN_289240	EIN_289240-t26_1	E. invadens IP1	KB206938:7,214..7,870(+)	hypothetical protein	1	1	forward	No	345.551	41.079	1.392	19.897
EIN_224330	EIN_224330-t26_1	E. invadens IP1	KB206756:329,107..330,045(-)	chitinase, putative	1	1	reverse	No	19.433	0.802	0	0.719
EIN_017220	EIN_017220-t26_1	E. invadens IP1	KB206484:196,592..197,506(-)	cysteine proteinase 2 precursor, putative	1	1	reverse	No	47.607	3.617	1.152	14.436
EIN_118270	EIN_118270-t26_1	E. invadens IP1	KB206391:169,255..170,628(+)	hypothetical protein	1	1	forward	No	397.738	100.14	35.846	31.076
EIN_273250	EIN_273250-t26_1	E. invadens IP1	KB206783:30,915..32,033(-)	hypothetical protein	1	1	reverse	No	16.989	2.795	0.539	1.772
EIN_525920	EIN_525920-t26_1	E. invadens IP1	KB206604:95,023..95,619(-)	hypothetical protein	1	1	reverse	No	120.395	5.083	1.182	19.724
EIN_193200	EIN_193200-t26_1	E. invadens IP1	KB206707:64,233..65,978(+)	hypothetical protein	1	1	forward	No	21.15	4.113	0.659	0.978
EIN_246890	EIN_246890-t26_1	E. invadens IP1	KB206169:61,025..61,471(+)	hypothetical protein	1	1	forward	No	193.127	5.632	3.562	3.567
EIN_412170	EIN_412170-t26_1	E. invadens IP1	KB206128:26,118..26,966(+)	hypothetical protein	2	2	forward	No	79.129	17.434	3.338	6.525
EIN_467740	EIN_467740-t26_1	E. invadens IP1	KB207240:58,314..60,722(-)	hypothetical protein	1	1	reverse	No	48.466	2.668	1.018	5.391
EIN_128750	EIN_128750-t26_1	E. invadens IP1	KB206458:114,534..115,712(+)	hypothetical protein	1	1	forward	No	78.766	3.85	2.739	21.807
EIN_313260	EIN_313260-t26_1	E. invadens IP1	KB206312:80,664..81,407(+)	hypothetical protein	1	1	forward	No	35.64	1.012	0.299	6.456
EIN_274640	EIN_274640-t26_1	E. invadens IP1	KB206783:216,760..217,095(-)	hypothetical protein	1	1	reverse	No	85.537	4.957	2.844	20.754
EIN_225540	EIN_225540-t26_1	E. invadens IP1	KB206756:456,601..457,584(+)	hypothetical protein	3	3	forward	No	58.794	13.078	3.203	11.053
EIN_223310	EIN_223310-t26_1	E. invadens IP1	KB206756:223,881..224,675(+)	peflin, putative	1	1	forward	No	307.632	40.742	18.305	14.551
EIN_457840	EIN_457840-t26_1	E. invadens IP1	KB206620:52,907..53,683(-)	hypothetical protein	1	1	reverse	No	24.718	3.691	0.569	10.581
EIN_080040	EIN_080040-t26_1	E. invadens IP1	KB207085:154,089..154,541(-)	coactosin, putative	1	1	reverse	No	4352.54	654.398	230.224	392.101
EIN_186050	EIN_186050-t26_1	E. invadens IP1	KB206248:1,019,334..1,020,026(+)	hypothetical protein	1	1	forward	No	688.998	1.55	2.589	10.478
EIN_191960	EIN_191960-t26_1	E. invadens IP1	KB206707:16,778..17,758(+)	FYVE, RhoGEF and PH domain containing protein, putative	1	1	forward	No	14.335	0.243	0.629	1.479
EIN_417400	EIN_417400-t26_1	E. invadens IP1	KB207254:59,171..60,244(-)	hypothetical protein	1	1	reverse	No	55.557	2.637	2.859	3.769
EIN_525850	EIN_525850-t26_1	E. invadens IP1	KB206604:86,287..87,315(+)	hypothetical protein	1	1	forward	No	32.226	6.992	1.601	1.07
EIN_396770	EIN_396770-t26_1	E. invadens IP1	KB206411:28,569..29,216(+)	peflin, putative	1	1	forward	No	410.059	32.062	13.44	26.727
EIN_497070	EIN_497070-t26_1	E. invadens IP1	KB206864:148,732..149,775(+)	UDP-galactose/UDP-N-acetylglucosamine transporter, putative	1	1	forward	No	55.193	4.345	1.377	7.998
EIN_053210	EIN_053210-t26_1	E. invadens IP1	KB206292:214,902..215,624(-)	60S ribosomal protein L7, putative	1	1	reverse	No	5445.24	689.877	616.152	582.358
EIN_063210	EIN_063210-t26_1	E. invadens IP1	KB206292:1,299,605..1,300,045(-)	caltractin, putative	1	1	reverse	No	1031.73	130.378	40.561	39.172
asmbl_8650	-	-	-	-	-	-	-	-	239.612	76.273	3.158	3.159
EIN_340790	EIN_340790-t26_1	E. invadens IP1	KB206175:178,174..178,734(-)	hypothetical protein	1	1	reverse	No	44.745	12.603	1.721	1.001
EIN_284970	EIN_284970-t26_1	E. invadens IP1	KB207106:229,137..230,141(-)	glyceraldehyde-3-phosphate dehydrogenase, putative	1	1	reverse	No	443.661	36.418	21.433	19.914
EIN_349700	EIN_349700-t26_1	E. invadens IP1	KB206595:45,096..45,710(-)	Hypothetical protein	1	1	reverse	No	3591.62	305.926	132.968	178.542
EIN_369670	EIN_369670-t26_1	E. invadens IP1	KB206332:110,799..111,611(-)	hypothetical protein	2	2	reverse	No	170.204	5.4	3.413	26.738
EIN_057320	EIN_057320-t26_1	E. invadens IP1	KB206292:720,392..720,967(+)	hypothetical protein	1	1	forward	No	1956.56	310.398	123.239	116.866
EIN_344230	EIN_344230-t26_1	E. invadens IP1	KB206755:28,816..29,286(+)	eukaryotic translation initiation factor 5A, putative	1	1	forward	No	1872.27	43.442	107.015	110.56
EIN_047460	EIN_047460-t26_1	E. invadens IP1	KB206215:144,699..145,399(-)	hypothetical protein	2	2	reverse	No	70.674	5.537	2.485	14.73
EIN_026130	EIN_026130-t26_1	E. invadens IP1	KB206484:1,046,543..1,048,275(+)	serine/threonine protein phosphatase 2B catalytic subunit gamma isoform, putative	4	4	forward	No	27.47	1.519	0.928	6.588
EIN_173960	EIN_173960-t26_1	E. invadens IP1	KB207112:700,435..701,016(-)	hypothetical protein	1	1	reverse	No	36.168	5.083	1.227	1.116
EIN_185160	EIN_185160-t26_1	E. invadens IP1	KB206248:931,726..932,178(-)	hypothetical protein	1	1	reverse	No	212.913	30.743	17.437	17.624
EIN_023480	EIN_023480-t26_1	E. invadens IP1	KB206484:794,124..794,906(+)	hypothetical protein	1	1	forward	No	11.142	0.506	0	1.427
EIN_224430	EIN_224430-t26_1	E. invadens IP1	KB206756:353,765..354,404(-)	hypothetical protein	2	2	reverse	No	1778.84	229.094	137.728	103.281
EIN_381450	EIN_381450-t26_1	E. invadens IP1	KB206395:259,615..260,757(+)	hypothetical protein	1	1	forward	No	28.846	4.187	0.883	2.394
EIN_515000	EIN_515000-t26_1	E. invadens IP1	KB206869:606..1,058(-)	hypothetical protein	1	1	reverse	No	64.816	0	10.657	0
EIN_253200	EIN_253200-t26_1	E. invadens IP1	KB206169:634,971..635,354(-)	hypothetical protein	1	1	reverse	No	1938.03	257.507	47.416	50.363
EIN_038210	EIN_038210-t26_1	E. invadens IP1	KB206183:12,552..13,034(+)	hypothetical protein	1	1	forward	No	19.653	3.396	0.674	1.059
asmbl_8372	-	-	-	-	-	-	-	-	269.317	16.917	8.172	67.165
EIN_250230	EIN_250230-t26_1	E. invadens IP1	KB206169:379,141..379,734(-)	hypothetical protein	1	1	reverse	No	155.473	0.728	0.793	20.19
EIN_168100	EIN_168100-t26_1	E. invadens IP1	KB207112:95,821..96,747(-)	hypothetical protein	1	1	reverse	No	32.182	3.259	0.449	5.144
EIN_046870	EIN_046870-t26_1	E. invadens IP1	KB206215:76,296..77,043(-)	RAC GTPase, putative	3	3	reverse	No	234.151	41.322	15.835	9.764
EIN_398830	EIN_398830-t26_1	E. invadens IP1	KB206411:225,351..226,043(-)	hypothetical protein	1	1	reverse	No	121.848	0.664	4.535	15.098
EIN_313280	EIN_313280-t26_1	E. invadens IP1	KB206312:84,236..85,399(+)	galactokinase, putative	1	1	forward	No	1190.37	9.903	18.065	140.727
EIN_390150	EIN_390150-t26_1	E. invadens IP1	KB206629:80,862..81,653(+)	hypothetical protein	1	1	forward	No	954.968	50.866	37.223	156.522
EIN_155220	EIN_155220-t26_1	E. invadens IP1	KB206474:590,189..591,258(+)	hypothetical protein	4	4	forward	No	17.462	0.538	0.958	2.468
EIN_141070	EIN_141070-t26_1	E. invadens IP1	KB206757:27,957..28,562(+)	hypothetical protein	1	1	forward	No	144.078	0.359	1.152	2.428
EIN_123480	EIN_123480-t26_1	E. invadens IP1	KB206380:160,918..164,805(-)	protein serine/threonine kinase, putative	1	1	reverse	No	12.221	1.086	0.09	0.806
EIN_215490	EIN_215490-t26_1	E. invadens IP1	KB206852:8,679..10,244(+)	hypothetical protein	1	1	forward	No	184.022	25.122	9.459	21.888
EIN_053370	EIN_053370-t26_1	E. invadens IP1	KB206292:226,798..227,508(-)	HD domain containing protein, putative	2	2	reverse	No	72.259	2.9	1.108	1.772
EIN_284740	EIN_284740-t26_1	E. invadens IP1	KB207106:181,694..182,581(+)	hypothetical protein	1	1	forward	No	268.557	1.392	1.197	7.601
EIN_094690	EIN_094690-t26_1	E. invadens IP1	KB206860:234,510..235,813(-)	mitogen-activated protein kinase organizer, putative	4	4	reverse	No	14.522	2.521	0	6.128
EIN_064730	EIN_064730-t26_1	E. invadens IP1	KB207140:81,975..83,312(-)	hexokinase, putative	1	1	reverse	No	787.483	115.739	70.45	82.947
EIN_095470	EIN_095470-t26_1	E. invadens IP1	KB206860:344,029..345,009(-)	CDK1, putative	2	2	reverse	No	34.406	7.404	3.023	2.307
EIN_487770	EIN_487770-t26_1	E. invadens IP1	KB206670:430,862..431,224(-)	hypothetical protein	1	1	reverse	No	57.087	5.484	4.131	18.033
EIN_046860	EIN_046860-t26_1	E. invadens IP1	KB206215:74,695..75,639(-)	aldose reductase, putative	1	1	reverse	No	369.674	7.499	6.211	23.775
EIN_172800	EIN_172800-t26_1	E. invadens IP1	KB207112:532,297..532,680(+)	translation initiation inhibitor, putative	1	1	forward	No	1965.97	249.09	196.444	71.9
EIN_145840	EIN_145840-t26_1	E. invadens IP1	KB206843:83,260..84,858(-)	hypothetical protein	1	1	reverse	No	124.149	3.111	0	0.437
EIN_424250	EIN_424250-t26_1	E. invadens IP1	KB206573:31,250..32,145(-)	hypothetical protein	3	3	reverse	No	12.959	3.006	0	1.047
EIN_118240	EIN_118240-t26_1	E. invadens IP1	KB206391:164,938..165,546(-)	hypothetical protein	1	1	reverse	No	127.166	9.713	4.984	24.27
EIN_371000	EIN_371000-t26_1	E. invadens IP1	KB206332:280,081..280,854(-)	uridine-cytidine kinase, putative	1	1	reverse	No	177.394	16.295	6.78	20.357
EIN_182650	EIN_182650-t26_1	E. invadens IP1	KB206248:692,638..693,651(+)	adenosine deaminase, putative	1	1	forward	No	26.303	1.782	0.614	8.107
EIN_524010	EIN_524010-t26_1	E. invadens IP1	KB206368:149,342..149,653(+)	thioredoxin, putative	1	1	forward	No	1099.8	133.014	115.082	52.573
EIN_058680	EIN_058680-t26_1	E. invadens IP1	KB206292:870,425..871,525(-)	hypothetical protein	1	1	reverse	No	38.513	3.259	0.18	8.884
EIN_183860	EIN_183860-t26_1	E. invadens IP1	KB206248:784,554..785,099(+)	hypothetical protein	1	1	forward	No	37.456	2.067	0	2.814
EIN_247030	EIN_247030-t26_1	E. invadens IP1	KB206169:83,564..84,645(-)	palmitoyltransferase PFA3, putative	2	2	reverse	No	76.663	16.716	3.398	6.433
EIN_175610	EIN_175610-t26_1	E. invadens IP1	KB206248:38,423..38,746(+)	hypothetical protein	1	1	forward	No	77.346	6.866	4.041	23.947
EIN_474460	EIN_474460-t26_1	E. invadens IP1	KB206689:53,329..55,147(+)	hypothetical protein	2	2	forward	No	16.989	0.506	0.733	1.099
EIN_089250	EIN_089250-t26_1	E. invadens IP1	KB207130:46,825..51,705(-)	protein serine/threonine kinase, putative	1	1	reverse	No	12.783	0.78	0.03	0.478
EIN_018200	EIN_018200-t26_1	E. invadens IP1	KB206484:251,259..252,071(+)	F-actin-capping protein subunit alpha-2, putative	1	1	forward	No	545.581	70.483	45.44	59.84
EIN_097140	EIN_097140-t26_1	E. invadens IP1	KB206860:674,777..675,412(-)	programmed cell death protein, putative	1	1	reverse	No	2564.09	388.886	161.316	87.027
EIN_274840	EIN_274840-t26_1	E. invadens IP1	KB206783:275,376..276,413(+)	hypothetical protein	1	1	forward	No	43.578	9.619	1.991	3.343
EIN_125680	EIN_125680-t26_1	E. invadens IP1	KB206630:32,355..32,906(+)	hypothetical protein	1	1	forward	No	65.334	6.813	4.819	8.855
EIN_379820	EIN_379820-t26_1	E. invadens IP1	KB206395:91,174..91,626(-)	trichome differentiation protein GL1, putative	1	1	reverse	No	41.321	2.616	2.32	7.066
EIN_220200	EIN_220200-t26_1	E. invadens IP1	KB206609:122,008..122,319(-)	thioredoxin-1, putative	1	1	reverse	No	260.531	39.107	2.17	15.023
EIN_410800	EIN_410800-t26_1	E. invadens IP1	KB206788:44,340..44,996(+)	hypothetical protein	1	1	forward	No	72.248	10.483	4.176	29.304
EIN_383490	EIN_383490-t26_1	E. invadens IP1	KB206817:133,255..134,196(-)	restnol dehydrogenase, putative	1	1	reverse	No	303.9	1.498	0.674	2.417
EIN_358550	EIN_358550-t26_1	E. invadens IP1	KB207101:21,134..23,344(+)	hypothetical protein	1	1	forward	No	13.454	1.107	0.165	2.71
EIN_277030	EIN_277030-t26_1	E. invadens IP1	KB207139:5,450..6,058(+)	hypothetical protein	1	1	forward	No	230.749	11.39	3.068	19.552
EIN_327270	EIN_327270-t26_1	E. invadens IP1	KB207015:157,688..158,984(+)	1-O-acylceramide synthase precursor, putative	2	2	forward	No	349.734	21.431	8.606	22.003
EIN_086140	EIN_086140-t26_1	E. invadens IP1	KB207085:813,101..813,967(-)	hypothetical protein	1	1	reverse	No	58.463	12.108	1.961	3.142
EIN_185100	EIN_185100-t26_1	E. invadens IP1	KB206248:919,930..920,608(-)	nicotinamide-nucleotide adenylyltransferase, putative	2	2	reverse	No	50.679	6.887	4.296	4.534
EIN_372320	EIN_372320-t26_1	E. invadens IP1	KB206332:507,528..508,658(+)	hypothetical protein	1	1	forward	No	11.594	1.202	0.18	1.151
EIN_162510	EIN_162510-t26_1	E. invadens IP1	KB206960:227,361..227,714(+)	hypothetical protein	1	1	forward	No	148.537	2.13	0.868	4.35
EIN_064260	EIN_064260-t26_1	E. invadens IP1	KB207140:18,221..19,321(+)	hypothetical protein	1	1	forward	No	73.228	5.579	3.891	15.76
EIN_328340	EIN_328340-t26_1	E. invadens IP1	KB207015:380,533..381,881(+)	palmitoyltransferase ZDHHC9, putative	5	5	forward	No	231.949	3.66	4.34	15.863
EIN_265140	EIN_265140-t26_1	E. invadens IP1	KB207046:68,365..70,452(+)	hypothetical protein	1	1	forward	No	12.893	2.257	0.269	0.397
EIN_328370	EIN_328370-t26_1	E. invadens IP1	KB207015:390,080..390,773(-)	hypothetical protein	2	2	reverse	No	154.978	36.502	8.606	10.65
EIN_055860	EIN_055860-t26_1	E. invadens IP1	KB206292:529,274..530,252(+)	hypothetical protein	2	2	forward	No	49.776	5.379	2.694	4.781
EIN_418860	EIN_418860-t26_1	E. invadens IP1	KB206772:194,570..195,454(-)	hypothetical protein	1	1	reverse	No	48.147	1.888	0.718	10.627
EIN_160950	EIN_160950-t26_1	E. invadens IP1	KB206960:54,168..55,604(-)	Tropomyosin, putative	2	2	reverse	No	294.981	72.983	26.552	17.342
EIN_442200	EIN_442200-t26_1	E. invadens IP1	KB206373:34,717..35,335(+)	Rab family gtpase	2	2	forward	No	27.448	1.603	1.422	2.307
EIN_413640	EIN_413640-t26_1	E. invadens IP1	KB206451:76,872..77,345(-)	hypothetical protein	1	1	reverse	No	215.621	5.896	0	1.588
EIN_059460	EIN_059460-t26_1	E. invadens IP1	KB206292:968,797..969,858(-)	hypothetical protein	1	1	reverse	No	33.261	5.347	1.736	2.583
EIN_448520	EIN_448520-t26_1	E. invadens IP1	KB206681:173,083..174,102(-)	hypothetical protein	1	1	reverse	No	39.273	0.274	0.404	4.528
EIN_283980	EIN_283980-t26_1	E. invadens IP1	KB207106:93,985..94,569(-)	hypothetical protein	1	1	reverse	No	33.03	2.9	1.212	1.277
EIN_251030	EIN_251030-t26_1	E. invadens IP1	KB206169:444,934..445,785(-)	hypothetical protein	1	1	reverse	No	20.721	2.426	0.509	1.554
EIN_044040	EIN_044040-t26_1	E. invadens IP1	KB206902:129,762..131,131(-)	palmitoyltransferase ZDHHC15, putative	4	4	reverse	No	98.243	11.96	2.993	20.978
EIN_439140	EIN_439140-t26_1	E. invadens IP1	KB207216:18,157..18,693(-)	hypothetical protein	1	1	reverse	No	25.114	1.909	1.362	2.572
EIN_347690	EIN_347690-t26_1	E. invadens IP1	KB206923:31,045..32,718(+)	pro protein convertase subtilisin/kexintype 5 precursor, putative	1	1	forward	No	314.678	34.466	1.826	6.007
EIN_269060	EIN_269060-t26_1	E. invadens IP1	KB206479:239,326..240,741(+)	Xaa-Pro dipeptidase, putative	1	1	forward	No	654.008	217.535	62.488	69.731
EIN_009790	EIN_009790-t26_1	E. invadens IP1	KB206818:6,661..7,517(+)	hypothetical protein	1	1	forward	No	301.147	1.582	0.913	4.563
EIN_116440	EIN_116440-t26_1	E. invadens IP1	KB206203:66,403..67,008(-)	hypothetical protein	1	1	reverse	No	17.121	1.455	0.389	0.224
EIN_369600	EIN_369600-t26_1	E. invadens IP1	KB206332:91,057..91,611(-)	hypothetical protein	1	1	reverse	No	399.016	5.642	7.394	8.723
EIN_185190	EIN_185190-t26_1	E. invadens IP1	KB206248:936,296..936,766(-)	hypothetical protein	1	1	reverse	No	132.572	6.602	2.2	14.586
EIN_173590	EIN_173590-t26_1	E. invadens IP1	KB207112:626,920..627,543(-)	hypothetical protein	1	1	reverse	No	106.952	6.138	3.712	29.402
EIN_250190	EIN_250190-t26_1	E. invadens IP1	KB206169:375,542..376,153(-)	vacuolar-sorting protein SNF7, putative	1	1	reverse	No	541.651	54.516	34.694	69.046
EIN_409890	EIN_409890-t26_1	E. invadens IP1	KB207048:263,590..264,087(+)	hypothetical protein	2	2	forward	No	168.245	19.311	17.841	20.081
EIN_315890	EIN_315890-t26_1	E. invadens IP1	KB206890:70,467..71,032(+)	acetyltransferase C complex catalytic subunit MAK3, putative	2	2	forward	No	54.577	7.203	2.934	14.137
EIN_313270	EIN_313270-t26_1	E. invadens IP1	KB206312:82,462..83,472(-)	aldose 1-epimerase, putative	1	1	reverse	No	2037.83	24.531	34.574	46.152
EIN_495990	EIN_495990-t26_1	E. invadens IP1	KB206864:72,571..73,137(-)	hypothetical protein	1	1	reverse	No	58.596	4.303	2.529	5.852
EIN_369640	EIN_369640-t26_1	E. invadens IP1	KB206332:98,329..98,844(+)	hypothetical protein	1	1	forward	No	116.046	4.609	2.889	15.886
EIN_151310	EIN_151310-t26_1	E. invadens IP1	KB206474:200,494..201,018(+)	ribosomal protein-serine acetyltransferase, putative	1	1	forward	No	13.278	0.654	0	1.623
EIN_495720	EIN_495720-t26_1	E. invadens IP1	KB206864:58,526..59,197(+)	hypothetical protein	1	1	forward	No	32.667	6.159	2.021	2.75
EIN_032630	EIN_032630-t26_1	E. invadens IP1	KB206969:166,406..167,043(+)	hypothetical protein	2	2	forward	No	107.051	1.392	2.14	8.061
EIN_194630	EIN_194630-t26_1	E. invadens IP1	KB206707:138,716..139,497(+)	protein-S-isoprenylcysteine O-methyltransferase, putative	2	2	forward	No	110.981	15.978	9.789	24.885
EIN_274240	EIN_274240-t26_1	E. invadens IP1	KB206783:166,511..166,903(-)	hypothetical protein	1	1	reverse	No	7388.82	344.959	121.039	194.434
EIN_183870	EIN_183870-t26_1	E. invadens IP1	KB206248:785,111..785,857(-)	hypothetical protein	1	1	reverse	No	323.09	39.887	13.575	7.342
EIN_041420	EIN_041420-t26_1	E. invadens IP1	KB207071:148,757..149,392(-)	hypothetical protein	1	1	reverse	No	32.403	1.635	1.093	0.581
EIN_252470	EIN_252470-t26_1	E. invadens IP1	KB206169:569,731..570,267(-)	hypothetical protein	1	1	reverse	No	22.24	1.698	1.362	1.254
EIN_502380	EIN_502380-t26_1	E. invadens IP1	KB207167:73,787..75,349(-)	hypothetical protein	1	1	reverse	No	43.6	1.867	2.934	6.755
EIN_093600	EIN_093600-t26_1	E. invadens IP1	KB206860:99,534..100,142(-)	hypothetical protein	1	1	reverse	No	228.338	9.27	3.068	69.46
EIN_058010	EIN_058010-t26_1	E. invadens IP1	KB206292:806,824..807,183(-)	hypothetical protein	1	1	reverse	No	566.864	81.494	29.351	100.468
EIN_359390	EIN_359390-t26_1	E. invadens IP1	KB206483:82,188..87,471(+)	protein serine/threonine kinase, putative	4	4	forward	No	58.386	16.832	1.736	3.458
EIN_430380	EIN_430380-t26_1	E. invadens IP1	KB206168:361,863..362,979(-)	hypothetical protein	4	4	reverse	No	36.752	5.115	1.646	3.752
EIN_523750	EIN_523750-t26_1	E. invadens IP1	KB206368:87,795..89,366(-)	sulfate adenylyltransferase, putative	2	2	reverse	No	481.404	77.95	18.679	83.833
EIN_173280	EIN_173280-t26_1	E. invadens IP1	KB207112:585,386..586,855(+)	hypothetical protein	1	1	forward	No	55.392	11.274	3.472	8.579
EIN_371470	EIN_371470-t26_1	E. invadens IP1	KB206332:363,576..364,229(+)	hypothetical protein	1	1	forward	No	715.103	3.037	3.143	36.905
EIN_032620	EIN_032620-t26_1	E. invadens IP1	KB206969:165,094..165,699(-)	hypothetical protein	1	1	reverse	No	112.082	11.728	5.403	9.551
EIN_375840	EIN_375840-t26_1	E. invadens IP1	KB207268:153,425..153,756(-)	Pore-forming peptide ameobapore B precursor, putative	2	2	reverse	No	2943.37	368.964	295.122	133.806
EIN_330630	EIN_330630-t26_1	E. invadens IP1	KB206701:36,155..37,412(+)	hypothetical protein	3	3	forward	No	71.521	9.471	2.544	12.791
EIN_327430	EIN_327430-t26_1	E. invadens IP1	KB207015:197,050..197,845(+)	hypothetical protein	2	2	forward	No	87.97	9.144	5.837	2.175
EIN_171350	EIN_171350-t26_1	E. invadens IP1	KB207112:382,236..382,844(-)	hypothetical protein	1	1	reverse	No	383.271	4.408	2.694	11.272
EIN_200760	EIN_200760-t26_1	E. invadens IP1	KB207244:10,142..11,359(-)	hypothetical protein	1	1	reverse	No	15.645	1.793	0.165	1.933
EIN_487750	EIN_487750-t26_1	E. invadens IP1	KB206670:426,202..428,274(+)	hypothetical protein	1	1	forward	No	16.471	1.877	0.464	2.468
EIN_046430	EIN_046430-t26_1	E. invadens IP1	KB206215:35,671..36,414(-)	GTP-binding protein YPT1, putative	2	2	reverse	No	86.297	19.216	4.64	5.99
EIN_303580	EIN_303580-t26_1	E. invadens IP1	KB206545:46,781..48,150(+)	hypothetical protein	2	2	forward	No	11.649	0.759	0.449	0.598
EIN_206290	EIN_206290-t26_1	E. invadens IP1	KB206455:75,266..75,865(-)	hypothetical protein	1	1	reverse	No	78.006	0.274	1.167	8.136
EIN_473250	EIN_473250-t26_1	E. invadens IP1	KB206559:79,842..80,147(-)	hypothetical protein	1	1	reverse	No	79.812	14.797	1.317	3.493
EIN_292280	EIN_292280-t26_1	E. invadens IP1	KB206397:177,276..178,468(-)	hypothetical protein	2	2	reverse	No	62.427	12.255	1.048	1.565
EIN_486930	EIN_486930-t26_1	E. invadens IP1	KB206670:306,716..307,588(-)	hypothetical protein	1	1	reverse	No	34.054	2.025	0.494	8.257
EIN_004940	EIN_004940-t26_1	E. invadens IP1	KB206272:39,524..39,919(-)	thioredoxin, putative	1	1	reverse	No	46.286	10.388	2.859	9.241
EIN_251380	EIN_251380-t26_1	E. invadens IP1	KB206169:491,506..492,390(-)	hypothetical protein	1	1	reverse	No	14.698	3.828	0	1.548
EIN_281840	EIN_281840-t26_1	E. invadens IP1	KB207030:250,893..251,729(+)	hypothetical protein	2	2	forward	No	143.857	15.04	2.275	17.48
EIN_086070	EIN_086070-t26_1	E. invadens IP1	KB207085:793,898..794,245(+)	hypothetical protein	2	2	forward	No	111.686	12.086	5.523	28.05
EIN_287870	EIN_287870-t26_1	E. invadens IP1	KB206647:181,123..182,421(+)	hypothetical protein	1	1	forward	No	10.063	0.812	0	0.426
EIN_018760	EIN_018760-t26_1	E. invadens IP1	KB206484:330,575..331,179(+)	transmembrane and coiled-coil domain containing protein, putative	2	2	forward	No	114.989	17.149	6.99	26.859
EIN_485480	EIN_485480-t26_1	E. invadens IP1	KB206670:130,273..130,710(-)	hypothetical protein	2	2	reverse	No	267.049	9.228	3.862	67.441
EIN_025830	EIN_025830-t26_1	E. invadens IP1	KB206484:1,007,697..1,008,326(+)	nucleoside diphosphate kinase, putative	1	1	forward	No	281.307	48.905	19.816	11.007
EIN_389880	EIN_389880-t26_1	E. invadens IP1	KB206629:47,162..48,310(-)	hypothetical protein	1	1	reverse	No	357.42	44.886	21.687	37.365
EIN_118830	EIN_118830-t26_1	E. invadens IP1	KB206391:208,108..209,928(-)	hypothetical protein	1	1	reverse	No	20.886	0.738	0.524	3.464
EIN_281660	EIN_281660-t26_1	E. invadens IP1	KB207030:193,428..194,138(+)	endonuclease III, putative	1	1	forward	No	25.125	1.645	0	4.551
EIN_056780	EIN_056780-t26_1	E. invadens IP1	KB206292:628,653..629,237(-)	hypothetical protein	1	1	reverse	No	2063.34	167.533	97.197	54.011
EIN_349810	EIN_349810-t26_1	E. invadens IP1	KB206595:45,837..47,700(-)	surface antigen BspA family protein	1	1	reverse	No	2229.42	177.679	40.187	129.956
EIN_422810	EIN_422810-t26_1	E. invadens IP1	KB206245:20,153..20,464(-)	hypothetical protein	1	1	reverse	No	324.698	53.756	29.47	12.549
EIN_171910	EIN_171910-t26_1	E. invadens IP1	KB207112:440,622..441,089(+)	hypothetical protein	1	1	forward	No	589.192	17.792	7.199	30.702
EIN_097770	EIN_097770-t26_1	E. invadens IP1	KB206860:782,862..784,109(+)	hypothetical protein	1	1	forward	No	130.205	3.818	3.532	6.905
EIN_378160	EIN_378160-t26_1	E. invadens IP1	KB207268:291,261..292,010(-)	hypothetical protein	1	1	reverse	No	137.306	32.821	14.099	9.011
EIN_438060	EIN_438060-t26_1	E. invadens IP1	KB206697:142,678..143,244(+)	hypothetical protein	1	1	forward	No	10.019	2.057	0	0.524
EIN_476190	EIN_476190-t26_1	E. invadens IP1	KB206689:290,229..291,377(-)	hypothetical protein	1	1	reverse	No	20.402	1.73	0.359	1.433
EIN_246950	EIN_246950-t26_1	E. invadens IP1	KB206169:69,953..70,648(-)	hypothetical protein	1	1	reverse	No	16.669	0.369	0.329	1.226
EIN_344160	EIN_344160-t26_1	E. invadens IP1	KB206755:17,132..17,602(-)	eukaryotic translation initiation factor 5A, putative	1	1	reverse	No	1872.27	43.442	107.015	110.56
EIN_226210	EIN_226210-t26_1	E. invadens IP1	KB206756:500,361..501,777(-)	hypothetical protein	2	2	reverse	No	32.392	1.055	1.152	1.882
EIN_525840	EIN_525840-t26_1	E. invadens IP1	KB206604:85,362..86,132(+)	hypothetical protein	1	1	forward	No	196.254	30.058	7.379	9.039
EIN_497720	EIN_497720-t26_1	E. invadens IP1	KB206184:49,882..52,485(+)	alcohol dehydrogenase, putative	1	1	forward	No	72.204	12.793	8.067	3.424
EIN_430200	EIN_430200-t26_1	E. invadens IP1	KB206168:347,000..348,037(+)	hypothetical protein	1	1	forward	No	23.661	0.58	0.599	4.776
EIN_166090	EIN_166090-t26_1	E. invadens IP1	KB206335:18,065..18,469(+)	calcium-binding protein, putative	1	1	forward	No	144.881	1.951	6.361	12.112
EIN_056740	EIN_056740-t26_1	E. invadens IP1	KB206292:622,183..623,337(-)	cholinephosphotransferase, putative	1	1	reverse	No	60.698	5.896	0.883	14.362
EIN_135960	EIN_135960-t26_1	E. invadens IP1	KB207027:187,406..189,722(+)	hypothetical protein	4	4	forward	No	11.561	1.74	0.254	0.633
EIN_052960	EIN_052960-t26_1	E. invadens IP1	KB206292:191,783..192,289(-)	acetyltransferase complex ard1 subunit, putative	1	1	reverse	No	131.207	19.859	9.863	16.381
EIN_024050	EIN_024050-t26_1	E. invadens IP1	KB206484:881,462..883,048(+)	aldehyde dehydrogenase, putative	1	1	forward	No	1024.6	86.862	16.793	30.898
EIN_279720	EIN_279720-t26_1	E. invadens IP1	KB206481:21,032..21,343(+)	hypothetical protein	1	1	forward	No	955.662	74.027	18.29	21.646
EIN_239270	EIN_239270-t26_1	E. invadens IP1	KB206281:95,576..96,040(-)	hypothetical protein	1	1	reverse	No	41.101	2.647	0	0.236
EIN_248640	EIN_248640-t26_1	E. invadens IP1	KB206169:244,853..245,962(-)	malate dehydrogenase, putative	1	1	reverse	No	29.452	1.318	1.991	2.9
EIN_316570	EIN_316570-t26_1	E. invadens IP1	KB206890:105,052..105,618(+)	guanylate kinase, putative	1	1	forward	No	213.826	32.252	14.368	30.196
EIN_233190	EIN_233190-t26_1	E. invadens IP1	KB206644:2,647..4,533(+)	hypothetical protein	1	1	forward	No	87.145	12.318	1.123	5.322
EIN_419380	EIN_419380-t26_1	E. invadens IP1	KB206772:252,026..252,448(+)	hypothetical protein	1	1	forward	No	287.924	72.445	16.135	13.527
EIN_344190	EIN_344190-t26_1	E. invadens IP1	KB206755:22,780..23,688(+)	hypothetical protein	3	3	forward	No	176.227	29.71	9.729	34.753
EIN_407160	EIN_407160-t26_1	E. invadens IP1	KB207048:27,308..27,922(-)	prefoldin subunit, putative	3	3	reverse	No	245.095	48.789	19.577	57.803
EIN_055870	EIN_055870-t26_1	E. invadens IP1	KB206292:530,315..530,620(+)	hypothetical protein	1	1	forward	No	67.888	6.898	5.628	6.329
EIN_250280	EIN_250280-t26_1	E. invadens IP1	KB206169:388,990..390,042(+)	geranylgeranyl pyrophosphate synthetase, putative	1	1	forward	No	3861.8	455.952	163.306	38.453
EIN_063050	EIN_063050-t26_1	E. invadens IP1	KB206292:1,288,602..1,289,999(+)	hypothetical protein	2	2	forward	No	16.163	1.192	0	0.455
EIN_405600	EIN_405600-t26_1	E. invadens IP1	KB206537:347,216..348,502(-)	poly ADP-ribose glycohydrolase, putative	1	1	reverse	No	26.501	2.341	1.078	7.261
EIN_030870	EIN_030870-t26_1	E. invadens IP1	KB206969:45,489..46,442(+)	aldose reductase, putative	1	1	forward	No	60.742	4.662	0.434	3.936
EIN_054820	EIN_054820-t26_1	E. invadens IP1	KB206292:419,426..419,836(-)	hypothetical protein	1	1	reverse	No	160.89	11.359	2.694	3.619
EIN_218900	EIN_218900-t26_1	E. invadens IP1	KB206609:46,290..46,679(-)	profilin, putative	1	1	reverse	No	289.95	13.204	1.467	2.417
EIN_173540	EIN_173540-t26_1	E. invadens IP1	KB207112:622,202..622,609(-)	calcium-binding protein, putative	1	1	reverse	No	13131.9	299.451	55.977	24.114
EIN_038220	EIN_038220-t26_1	E. invadens IP1	KB206183:13,524..14,450(-)	nitrogen fixation protein nifU, putative	1	1	reverse	No	123.412	1.023	1.407	24.753
EIN_025920	EIN_025920-t26_1	E. invadens IP1	KB206484:1,023,701..1,024,177(+)	hypothetical protein	1	1	forward	No	88.091	8.88	5.388	2.549
EIN_065030	EIN_065030-t26_1	E. invadens IP1	KB207140:124,487..125,954(-)	iron-dependent hydrogenase, putative	2	2	reverse	No	1176.13	52.322	19.622	78.885
EIN_328380	EIN_328380-t26_1	E. invadens IP1	KB207015:391,311..391,886(+)	arp2/3 complex 20 kD subunit, putative	1	1	forward	No	1184.69	113.113	57.489	105.192
EIN_085700	EIN_085700-t26_1	E. invadens IP1	KB207085:745,286..746,074(+)	hypothetical protein	2	2	forward	No	31.665	2.31	3.038	3.073
EIN_379600	EIN_379600-t26_1	E. invadens IP1	KB206395:64,681..65,796(-)	actin, putative	1	1	reverse	No	40.176	4.672	2.185	3.918
EIN_224380	EIN_224380-t26_1	E. invadens IP1	KB206756:344,123..344,740(+)	hypothetical protein	1	1	forward	No	142.679	20.661	7.528	41.508
EIN_155460	EIN_155460-t26_1	E. invadens IP1	KB206474:634,902..635,684(-)	hypothetical protein	1	1	reverse	No	52.848	4.978	1.108	9.764
EIN_280130	EIN_280130-t26_1	E. invadens IP1	KB206481:45,875..46,186(-)	thioredoxin-1, putative	1	1	reverse	No	419.164	58.386	5.433	36.272
EIN_448500	EIN_448500-t26_1	E. invadens IP1	KB206681:162,982..165,093(+)	hypothetical protein	1	1	forward	No	39.295	3.765	2.425	3.182
EIN_284420	EIN_284420-t26_1	E. invadens IP1	KB207106:147,510..148,302(+)	hypothetical protein	2	2	forward	No	1452.4	60	29.366	80.306
EIN_200800	EIN_200800-t26_1	E. invadens IP1	KB207244:20,183..20,665(+)	hypothetical protein	1	1	forward	No	24.53	1.867	1.063	1.985
asmbl_8676	-	-	-	-	-	-	-	-	11.131	1.624	0	1.749
EIN_397360	EIN_397360-t26_1	E. invadens IP1	KB206411:76,050..76,583(+)	hypothetical protein	1	1	forward	No	46.892	3.523	3.218	9.735
EIN_173230	EIN_173230-t26_1	E. invadens IP1	KB207112:574,182..574,892(-)	hypothetical protein	1	1	reverse	No	56.999	3.143	1.572	14.212
EIN_359810	EIN_359810-t26_1	E. invadens IP1	KB206483:151,331..152,515(-)	hypothetical protein	1	1	reverse	No	48.323	1.023	4.595	2.837
EIN_064740	EIN_064740-t26_1	E. invadens IP1	KB207140:84,392..85,108(-)	biotin protein ligase, putative	1	1	reverse	No	50.955	7.773	2.17	6.945
EIN_167580	EIN_167580-t26_1	E. invadens IP1	KB207112:63,484..63,891(-)	hypothetical protein	1	1	reverse	No	81.243	8.385	4.775	9.454
EIN_087690	EIN_087690-t26_1	E. invadens IP1	KB207085:989,051..989,488(-)	centrin-2, putative	1	1	reverse	No	124.458	2.626	0	2.399
EIN_038780	EIN_038780-t26_1	E. invadens IP1	KB206183:40,584..40,988(-)	calcium-binding protein, putative	1	1	reverse	No	171.206	6.433	9.833	41.589
EIN_098890	EIN_098890-t26_1	E. invadens IP1	KB206842:96..401(+)	hypothetical protein	1	1	forward	No	213.98	19.669	6.571	16.657
EIN_225390	EIN_225390-t26_1	E. invadens IP1	KB206756:448,374..449,177(-)	sucrose transporter, putative	1	1	reverse	No	40.539	9.861	1.347	6.065
EIN_083250	EIN_083250-t26_1	E. invadens IP1	KB207085:503,263..504,294(-)	hypothetical protein	1	1	reverse	No	45.945	10.578	3.203	6.042
EIN_401770	EIN_401770-t26_1	E. invadens IP1	KB206718:25,448..25,759(+)	thioredoxin, putative	1	1	forward	No	134.642	7.435	8.681	5.432
EIN_058780	EIN_058780-t26_1	E. invadens IP1	KB206292:894,099..895,013(-)	aryl-alcohol dehydrogenase, putative	1	1	reverse	No	38.106	4.546	1.152	0.679
EIN_079660	EIN_079660-t26_1	E. invadens IP1	KB207085:95,486..95,938(+)	caltractin, putative	1	1	forward	No	236.925	99.529	11.046	18.194
EIN_023570	EIN_023570-t26_1	E. invadens IP1	KB206484:815,322..816,797(-)	tyrosine protein kinase, putative	1	1	reverse	No	225.816	34.477	22.585	16.479
EIN_155230	EIN_155230-t26_1	E. invadens IP1	KB206474:592,018..592,437(+)	hypothetical protein	1	1	forward	No	210.755	21.578	3.263	7.992
asmbl_8279	-	-	-	-	-	-	-	-	22.218	0.253	0.284	1.508
EIN_424520	EIN_424520-t26_1	E. invadens IP1	KB206573:63,451..64,611(-)	hypothetical protein	1	1	reverse	No	25.742	25.966	0	5.478
EIN_408250	EIN_408250-t26_1	E. invadens IP1	KB207048:78,984..79,713(+)	vesicle-associated membrane protein, putative	2	2	forward	No	14.082	1.192	0.329	2.135
EIN_405220	EIN_405220-t26_1	E. invadens IP1	KB206537:286,251..287,038(-)	hypothetical protein	2	2	reverse	No	125.383	15.156	4.221	11.928
EIN_009770	EIN_009770-t26_1	E. invadens IP1	KB206818:119..799(+)	galactose-inhibitable lectin 35 kDa subunit precursor, putative	1	1	forward	No	288.585	3.101	2.32	15.99
EIN_419310	EIN_419310-t26_1	E. invadens IP1	KB206772:242,254..242,694(+)	caltractin, putative	1	1	forward	No	85.537	23.909	3.637	2.969
EIN_440430	EIN_440430-t26_1	E. invadens IP1	KB207216:103,592..105,523(-)	protein kinase domain containing protein	2	2	reverse	No	16.339	0.211	0	0.362
EIN_318650	EIN_318650-t26_1	E. invadens IP1	KB206890:205,785..206,698(-)	hemolysin III, putative	2	2	reverse	No	1288.15	177.721	148.833	71.888
EIN_421410	EIN_421410-t26_1	E. invadens IP1	KB206425:26,530..27,987(-)	hypothetical protein	1	1	reverse	No	123.434	1.698	0.449	1.789
EIN_430180	EIN_430180-t26_1	E. invadens IP1	KB206168:342,165..342,902(-)	hypothetical protein	1	1	reverse	No	98.408	1.772	0.599	2.434
EIN_170860	EIN_170860-t26_1	E. invadens IP1	KB207112:334,978..335,415(+)	coactosin, putative	1	1	forward	No	1402.25	119.62	29.964	48.781
EIN_153230	EIN_153230-t26_1	E. invadens IP1	KB206474:388,323..389,372(-)	hypothetical protein	3	3	reverse	No	30.927	5.548	1.676	2.865
EIN_130740	EIN_130740-t26_1	E. invadens IP1	KB206244:40,560..40,967(+)	hypothetical protein	1	1	forward	No	4451.5	767.532	116.744	63.948
EIN_243910	EIN_243910-t26_1	E. invadens IP1	KB207198:16,308..20,363(-)	protein serine/threonine kinase, putative	1	1	reverse	No	11.362	1.223	0.225	0.598
EIN_061220	EIN_061220-t26_1	E. invadens IP1	KB206292:1,177,093..1,178,352(-)	hypothetical protein	1	1	reverse	No	18.056	0.707	0.314	1.565
EIN_287710	EIN_287710-t26_1	E. invadens IP1	KB206647:165,056..165,601(-)	hypothetical protein	1	1	reverse	No	101.887	8.163	8.007	11.749
EIN_229700	EIN_229700-t26_1	E. invadens IP1	KB206756:853,079..853,531(-)	Muscle LIM protein, putative	1	1	reverse	No	404.532	96.639	38.944	45.806
EIN_172480	EIN_172480-t26_1	E. invadens IP1	KB207112:488,058..488,864(+)	hypothetical protein	1	1	forward	No	171.537	20.471	8.307	11.565
EIN_258800	EIN_258800-t26_1	E. invadens IP1	KB207142:109,581..111,089(+)	negative regulator of the PHO system, putative	1	1	forward	No	13.674	2.605	0	0.121
EIN_155030	EIN_155030-t26_1	E. invadens IP1	KB206474:576,429..577,229(+)	uridine-cytidine kinase, putative	1	1	forward	No	83.632	13.141	8.112	11.571
EIN_439350	EIN_439350-t26_1	E. invadens IP1	KB207216:25,791..30,194(+)	protein serine/threonine kinase, putative	1	1	forward	No	14.06	0.612	0.12	0.984
EIN_359880	EIN_359880-t26_1	E. invadens IP1	KB206483:165,643..166,839(+)	hypothetical protein	1	1	forward	No	747.759	222.85	60.572	55.248
EIN_220500	EIN_220500-t26_1	E. invadens IP1	KB206255:428..1,174(+)	hypothetical protein	1	1	forward	No	26.754	8.596	1.182	1.519
EIN_531470	EIN_531470-t26_1	E. invadens IP1	KB206706:82,383..83,324(-)	restnol dehydrogenase, putative	1	1	reverse	No	1328.64	11.327	6.9	28.487
EIN_044320	EIN_044320-t26_1	E. invadens IP1	KB206902:176,720..178,762(+)	1,4-alpha-glucan-branching enzyme, putative	1	1	forward	No	1112.03	256.188	30.623	25.484
EIN_381750	EIN_381750-t26_1	E. invadens IP1	KB206395:310,064..310,741(-)	protein disulfide-isomerase tigA precursor, putative	1	1	reverse	No	64.475	5.484	3.338	13.142
EIN_065750	EIN_065750-t26_1	E. invadens IP1	KB207140:206,687..207,352(+)	vacuolar ATP synthase subunit E, putative	1	1	forward	No	251.25	26.514	22.196	74.489
EIN_044540	EIN_044540-t26_1	E. invadens IP1	KB206902:222,609..223,061(+)	coactosin, putative	1	1	forward	No	2233.83	204.573	97.092	172.42
EIN_076000	EIN_076000-t26_1	E. invadens IP1	KB207107:94,771..95,490(+)	hypothetical protein	1	1	forward	No	42.774	6.043	0.614	3.895
EIN_076160	EIN_076160-t26_1	E. invadens IP1	KB207107:117,472..123,819(+)	protein serine/threonine kinase, putative	1	1	forward	No	10.085	0.886	0.135	0.432
EIN_150300	EIN_150300-t26_1	E. invadens IP1	KB206474:92,049..92,525(+)	glycoprotein FP21 precursor, putative	1	1	forward	No	142.03	9.513	10.238	37.67
EIN_359630	EIN_359630-t26_1	E. invadens IP1	KB206483:113,511..113,963(-)	trichome differentiation protein GL1, putative	1	1	reverse	No	694.547	88.36	40.696	121.659
EIN_135000	EIN_135000-t26_1	E. invadens IP1	KB207027:93,231..93,809(+)	hypothetical protein	1	1	forward	No	29.826	0.759	0	6.64
EIN_330650	EIN_330650-t26_1	E. invadens IP1	KB206701:40,235..40,903(-)	hypothetical protein	1	1	reverse	No	17.66	1.245	0.674	0.967
EIN_391630	EIN_391630-t26_1	E. invadens IP1	KB206629:277,224..278,067(+)	hypothetical protein	2	2	forward	No	55.744	4.936	1.152	5.109
EIN_399980	EIN_399980-t26_1	E. invadens IP1	KB206411:322,849..323,268(-)	hypothetical protein	1	1	reverse	No	447.24	54.41	30.009	66.14
EIN_333540	EIN_333540-t26_1	E. invadens IP1	KB206369:25,118..26,746(-)	hydroxylamine reductase, putative	1	1	reverse	No	294.409	27.98	22.99	95.974
EIN_234820	EIN_234820-t26_1	E. invadens IP1	KB207020:43,672..44,307(+)	hypothetical protein	1	1	forward	No	205.051	22.76	5.807	7.359
EIN_212830	EIN_212830-t26_1	E. invadens IP1	KB207169:57,420..57,704(-)	metal dependent hydrolase, putative	1	1	reverse	No	962.852	36.766	16.898	49.713
EIN_046390	EIN_046390-t26_1	E. invadens IP1	KB206215:29,046..29,840(+)	hypothetical protein	1	1	forward	No	366.679	39.139	19.667	29.253
EIN_418140	EIN_418140-t26_1	E. invadens IP1	KB206772:84,571..85,320(+)	peflin, putative	2	2	forward	No	2505.42	91.482	51.667	62.492
EIN_085050	EIN_085050-t26_1	E. invadens IP1	KB207085:686,931..687,803(+)	hypothetical protein	1	1	forward	No	28.329	4.06	0.733	4.649
EIN_507330	EIN_507330-t26_1	E. invadens IP1	KB206320:112,541..116,179(+)	abnormal long morphology protein, putative	1	1	forward	No	0.528	0.053	0.703	18.487
EIN_129280	EIN_129280-t26_1	E. invadens IP1	KB206458:196,996..198,821(-)	hypothetical protein	2	2	reverse	No	1.762	1.846	11.764	28.62
EIN_094900	EIN_094900-t26_1	E. invadens IP1	KB206860:258,358..258,738(-)	hypothetical protein	1	1	reverse	No	108.834	20.239	101.402	843.047
EIN_053410	EIN_053410-t26_1	E. invadens IP1	KB206292:233,808..234,134(-)	hypothetical protein	1	1	reverse	No	25.268	1.751	25.848	282.479
EIN_085900	EIN_085900-t26_1	E. invadens IP1	KB207085:762,197..762,649(-)	hypothetical protein	1	1	reverse	No	4.668	18.33	76.736	133.27
EIN_092090	EIN_092090-t26_1	E. invadens IP1	KB206946:91,979..95,170(-)	serine-threonine protein kinase, putative	1	1	reverse	No	0.231	0.464	3.188	47.935
EIN_028380	EIN_028380-t26_1	E. invadens IP1	KB207158:25..1,697(-)	hypothetical protein	1	1	reverse	No	0	0.074	0.943	79.11
EIN_410980	EIN_410980-t26_1	E. invadens IP1	KB206788:54,047..54,634(+)	hypothetical protein	1	1	forward	No	0	0	2.41	19.816
EIN_246920	EIN_246920-t26_1	E. invadens IP1	KB206169:64,867..65,745(-)	hypothetical protein	1	1	reverse	No	0.044	0	1.931	29.333
EIN_387730	EIN_387730-t26_1	E. invadens IP1	KB206398:78,671..80,581(-)	hypothetical protein	1	1	reverse	No	1.376	1.677	3.996	32.998
EIN_018330	EIN_018330-t26_1	E. invadens IP1	KB206484:272,661..273,935(-)	serine/threonine protein kinase Chk2, putative	2	2	reverse	No	0.165	0.327	1.631	36.646
EIN_476120	EIN_476120-t26_1	E. invadens IP1	KB206689:271,877..274,519(+)	serine-threonine protein kinase, putative	1	1	forward	No	0.044	0.127	1.482	65.64
EIN_281550	EIN_281550-t26_1	E. invadens IP1	KB207030:168,501..168,986(-)	hypothetical protein	1	1	reverse	No	3.237	0.738	30.413	130.255
EIN_315660	EIN_315660-t26_1	E. invadens IP1	KB206890:64,883..66,655(+)	hypothetical protein	1	1	forward	No	1.046	1.392	1.841	28.735
EIN_053360	EIN_053360-t26_1	E. invadens IP1	KB206292:226,051..226,722(+)	M-phase inducer phosphatase, putative	2	2	forward	No	0.528	0.274	4.43	115.721
EIN_118580	EIN_118580-t26_1	E. invadens IP1	KB206391:196,311..196,784(-)	hypothetical protein	1	1	reverse	No	2.268	4.746	82.095	340.179
EIN_113850	EIN_113850-t26_1	E. invadens IP1	KB207005:207,456..207,789(-)	hypothetical protein	2	2	reverse	No	4.602	0	18.604	614.487
EIN_390820	EIN_390820-t26_1	E. invadens IP1	KB206629:188,127..188,576(+)	hypothetical protein	1	1	forward	No	2.554	2.373	5.867	48.839
EIN_498420	EIN_498420-t26_1	E. invadens IP1	KB206184:154,944..156,239(+)	hypothetical protein	1	1	forward	No	1.112	1.097	34.125	64.27
EIN_344420	EIN_344420-t26_1	E. invadens IP1	KB206755:43,899..44,213(+)	hypothetical protein	1	1	forward	No	100.555	45.34	466.885	1899.49
EIN_371620	EIN_371620-t26_1	E. invadens IP1	KB206332:387,577..388,143(+)	hypothetical protein	1	1	forward	No	17.803	16.906	287.279	682.699
EIN_381320	EIN_381320-t26_1	E. invadens IP1	KB206395:235,698..236,255(+)	hypothetical protein	2	2	forward	No	1.453	0.274	17.437	142.695
EIN_391400	EIN_391400-t26_1	E. invadens IP1	KB206629:246,496..247,161(-)	hypothetical protein	1	1	reverse	No	2.477	4.525	386.481	1525.58
EIN_139430	EIN_139430-t26_1	E. invadens IP1	KB207160:47,379..49,152(+)	hypothetical protein	6	6	forward	No	0.914	0.675	0.928	35.237
EIN_487300	EIN_487300-t26_1	E. invadens IP1	KB206670:361,532..362,263(+)	hypothetical protein	1	1	forward	No	4.492	2.405	78.697	69.276
EIN_118110	EIN_118110-t26_1	E. invadens IP1	KB206391:146,450..147,016(+)	hypothetical protein	1	1	forward	No	3.226	0.875	4.64	211.551
EIN_379270	EIN_379270-t26_1	E. invadens IP1	KB206395:8,705..13,753(+)	hypothetical protein	1	1	forward	No	0.011	0.063	0.18	15.921
EIN_369550	EIN_369550-t26_1	E. invadens IP1	KB206332:79,990..81,148(+)	hypothetical protein	2	2	forward	No	34.495	5.548	264.514	245.453
EIN_173570	EIN_173570-t26_1	E. invadens IP1	KB207112:625,085..625,474(-)	hypothetical protein	1	1	reverse	No	8.037	3.913	15.416	159.312
asmbl_8065	-	-	-	-	-	-	-	-	3.953	2.626	9.474	71.146
EIN_058730	EIN_058730-t26_1	E. invadens IP1	KB206292:879,570..879,938(+)	hypothetical protein	1	1	forward	No	20.798	9.65	69.148	381.002
EIN_485710	EIN_485710-t26_1	E. invadens IP1	KB206670:175,440..177,047(+)	cyclomaltodextrinase, putative	1	1	forward	No	0.154	0.084	1.093	23.7
EIN_030890	EIN_030890-t26_1	E. invadens IP1	KB206969:48,429..49,601(-)	hypothetical protein	1	1	reverse	No	0.088	0.158	1.377	71.52
EIN_065940	EIN_065940-t26_1	E. invadens IP1	KB207140:231,005..231,967(-)	sphingomyelinase C precursor, putative	1	1	reverse	No	29.32	86.419	137.817	1195.77
EIN_526340	EIN_526340-t26_1	E. invadens IP1	KB206604:119,485..120,501(+)	hypothetical protein	1	1	forward	No	3.6	14.449	52.834	111.469
EIN_307420	EIN_307420-t26_1	E. invadens IP1	KB206936:113,743..114,111(+)	hypothetical protein	1	1	forward	No	0.407	3.343	36.191	108.086
EIN_046460	EIN_046460-t26_1	E. invadens IP1	KB206215:40,902..43,932(+)	leucine-rich repeat-containing protein C10orf80, putative	2	2	forward	No	0.859	0.612	1.527	18.09
EIN_034740	EIN_034740-t26_1	E. invadens IP1	KB206969:269,436..271,980(+)	chromosome partition protein, putative	2	2	forward	No	2.158	4.883	2.095	72.355
EIN_281330	EIN_281330-t26_1	E. invadens IP1	KB207030:122,016..123,560(+)	hypothetical protein	2	2	forward	No	0.352	1.318	3.981	19.356
EIN_047330	EIN_047330-t26_1	E. invadens IP1	KB206215:119,833..120,306(+)	transcription factor WEREWOLF, putative	1	1	forward	No	1.729	1.023	10.881	660.846
EIN_095310	EIN_095310-t26_1	E. invadens IP1	KB206860:327,664..328,137(+)	transcription factor MYB75, putative	1	1	forward	No	1.365	0	2.724	56.192
EIN_083320	EIN_083320-t26_1	E. invadens IP1	KB207085:515,806..516,474(+)	hypothetical protein	2	2	forward	No	1.178	2.331	9.654	81.515
EIN_052560	EIN_052560-t26_1	E. invadens IP1	KB206292:124,674..126,151(+)	iron-dependent hydrogenase, putative	2	2	forward	No	0.231	0.243	2.23	29.04
EIN_151750	EIN_151750-t26_1	E. invadens IP1	KB206474:251,161..252,990(-)	hypothetical protein	1	1	reverse	No	1.112	1.614	23.184	1181.26
EIN_151260	EIN_151260-t26_1	E. invadens IP1	KB206474:190,376..190,692(-)	dihydropyrimidine dehydrogenase, putative	1	1	reverse	No	0.903	1.065	5.268	72.809
EIN_275250	EIN_275250-t26_1	E. invadens IP1	KB206783:371,395..372,577(+)	bromodomain containing protein, putative	2	2	forward	No	11.704	11.348	124.347	140.031
EIN_045210	EIN_045210-t26_1	E. invadens IP1	KB206664:5,384..5,935(-)	hypothetical protein	1	1	reverse	No	4.36	2.647	226.557	775.813
asmbl_8366	-	-	-	-	-	-	-	-	11.164	8.954	22.765	159.801
EIN_049960	EIN_049960-t26_1	E. invadens IP1	KB206678:96..980(-)	hypothetical protein	1	1	reverse	No	0.121	0.274	5.403	27.509
EIN_275050	EIN_275050-t26_1	E. invadens IP1	KB206783:333,100..334,515(-)	hypothetical protein	1	1	reverse	No	0.275	0.211	2.23	50.444
EIN_411280	EIN_411280-t26_1	E. invadens IP1	KB206788:107,534..108,055(+)	hypothetical protein	2	2	forward	No	1.376	8.543	59.824	117.626
EIN_324220	EIN_324220-t26_1	E. invadens IP1	KB206366:16,106..19,363(-)	furin repeat-containing protein, putative	1	1	reverse	No	3.281	1.287	12.752	92.838
EIN_064780	EIN_064780-t26_1	E. invadens IP1	KB207140:92,521..94,542(-)	hypothetical protein	1	1	reverse	No	1.387	0.643	0.569	25.386
EIN_045220	EIN_045220-t26_1	E. invadens IP1	KB206664:6,761..7,300(+)	hypothetical protein	1	1	forward	No	4.283	1.361	144.089	1306.29
EIN_354600	EIN_354600-t26_1	E. invadens IP1	KB206862:73,029..73,400(-)	hypothetical protein	1	1	reverse	No	0.936	14.354	7.139	189.762
EIN_283620	EIN_283620-t26_1	E. invadens IP1	KB207106:31,280..32,932(-)	hypothetical protein	1	1	reverse	No	1.211	1.213	11.016	24.16
EIN_150910	EIN_150910-t26_1	E. invadens IP1	KB206474:152,016..152,585(+)	hypothetical protein	1	1	forward	No	0.628	0.675	5.448	30.259
EIN_359840	EIN_359840-t26_1	E. invadens IP1	KB206483:155,694..159,448(+)	structural maintenance of chromosomes protein, putative	2	2	forward	No	1.971	2.5	14.907	33.752
asmbl_8564	-	-	-	-	-	-	-	-	22.207	8.406	56.157	748.517
EIN_311730	EIN_311730-t26_1	E. invadens IP1	KB207208:28,201..28,764(+)	hypothetical protein	1	1	forward	No	6.353	5.716	134.884	147.517
EIN_502450	EIN_502450-t26_1	E. invadens IP1	KB207167:99,389..100,147(+)	hypothetical protein	1	1	forward	No	0.462	2.921	5.358	42.504
EIN_249220	EIN_249220-t26_1	E. invadens IP1	KB206169:299,912..300,547(+)	hypothetical protein	1	1	forward	No	0.363	0.337	4.355	87.97
EIN_284870	EIN_284870-t26_1	E. invadens IP1	KB207106:204,471..205,484(+)	hypothetical protein	1	1	forward	No	1.068	1.318	17.332	44.949
EIN_399650	EIN_399650-t26_1	E. invadens IP1	KB206411:288,983..289,849(+)	cylicin-2, putative	1	1	forward	No	6.947	8.079	54.301	261.978
EIN_508680	EIN_508680-t26_1	E. invadens IP1	KB206320:267,092..268,696(-)	hypothetical protein	1	1	reverse	No	0.099	0.053	1.093	10.662
EIN_274950	EIN_274950-t26_1	E. invadens IP1	KB206783:314,781..315,398(+)	hypothetical protein	1	1	forward	No	1.002	5.105	7.528	48.396
EIN_283360	EIN_283360-t26_1	E. invadens IP1	KB207106:2,425..3,573(-)	heat stress transcription factor A-4C, putative	3	3	reverse	No	7.19	3.66	80.942	82.36
EIN_132300	EIN_132300-t26_1	E. invadens IP1	KB206244:114,229..114,603(+)	hypothetical protein	1	1	forward	No	4.888	8.406	21.912	133.811
EIN_044250	EIN_044250-t26_1	E. invadens IP1	KB206902:152,769..153,674(+)	hypothetical protein	1	1	forward	No	1.497	0.939	5.134	405.571
EIN_372040	EIN_372040-t26_1	E. invadens IP1	KB206332:442,953..444,704(+)	hypothetical protein	2	2	forward	No	2.411	7.625	27.435	66.037
EIN_263570	EIN_263570-t26_1	E. invadens IP1	KB206296:54,331..54,750(+)	actophorin, putative	1	1	forward	No	0	0	3.263	35.369
EIN_151150	EIN_151150-t26_1	E. invadens IP1	KB206474:188,042..190,275(-)	dihydropyrimidine dehydrogenase, putative	2	2	reverse	No	2.753	2.426	7.169	79.213
EIN_065640	EIN_065640-t26_1	E. invadens IP1	KB207140:188,243..188,695(-)	hypothetical protein	1	1	reverse	No	0.484	0	3.487	32.078
EIN_172510	EIN_172510-t26_1	E. invadens IP1	KB207112:490,442..492,190(-)	rap GTPase-activating protein, putative	2	2	reverse	No	2.169	4.588	7.394	55.674
EIN_085080	EIN_085080-t26_1	E. invadens IP1	KB207085:691,525..691,923(+)	hypothetical protein	1	1	forward	No	5.714	1.877	8.486	868.208
EIN_525200	EIN_525200-t26_1	E. invadens IP1	KB206604:34,422..35,394(-)	cAMP-dependent protein kinase type, putative	2	2	reverse	No	2.015	14.428	39.289	116.389
EIN_327690	EIN_327690-t26_1	E. invadens IP1	KB207015:248,938..249,318(+)	hypothetical protein	1	1	forward	No	8.103	9.281	19.816	108.437
EIN_025140	EIN_025140-t26_1	E. invadens IP1	KB206484:952,848..953,447(+)	hypothetical protein	1	1	forward	No	0.319	3.248	18.005	28.85
EIN_487660	EIN_487660-t26_1	E. invadens IP1	KB206670:410,599..412,950(-)	heat shock 70 kDa protein, putative	1	1	reverse	No	2.863	2.436	1.916	40.72
EIN_080000	EIN_080000-t26_1	E. invadens IP1	KB207085:147,112..147,474(-)	hypothetical protein	1	1	reverse	No	7.421	1.624	57.04	539.981
EIN_310120	EIN_310120-t26_1	E. invadens IP1	KB207092:65,803..66,528(-)	hypothetical protein	1	1	reverse	No	4.536	3.892	8.262	199.135
EIN_430520	EIN_430520-t26_1	E. invadens IP1	KB206168:381,642..383,000(-)	sam/hd domain protein, putative	1	1	reverse	No	2.907	1.392	1.901	79.196
EIN_052230	EIN_052230-t26_1	E. invadens IP1	KB206292:84,108..85,238(+)	hypothetical protein	1	1	forward	No	0.793	0.042	0.898	36.531
EIN_402740	EIN_402740-t26_1	E. invadens IP1	KB206537:11,612..12,097(+)	hypothetical protein	1	1	forward	No	0.705	0.738	6.286	766.831
EIN_502480	EIN_502480-t26_1	E. invadens IP1	KB207167:105,042..105,863(-)	hypothetical protein	1	1	reverse	No	0.044	0	2.095	22.319
EIN_173740	EIN_173740-t26_1	E. invadens IP1	KB207112:657,761..658,186(-)	hypothetical protein	1	1	reverse	No	5.989	14.502	40.202	114.939
EIN_390920	EIN_390920-t26_1	E. invadens IP1	KB206629:208,787..209,419(+)	hypothetical protein	1	1	forward	No	6.518	2.426	12.408	234.889
EIN_372340	EIN_372340-t26_1	E. invadens IP1	KB206332:510,820..511,953(-)	actin, putative	1	1	reverse	No	9.81	12.361	22.121	132.131
EIN_425120	EIN_425120-t26_1	E. invadens IP1	KB206573:166,494..166,973(-)	hypothetical protein	1	1	reverse	No	9.711	57.68	36.834	648.625
EIN_274360	EIN_274360-t26_1	E. invadens IP1	KB206783:195,646..196,182(+)	hypothetical protein	1	1	forward	No	5.065	10.051	139.748	189.244
EIN_085020	EIN_085020-t26_1	E. invadens IP1	KB207085:681,239..681,853(-)	hypothetical protein	1	1	reverse	No	1.508	0.612	11.36	141.142
EIN_403140	EIN_403140-t26_1	E. invadens IP1	KB206537:51,002..52,357(-)	hypothetical protein	1	1	reverse	No	0.551	3.08	4.236	40.191
EIN_079020	EIN_079020-t26_1	E. invadens IP1	KB207085:23,691..24,200(+)	hypothetical protein	2	2	forward	No	24.013	4.989	20.52	134.732
EIN_246840	EIN_246840-t26_1	E. invadens IP1	KB206169:50,781..51,227(-)	hypothetical protein	1	1	reverse	No	6.947	22.823	52.19	241.258
EIN_173650	EIN_173650-t26_1	E. invadens IP1	KB207112:640,314..640,937(+)	hypothetical protein	1	1	forward	No	4.239	2.299	17.467	171.556
EIN_047000	EIN_047000-t26_1	E. invadens IP1	KB206215:82,796..83,425(-)	hypothetical protein	2	2	reverse	No	3.721	1.498	6.047	56.037
EIN_023210	EIN_023210-t26_1	E. invadens IP1	KB206484:764,850..767,915(+)	Cyst wall-specific glycoprotein Jacob family protein	1	1	forward	No	1.211	19.891	48.943	118.978
EIN_097230	EIN_097230-t26_1	E. invadens IP1	KB206860:685,520..686,814(-)	Rho GTPase-activating protein, putative	2	2	reverse	No	4.613	3.755	65.9	66.129
EIN_154210	EIN_154210-t26_1	E. invadens IP1	KB206474:493,957..494,655(+)	hypothetical protein	1	1	forward	No	0.209	0.369	2.245	21.583
EIN_274470	EIN_274470-t26_1	E. invadens IP1	KB206783:198,037..198,855(-)	hypothetical protein	1	1	reverse	No	1.079	0.179	2.11	41.871
EIN_184730	EIN_184730-t26_1	E. invadens IP1	KB206248:872,965..873,276(-)	hypothetical protein	1	1	reverse	No	1.674	0.274	7.603	45.542
EIN_373060	EIN_373060-t26_1	E. invadens IP1	KB207268:17,435..19,660(+)	galactose-specific adhesin 170kD subunit	1	1	forward	No	0.044	0.116	4.909	132.73
EIN_056100	EIN_056100-t26_1	E. invadens IP1	KB206292:547,570..549,378(-)	structural maintenance of chromosomes protein	2	2	reverse	No	2.356	6.244	6.346	57.855
EIN_129160	EIN_129160-t26_1	E. invadens IP1	KB206458:169,247..173,476(+)	bile salt export pump, putative	4	4	forward	No	0.374	0.39	1.437	18.113
EIN_525310	EIN_525310-t26_1	E. invadens IP1	KB206604:56,659..57,264(+)	hypothetical protein	1	1	forward	No	17.979	10.22	29.366	226.074
EIN_377620	EIN_377620-t26_1	E. invadens IP1	KB207268:254,249..255,967(+)	hypothetical protein	1	1	forward	No	11.01	5.526	13.366	453.725
EIN_497900	EIN_497900-t26_1	E. invadens IP1	KB206184:92,615..93,166(+)	TATA-box-binding protein, putative	1	1	forward	No	2.257	3.86	14.024	56.618
EIN_114940	EIN_114940-t26_1	E. invadens IP1	KB207005:298,776..299,099(-)	hypothetical protein	1	1	reverse	No	13.641	3.565	22.241	690.443
EIN_372240	EIN_372240-t26_1	E. invadens IP1	KB206332:482,326..485,049(-)	serine-threonine protein kinase, putative	1	1	reverse	No	0.341	0.253	1.167	33.562
EIN_085660	EIN_085660-t26_1	E. invadens IP1	KB207085:737,313..737,618(-)	hypothetical protein	1	1	reverse	No	40.231	34.182	2962.89	10192.2
EIN_359740	EIN_359740-t26_1	E. invadens IP1	KB206483:139,437..139,859(-)	hypothetical protein	1	1	reverse	No	2.819	1.086	1.931	40.214
EIN_065760	EIN_065760-t26_1	E. invadens IP1	KB207140:210,143..214,051(-)	protein serine/threonine kinase, putative	1	1	reverse	No	0.044	0.105	0.464	19.27
EIN_370380	EIN_370380-t26_1	E. invadens IP1	KB206332:203,826..204,539(-)	hypothetical protein	1	1	reverse	No	1.497	0.074	4.685	18.999
EIN_281950	EIN_281950-t26_1	E. invadens IP1	KB207030:267,444..267,785(-)	hypothetical protein	1	1	reverse	No	112.06	7.52	56.845	648.371
EIN_267680	EIN_267680-t26_1	E. invadens IP1	KB206479:73,408..74,274(-)	hypothetical protein	2	2	reverse	No	1.299	1.582	2.425	37.118
EIN_129210	EIN_129210-t26_1	E. invadens IP1	KB206458:180,010..181,338(-)	hypothetical protein	1	1	reverse	No	0.044	0.2	0.898	92.694
EIN_487630	EIN_487630-t26_1	E. invadens IP1	KB206670:403,268..404,185(-)	hypothetical protein	1	1	reverse	No	0.716	0.158	2.065	131.349
EIN_408540	EIN_408540-t26_1	E. invadens IP1	KB207048:103,357..105,199(+)	Rho/RAC guanine nucleotide exchange factor, putative	2	2	forward	No	0.033	0.095	1.512	31.364
EIN_153940	EIN_153940-t26_1	E. invadens IP1	KB206474:471,230..471,910(+)	galactose-inhibitable lectin 35 kDa subunit precursor, putative	1	1	forward	No	1.53	2.795	3.981	52.797
EIN_065970	EIN_065970-t26_1	E. invadens IP1	KB207140:235,935..236,357(+)	hypothetical protein	1	1	forward	No	0	3.248	4.52	48.741
EIN_372160	EIN_372160-t26_1	E. invadens IP1	KB206332:462,657..464,375(-)	hypothetical protein	3	3	reverse	No	1.784	0.707	1.811	21.801
EIN_111660	EIN_111660-t26_1	E. invadens IP1	KB207005:98,657..99,953(-)	hypothetical protein	1	1	reverse	No	0.727	1.603	8.756	47.757
EIN_403150	EIN_403150-t26_1	E. invadens IP1	KB206537:53,596..54,273(+)	hypothetical protein	1	1	forward	No	0.661	2.204	1.661	59.184
EIN_327490	EIN_327490-t26_1	E. invadens IP1	KB207015:212,369..214,147(+)	hypothetical protein	4	4	forward	No	0.077	0	4.715	54.817
EIN_405210	EIN_405210-t26_1	E. invadens IP1	KB206537:285,102..285,902(+)	hypothetical protein	1	1	forward	No	16.482	9.292	67.113	184.031
EIN_171320	EIN_171320-t26_1	E. invadens IP1	KB207112:373,132..373,941(+)	hypothetical protein	1	1	forward	No	0.044	0.063	1.601	37.958
EIN_020270	EIN_020270-t26_1	E. invadens IP1	KB206484:495,505..497,256(-)	hypothetical protein	1	1	reverse	No	0.683	0.074	1.212	16.283
EIN_032440	EIN_032440-t26_1	E. invadens IP1	KB206969:150,026..150,520(+)	hypothetical protein	1	1	forward	No	1.024	1.919	2.559	30.852
EIN_043920	EIN_043920-t26_1	E. invadens IP1	KB206902:92,281..92,934(+)	hypothetical protein	1	1	forward	No	0.231	0.158	2.095	248.733
EIN_026480	EIN_026480-t26_1	E. invadens IP1	KB206484:1,090,221..1,090,790(-)	hypothetical protein	1	1	reverse	No	1.178	0.39	2.095	35.265
EIN_252300	EIN_252300-t26_1	E. invadens IP1	KB206169:559,002..560,039(-)	serine/threonine protein kinase Nek3, putative	2	2	reverse	No	0.595	0.454	6.526	317.342
EIN_404940	EIN_404940-t26_1	E. invadens IP1	KB206537:235,378..236,316(-)	tyrosine protein kinase, putative	1	1	reverse	No	0.033	0.053	1.123	15.213
EIN_094540	EIN_094540-t26_1	E. invadens IP1	KB206860:223,888..225,978(+)	triadin, putative	1	1	forward	No	1.288	0.675	1.272	33.257
EIN_153440	EIN_153440-t26_1	E. invadens IP1	KB206474:408,336..408,986(-)	competence protein comec, putative	1	1	reverse	No	2.213	0.559	1.048	29.529
EIN_462870	EIN_462870-t26_1	E. invadens IP1	KB206565:67,328..70,687(+)	axoneme-associated protein mst101, putative	1	1	forward	No	1.552	0.707	10.043	29.465
EIN_155890	EIN_155890-t26_1	E. invadens IP1	KB206474:706,983..708,266(+)	hypothetical protein	1	1	forward	No	6.947	15.124	77.799	206.534
EIN_278060	EIN_278060-t26_1	E. invadens IP1	KB207139:33,515..34,130(+)	hypothetical protein	2	2	forward	No	1.376	2.521	3.921	55.755
EIN_380780	EIN_380780-t26_1	E. invadens IP1	KB206395:177,200..177,532(-)	hypothetical protein	1	1	reverse	No	2.786	1.445	21.164	1135.35
EIN_165000	EIN_165000-t26_1	E. invadens IP1	KB206683:114,329..114,751(+)	hypothetical protein	1	1	forward	No	29.661	25.491	1054.94	175.573
EIN_371990	EIN_371990-t26_1	E. invadens IP1	KB206332:431,354..432,337(+)	meiotic recombination protein SPO11, putative	1	1	forward	No	0.793	2.7	82.379	11.007
EIN_095780	EIN_095780-t26_1	E. invadens IP1	KB206860:414,889..415,683(+)	hypothetical protein	1	1	forward	No	16.196	461.763	3067.38	490.003
EIN_315520	EIN_315520-t26_1	E. invadens IP1	KB206890:57,486..58,055(-)	hypothetical protein	1	1	reverse	No	2.433	9.893	177.42	19.73
EIN_162500	EIN_162500-t26_1	E. invadens IP1	KB206960:225,009..225,650(+)	hypothetical protein	1	1	forward	No	10.427	32.716	3534.53	508.329
EIN_398800	EIN_398800-t26_1	E. invadens IP1	KB206411:216,755..217,699(-)	hypothetical protein	1	1	reverse	No	5.857	23.498	541.391	786.176
EIN_224440	EIN_224440-t26_1	E. invadens IP1	KB206756:355,209..356,363(-)	hypothetical protein	1	1	reverse	No	9.568	13.194	475.251	62.377
EIN_461630	EIN_461630-t26_1	E. invadens IP1	KB206565:18,447..19,805(-)	U1 small nuclear ribonucleoprotein 70 kDa, putative	2	2	reverse	No	2.554	4.282	55.783	56.169
EIN_390800	EIN_390800-t26_1	E. invadens IP1	KB206629:183,562..184,851(+)	hypothetical protein	1	1	forward	No	6.496	22.538	404.143	71.854
EIN_173210	EIN_173210-t26_1	E. invadens IP1	KB207112:572,418..572,774(+)	hypothetical protein	1	1	forward	No	7.498	119.704	17682.8	1198.26
EIN_404540	EIN_404540-t26_1	E. invadens IP1	KB206537:182,810..184,354(-)	chitotriosidase-1 precursor, putative	1	1	reverse	No	2.753	57.289	1383.76	281.846
EIN_311750	EIN_311750-t26_1	E. invadens IP1	KB207208:31,239..32,205(-)	syntaxin-3, putative	3	3	reverse	No	8.995	34.034	712.989	77.055
EIN_344220	EIN_344220-t26_1	E. invadens IP1	KB206755:27,158..27,796(+)	hypothetical protein	1	1	forward	No	1.013	12.382	570.667	26.991
EIN_320300	EIN_320300-t26_1	E. invadens IP1	KB206890:259,975..261,099(+)	hypothetical protein	1	1	forward	No	1.685	3.628	238.157	53.77
EIN_371110	EIN_371110-t26_1	E. invadens IP1	KB206332:306,477..307,820(+)	tubulin beta chain, putative	1	1	forward	No	2.169	24.827	535.928	158.944
EIN_230150	EIN_230150-t26_1	E. invadens IP1	KB206756:898,172..899,365(+)	hypothetical protein	2	2	forward	No	1.079	8.69	495.906	199.514
EIN_184510	EIN_184510-t26_1	E. invadens IP1	KB206248:845,002..845,814(-)	hypothetical protein	1	1	reverse	No	2.488	77.982	2570.9	405.18
EIN_367840	EIN_367840-t26_1	E. invadens IP1	KB206132:1,434..1,742(-)	hypothetical protein	1	1	reverse	No	4.217	3.565	172.945	13.867
EIN_489980	EIN_489980-t26_1	E. invadens IP1	KB206684:16,861..17,643(-)	hypothetical protein	1	1	reverse	No	1.42	11.085	127.475	16.341
EIN_061020	EIN_061020-t26_1	E. invadens IP1	KB206292:1,126,026..1,127,733(+)	hypothetical protein	2	2	forward	No	0.782	5.59	125.559	8.113
EIN_462110	EIN_462110-t26_1	E. invadens IP1	KB206565:33,842..36,310(+)	amino acid transporter, putative	2	2	forward	No	0.738	2.879	68.849	50.202
EIN_165280	EIN_165280-t26_1	E. invadens IP1	KB206683:134,912..135,388(-)	hypothetical protein	1	1	reverse	No	11.329	75.767	1938.29	214.641
EIN_319410	EIN_319410-t26_1	E. invadens IP1	KB206890:230,628..232,673(+)	Cyst wall-specific glycoprotein Jacob family protein	1	1	forward	No	7.311	235.696	2304.01	392.176
EIN_247140	EIN_247140-t26_1	E. invadens IP1	KB206169:128,217..128,591(-)	hypothetical protein	2	2	reverse	No	30.674	451.396	6194.21	2463.69
EIN_062750	EIN_062750-t26_1	E. invadens IP1	KB206292:1,272,251..1,273,765(-)	hypothetical protein	1	1	reverse	No	0.903	20.091	232.335	33.815
EIN_406230	EIN_406230-t26_1	E. invadens IP1	KB206537:407,091..407,450(+)	hypothetical protein	1	1	forward	No	5.395	25.997	6589.8	2369.27
EIN_430510	EIN_430510-t26_1	E. invadens IP1	KB206168:379,646..380,920(-)	hypothetical protein	1	1	reverse	No	0.595	2.299	86.136	23.769
EIN_247160	EIN_247160-t26_1	E. invadens IP1	KB206169:130,383..130,997(-)	hypothetical protein	1	1	reverse	No	9.403	60.063	840.689	84.766
EIN_066080	EIN_066080-t26_1	E. invadens IP1	KB207140:268,692..270,533(-)	chitin binding lectin, putative	1	1	reverse	No	1.101	53.872	2076.03	590.476
EIN_006220	EIN_006220-t26_1	E. invadens IP1	KB206272:124,729..126,048(-)	protein phosphatase 2A, caeel, putative	1	1	reverse	No	5.67	15.198	283.552	46.681
EIN_113600	EIN_113600-t26_1	E. invadens IP1	KB207005:194,824..195,255(-)	hypothetical protein	1	1	reverse	No	23.033	11.327	341.685	195.188
EIN_267890	EIN_267890-t26_1	E. invadens IP1	KB206479:96,350..97,729(-)	hypothetical protein	1	1	reverse	No	13.895	18.72	1002.11	511.338
EIN_425370	EIN_425370-t26_1	E. invadens IP1	KB206573:191,223..192,137(+)	phosphatidylinositol-specific phospholipase C X domain containing protein, putative	1	1	forward	No	1.894	7.288	508.733	357.831
EIN_114030	EIN_114030-t26_1	E. invadens IP1	KB207005:238,247..238,797(-)	hypothetical protein	2	2	reverse	No	19.961	421.444	25730	1770.01
EIN_055950	EIN_055950-t26_1	E. invadens IP1	KB206292:539,915..541,156(+)	phosphatase, putative	1	1	forward	No	0.848	4.018	93.41	12.785
EIN_284560	EIN_284560-t26_1	E. invadens IP1	KB207106:172,828..173,148(+)	high mobility group protein B3, putative	1	1	forward	No	209.896	3422.93	20857.5	7156.39
EIN_052370	EIN_052370-t26_1	E. invadens IP1	KB206292:109,099..109,551(+)	hypothetical protein	1	1	forward	No	0.969	62.721	2064.43	50.594
EIN_005640	EIN_005640-t26_1	E. invadens IP1	KB206272:76,386..78,287(-)	hypothetical protein	1	1	reverse	No	1.574	8.163	74.117	26.968
EIN_053570	EIN_053570-t26_1	E. invadens IP1	KB206292:263,933..264,898(+)	hypothetical protein	1	1	forward	No	8.544	7.161	337.239	31.479
EIN_021000	EIN_021000-t26_1	E. invadens IP1	KB206484:598,286..599,230(-)	hypothetical protein	1	1	reverse	No	2.477	5.168	279.227	57.354
EIN_381460	EIN_381460-t26_1	E. invadens IP1	KB206395:261,292..261,870(+)	hypothetical protein	1	1	forward	No	2.587	7.488	71.049	48.102
EIN_411020	EIN_411020-t26_1	E. invadens IP1	KB206788:60,210..61,553(+)	hypothetical protein	1	1	forward	No	1.211	113.967	1515.72	96.377
EIN_093430	EIN_093430-t26_1	E. invadens IP1	KB206860:65,891..67,735(-)	hypothetical protein	1	1	reverse	No	9.469	17.697	223.175	118.029
EIN_229830	EIN_229830-t26_1	E. invadens IP1	KB206756:878,319..878,912(-)	hypothetical protein	1	1	reverse	No	37.467	289.632	2072.36	543.893
EIN_498300	EIN_498300-t26_1	E. invadens IP1	KB206184:129,646..131,631(-)	hypothetical protein	2	2	reverse	No	2.367	5.157	138.551	33.539
EIN_461610	EIN_461610-t26_1	E. invadens IP1	KB206565:17,123..17,695(+)	hypothetical protein	1	1	forward	No	3.732	10.589	392.318	28.263
EIN_405070	EIN_405070-t26_1	E. invadens IP1	KB206537:255,422..256,168(-)	hypothetical protein	1	1	reverse	No	1.31	17.001	489.276	14.045
EIN_425450	EIN_425450-t26_1	E. invadens IP1	KB206573:201,695..202,580(+)	hypothetical protein	2	2	forward	No	1.685	2.31	124.003	66.33
EIN_129060	EIN_129060-t26_1	E. invadens IP1	KB206458:145,489..146,037(-)	hypothetical protein	1	1	reverse	No	2.786	16.295	89.623	105.019
EIN_425350	EIN_425350-t26_1	E. invadens IP1	KB206573:186,716..187,642(+)	hypothetical protein	1	1	forward	No	0.297	2.489	103.168	29.753
EIN_048150	EIN_048150-t26_1	E. invadens IP1	KB206215:201,720..205,864(-)	tuberin, putative	2	2	reverse	No	3.435	46.247	441.8	91.371
EIN_058000	EIN_058000-t26_1	E. invadens IP1	KB206292:805,545..806,480(-)	hypothetical protein	1	1	reverse	No	1.288	66.265	960.665	87.769
EIN_391550	EIN_391550-t26_1	E. invadens IP1	KB206629:265,497..265,811(-)	hypothetical protein	1	1	reverse	No	5.472	42.904	192.956	255.309
EIN_487220	EIN_487220-t26_1	E. invadens IP1	KB206670:332,615..334,169(+)	hypothetical protein	2	2	forward	No	1.795	6.476	411.626	21.209
EIN_525290	EIN_525290-t26_1	E. invadens IP1	KB206604:53,967..54,953(+)	hypothetical protein	2	2	forward	No	1.211	14.375	265.487	22.336
EIN_425140	EIN_425140-t26_1	E. invadens IP1	KB206573:169,378..170,946(-)	hypothetical protein	1	1	reverse	No	1.486	5.052	185.622	114.616
EIN_145890	EIN_145890-t26_1	E. invadens IP1	KB206843:96,431..98,440(-)	hypothetical protein	1	1	reverse	No	0.341	2.088	40.157	14.264
EIN_118080	EIN_118080-t26_1	E. invadens IP1	KB206391:139,453..141,651(+)	hypothetical protein	1	1	forward	No	2.521	7.688	82.125	44.978
EIN_432600	EIN_432600-t26_1	E. invadens IP1	KB206267:59,087..59,998(-)	hypothetical protein	1	1	reverse	No	1.629	43.041	1877.63	250.516
EIN_427860	EIN_427860-t26_1	E. invadens IP1	KB206168:31,404..32,030(-)	hypothetical protein	1	1	reverse	No	0.363	6.95	244.503	5.944
EIN_185040	EIN_185040-t26_1	E. invadens IP1	KB206248:910,874..911,488(+)	2-Cys peroxiredoxin BAS1, putative	1	1	forward	No	2.951	13.32	815.305	182.828
EIN_487710	EIN_487710-t26_1	E. invadens IP1	KB206670:420,749..421,129(-)	hypothetical protein	1	1	reverse	No	3.347	1.487	208.896	13.148
EIN_188290	EIN_188290-t26_1	E. invadens IP1	KB206371:20,259..20,930(-)	hypothetical protein	1	1	reverse	No	4.569	7.393	229.491	39.023
EIN_369380	EIN_369380-t26_1	E. invadens IP1	KB206332:35,163..35,792(-)	hypothetical protein	1	1	reverse	No	6.441	137.286	5251.73	783.006
EIN_151330	EIN_151330-t26_1	E. invadens IP1	KB206474:204,417..205,097(+)	hypothetical protein	1	1	forward	No	5.428	21.789	1172.49	58.701
EIN_341140	EIN_341140-t26_1	E. invadens IP1	KB206175:210,349..211,738(-)	tyrosyl-DNA phosphodiesterase, putative	2	2	reverse	No	7.674	40.014	948.826	98.477
EIN_371320	EIN_371320-t26_1	E. invadens IP1	KB206332:325,407..329,528(-)	CCR4-not transcription complex, putative	1	1	reverse	No	0.936	7.931	75.36	20.674
EIN_247110	EIN_247110-t26_1	E. invadens IP1	KB206169:105,843..107,948(-)	denn domain containing protein, putative	1	1	reverse	No	2.929	11.981	202.76	23.821
EIN_054510	EIN_054510-t26_1	E. invadens IP1	KB206292:368,560..369,912(-)	hypothetical protein	1	1	reverse	No	5.516	16.885	477.302	20.392
EIN_425050	EIN_425050-t26_1	E. invadens IP1	KB206573:150,481..151,555(-)	hypothetical protein	5	5	reverse	No	8.037	17.465	829.957	107.649
EIN_095080	EIN_095080-t26_1	E. invadens IP1	KB206860:305,905..306,699(-)	hypothetical protein	3	3	reverse	No	16.922	101.395	2202.83	137.937
EIN_274910	EIN_274910-t26_1	E. invadens IP1	KB206783:303,006..303,773(+)	hypothetical protein	2	2	forward	No	2.786	13.278	805.845	76.394
EIN_492240	EIN_492240-t26_1	E. invadens IP1	KB206684:126,610..129,255(-)	hypothetical protein	1	1	reverse	No	1.101	10.536	381.961	34.609
EIN_497930	EIN_497930-t26_1	E. invadens IP1	KB206184:98,689..98,997(+)	hypothetical protein	1	1	forward	No	4.933	10.125	1259.65	620.241
EIN_335410	EIN_335410-t26_1	E. invadens IP1	KB206750:93,652..95,349(-)	phospholipase D, putative	1	1	reverse	No	5.461	17.244	143.295	152.252
EIN_430700	EIN_430700-t26_1	E. invadens IP1	KB206168:427,336..428,217(-)	hypothetical protein	1	1	reverse	No	18.442	15.314	862.122	303.463
EIN_429360	EIN_429360-t26_1	E. invadens IP1	KB206168:180,579..181,859(+)	hypothetical protein	1	1	forward	No	3.237	23.551	247.99	24.903
EIN_359700	EIN_359700-t26_1	E. invadens IP1	KB206483:128,551..130,437(+)	hypothetical protein	1	1	forward	No	2.356	10.694	521.365	31.261
EIN_022850	EIN_022850-t26_1	E. invadens IP1	KB206484:736,619..738,259(+)	hypothetical protein	1	1	forward	No	0.385	2.141	154.087	34.586
EIN_498410	EIN_498410-t26_1	E. invadens IP1	KB206184:151,281..153,317(-)	Rho/RAC guanine nucleotide exchange factor, putative	1	1	reverse	No	0.98	31.598	287.204	83.949
EIN_440420	EIN_440420-t26_1	E. invadens IP1	KB207216:100,301..101,567(-)	hypothetical protein	2	2	reverse	No	0.231	3.871	106.027	27.049
EIN_467900	EIN_467900-t26_1	E. invadens IP1	KB207240:80,414..81,101(-)	hypothetical protein	3	3	reverse	No	0.65	2.162	164.818	18.677
EIN_372300	EIN_372300-t26_1	E. invadens IP1	KB206332:500,378..500,837(-)	hypothetical protein	2	2	reverse	No	3.534	6.254	506.099	63.707
EIN_318350	EIN_318350-t26_1	E. invadens IP1	KB206890:184,955..185,608(+)	hypothetical protein	1	1	forward	No	3.523	14.47	189.11	36.238
EIN_172070	EIN_172070-t26_1	E. invadens IP1	KB207112:459,404..460,189(-)	hypothetical protein	1	1	reverse	No	6.749	9.334	171.463	83.396
EIN_430830	EIN_430830-t26_1	E. invadens IP1	KB206168:455,012..456,039(+)	hypothetical protein	2	2	forward	No	2.224	3.343	149.297	27.152
EIN_493100	EIN_493100-t26_1	E. invadens IP1	KB206684:178,344..179,917(-)	outer membrane protein yopM, putative	3	3	reverse	No	1.464	35.247	520.736	28.671
EIN_093740	EIN_093740-t26_1	E. invadens IP1	KB206860:138,889..140,058(-)	hypothetical protein	1	1	reverse	No	8.004	71.728	762.935	119.749
EIN_087190	EIN_087190-t26_1	E. invadens IP1	KB207085:930,729..931,064(+)	hypothetical protein	1	1	forward	No	3.061	207.305	9268.31	189.273
EIN_274730	EIN_274730-t26_1	E. invadens IP1	KB206783:240,867..241,646(+)	hypothetical protein	1	1	forward	No	1.563	51.309	457.5	87.159
EIN_026400	EIN_026400-t26_1	E. invadens IP1	KB206484:1,080,999..1,081,985(-)	hypothetical protein	1	1	reverse	No	3.832	3.016	146.917	18.24
EIN_274670	EIN_274670-t26_1	E. invadens IP1	KB206783:222,779..223,132(-)	histone H3, putative	1	1	reverse	No	4.536	5.115	479.023	52.584
EIN_095450	EIN_095450-t26_1	E. invadens IP1	KB206860:335,133..339,308(+)	hypothetical protein	5	5	forward	No	0.551	4.451	52.22	22.687
EIN_425400	EIN_425400-t26_1	E. invadens IP1	KB206573:194,948..196,293(-)	hypothetical protein	2	2	reverse	No	3.259	23.034	579.019	60.467
EIN_375200	EIN_375200-t26_1	E. invadens IP1	KB207268:100,801..102,474(+)	hypothetical protein	1	1	forward	No	0.694	1.329	76.886	14.937
EIN_335430	EIN_335430-t26_1	E. invadens IP1	KB206750:100,662..101,859(-)	hypothetical protein	2	2	reverse	No	4.206	10.336	467.199	294.447
EIN_282060	EIN_282060-t26_1	E. invadens IP1	KB207030:296,755..297,738(-)	syntaxin-2, putative	1	1	reverse	No	9.887	18.446	786.478	147.166
EIN_062720	EIN_062720-t26_1	E. invadens IP1	KB206292:1,266,100..1,266,711(-)	hypothetical protein	1	1	reverse	No	2.653	15.598	147.576	36.031
EIN_340770	EIN_340770-t26_1	E. invadens IP1	KB206175:169,949..171,604(+)	transmembrane protein, putative	2	2	forward	No	3.039	15.63	227.126	66.693
EIN_425170	EIN_425170-t26_1	E. invadens IP1	KB206573:175,049..176,689(-)	hypothetical protein	1	1	reverse	No	7.795	25.924	1181.07	51.365
EIN_253550	EIN_253550-t26_1	E. invadens IP1	KB206169:695,153..695,851(-)	hypothetical protein	1	1	reverse	No	0.793	11.032	299.073	44.126
EIN_165410	EIN_165410-t26_1	E. invadens IP1	KB206683:140,171..141,301(+)	hypothetical protein	2	2	forward	No	0.573	4.103	208.328	6.732
EIN_176310	EIN_176310-t26_1	E. invadens IP1	KB206248:129,458..130,423(-)	hypothetical protein	1	1	reverse	No	0.573	6.096	281.322	40.075
EIN_525890	EIN_525890-t26_1	E. invadens IP1	KB206604:91,531..91,929(+)	hypothetical protein	1	1	forward	No	5.241	25.291	1779.73	80.669
EIN_176730	EIN_176730-t26_1	E. invadens IP1	KB206248:223,452..225,428(+)	hypothetical protein	1	1	forward	No	0.98	12.076	181.102	42.061
EIN_227280	EIN_227280-t26_1	E. invadens IP1	KB206756:629,878..631,074(-)	hypothetical protein	1	1	reverse	No	1.596	7.298	324.263	32.526
EIN_313140	EIN_313140-t26_1	E. invadens IP1	KB206312:78,945..80,042(+)	cysteine protease, putative	1	1	forward	No	2.037	9.154	321.329	38.603
EIN_162250	EIN_162250-t26_1	E. invadens IP1	KB206960:191,533..192,414(+)	hypothetical protein	1	1	forward	No	9.458	21.273	846.721	147.753
EIN_185610	EIN_185610-t26_1	E. invadens IP1	KB206248:976,457..977,087(-)	hypothetical protein	2	2	reverse	No	3.666	14.955	562.555	38.292
EIN_130870	EIN_130870-t26_1	E. invadens IP1	KB206244:45,464..45,893(+)	hypothetical protein	1	1	forward	No	2.213	7.362	75.494	92.418
EIN_097380	EIN_097380-t26_1	E. invadens IP1	KB206860:711,052..711,585(-)	hypothetical protein	1	1	reverse	No	0.606	4.06	52.759	25.783
EIN_087130	EIN_087130-t26_1	E. invadens IP1	KB207085:921,420..922,775(+)	hypothetical protein	1	1	forward	No	0.121	1.909	104.605	14.609
EIN_153910	EIN_153910-t26_1	E. invadens IP1	KB206474:459,066..460,370(-)	ornithine decarboxylase, putative	1	1	reverse	No	9.964	70.325	1258.15	135.025
EIN_282080	EIN_282080-t26_1	E. invadens IP1	KB207030:300,737..301,711(+)	hypothetical protein	1	1	forward	No	4.239	68.775	956.714	291.702
EIN_150920	EIN_150920-t26_1	E. invadens IP1	KB206474:152,776..153,357(-)	hypothetical protein	1	1	reverse	No	2.565	23.435	931.001	25.915
EIN_400360	EIN_400360-t26_1	E. invadens IP1	KB206411:347,435..350,020(+)	caldesmon, putative	1	1	forward	No	3.138	8.279	89.369	54.886
EIN_260130	EIN_260130-t26_1	E. invadens IP1	KB206237:22,868..23,493(-)	cysteine protease, putative	1	1	reverse	No	0.98	8.574	465.223	57.941
EIN_486850	EIN_486850-t26_1	E. invadens IP1	KB206670:287,515..287,889(+)	hypothetical protein	1	1	forward	No	1.321	7.077	738.104	71.434
EIN_097080	EIN_097080-t26_1	E. invadens IP1	KB206860:666,346..667,140(+)	hypothetical protein	1	1	forward	No	1.707	3.828	194.199	77.775
EIN_267170	EIN_267170-t26_1	E. invadens IP1	KB206479:15,407..16,879(+)	importin subunit alpha-2, putative	1	1	forward	No	1.894	12.171	208.941	64.967
EIN_171550	EIN_171550-t26_1	E. invadens IP1	KB207112:401,365..402,666(-)	hypothetical protein	1	1	reverse	No	2.753	34.234	148.803	47.343
EIN_254550	EIN_254550-t26_1	E. invadens IP1	KB206169:745,882..746,238(+)	hypothetical protein	1	1	forward	No	26.094	35.637	1668.92	378.453
EIN_095790	EIN_095790-t26_1	E. invadens IP1	KB206860:416,202..418,210(+)	hypothetical protein	2	2	forward	No	2.202	15.788	243.635	15.133
EIN_425080	EIN_425080-t26_1	E. invadens IP1	KB206573:157,664..158,512(-)	hypothetical protein	1	1	reverse	No	4.316	8.342	295.9	16.076
EIN_307040	EIN_307040-t26_1	E. invadens IP1	KB206936:96,834..97,916(+)	hypothetical protein	2	2	forward	No	2.213	7.942	166.899	34.54
EIN_327470	EIN_327470-t26_1	E. invadens IP1	KB207015:206,338..207,055(-)	hypothetical protein	2	2	reverse	No	0.705	10.019	464.804	77.631
EIN_046610	EIN_046610-t26_1	E. invadens IP1	KB206215:56,405..57,388(+)	longevity assurance factor, putative	1	1	forward	No	0.87	29.32	309.894	44.282
EIN_057800	EIN_057800-t26_1	E. invadens IP1	KB206292:788,779..789,369(-)	hypothetical protein	1	1	reverse	No	2.918	5.252	622.782	228.376
EIN_371050	EIN_371050-t26_1	E. invadens IP1	KB206332:291,684..295,523(+)	suppressor of ty, putative	2	2	forward	No	2.951	13.995	106.686	53.827
EIN_093420	EIN_093420-t26_1	E. invadens IP1	KB206860:64,815..65,603(-)	hypothetical protein	1	1	reverse	No	1.046	27.674	251.163	27.158
EIN_429040	EIN_429040-t26_1	E. invadens IP1	KB206168:141,774..142,766(+)	protein ASC1, putative	1	1	forward	No	0.176	12.487	401.897	38.902
EIN_130500	EIN_130500-t26_1	E. invadens IP1	KB206244:28,018..29,073(+)	hypothetical protein	1	1	forward	No	1.883	16.495	270.501	22.906
EIN_185880	EIN_185880-t26_1	E. invadens IP1	KB206248:1,004,583..1,005,521(+)	hypothetical protein	1	1	forward	No	1.762	6.465	310.598	30.012
EIN_418470	EIN_418470-t26_1	E. invadens IP1	KB206772:137,294..138,316(-)	meiotic recombination protein dmc1, putative	1	1	reverse	No	2.786	45.34	978.387	81.227
EIN_059200	EIN_059200-t26_1	E. invadens IP1	KB206292:930,241..931,684(-)	hypothetical protein	1	1	reverse	No	1.563	12.93	193.48	21.289
EIN_154700	EIN_154700-t26_1	E. invadens IP1	KB206474:554,190..555,185(+)	hypothetical protein	1	1	forward	No	3.964	3.639	95.386	46.986
EIN_417390	EIN_417390-t26_1	E. invadens IP1	KB207254:57,930..58,724(-)	hypothetical protein	1	1	reverse	No	6.122	24.321	1216.57	72.913
EIN_486920	EIN_486920-t26_1	E. invadens IP1	KB206670:304,570..306,370(-)	elongation factor 2 kinase, putative	3	3	reverse	No	2.158	27.864	190.472	156.602
EIN_379940	EIN_379940-t26_1	E. invadens IP1	KB206395:96,299..100,321(+)	multidrug resistance protein, putative	1	1	forward	No	0.187	9.408	261.311	45.616
EIN_113870	EIN_113870-t26_1	E. invadens IP1	KB207005:214,634..214,975(-)	hypothetical protein	1	1	reverse	No	32.259	85.47	1184.59	257.197
EIN_380920	EIN_380920-t26_1	E. invadens IP1	KB206395:185,486..186,049(+)	hypothetical protein	2	2	forward	No	5.197	9.06	1081.62	90.117
EIN_162460	EIN_162460-t26_1	E. invadens IP1	KB206960:217,597..220,326(-)	hypothetical protein	1	1	reverse	No	6.65	14.554	504.183	76.29
EIN_410040	EIN_410040-t26_1	E. invadens IP1	KB207048:296,783..297,337(+)	hypothetical protein	1	1	forward	No	2.312	102.64	465.433	315.477
EIN_260020	EIN_260020-t26_1	E. invadens IP1	KB206237:22,338..22,634(-)	cysteine peptidase	1	1	reverse	No	4.118	19.638	927.513	133.432
EIN_085240	EIN_085240-t26_1	E. invadens IP1	KB207085:707,991..708,803(+)	hypothetical protein	1	1	forward	No	2.488	45.351	2736.72	369.333
EIN_059410	EIN_059410-t26_1	E. invadens IP1	KB206292:960,943..962,068(-)	hypothetical protein	2	2	reverse	No	2.191	7.857	61.874	70.784
EIN_425320	EIN_425320-t26_1	E. invadens IP1	KB206573:183,181..184,500(-)	hypothetical protein	1	1	reverse	No	1.552	19.205	154.506	102.533
EIN_320430	EIN_320430-t26_1	E. invadens IP1	KB206890:268,033..270,052(-)	hypothetical protein	2	2	reverse	No	0.595	3.291	141.754	125.48
EIN_359850	EIN_359850-t26_1	E. invadens IP1	KB206483:159,613..159,924(-)	hypothetical protein	1	1	reverse	No	1.486	114.009	2271.11	682.82
EIN_283570	EIN_283570-t26_1	E. invadens IP1	KB207106:23,429..24,424(+)	hypothetical protein	1	1	forward	No	1.508	2.521	96.418	23.148
EIN_151910	EIN_151910-t26_1	E. invadens IP1	KB206474:266,113..266,727(+)	hypothetical protein	1	1	forward	No	2.378	4.704	484.187	36.876
EIN_056440	EIN_056440-t26_1	E. invadens IP1	KB206292:585,849..587,681(-)	serine-threonine protein kinase, putative	1	1	reverse	No	1.64	6.339	229.371	171.493
EIN_379320	EIN_379320-t26_1	E. invadens IP1	KB206395:24,267..25,360(-)	hypothetical protein	2	2	reverse	No	9.193	17.866	307.215	63.056
EIN_097550	EIN_097550-t26_1	E. invadens IP1	KB206860:723,291..725,051(+)	hypothetical protein	1	1	forward	No	2.951	15.04	217.203	73.275
EIN_131880	EIN_131880-t26_1	E. invadens IP1	KB206244:92,920..93,540(+)	hypothetical protein	1	1	forward	No	0.804	3.776	206.472	40.006
EIN_247000	EIN_247000-t26_1	E. invadens IP1	KB206169:78,939..79,971(+)	hypothetical protein	2	2	forward	No	1.464	38.896	880.666	110.6
EIN_375080	EIN_375080-t26_1	E. invadens IP1	KB207268:97,985..98,599(-)	hypothetical protein	1	1	reverse	No	21.382	73.995	2287.56	141.867
EIN_155450	EIN_155450-t26_1	E. invadens IP1	KB206474:633,011..634,333(-)	hypothetical protein	1	1	reverse	No	4.228	21.114	271.414	61.785
EIN_407570	EIN_407570-t26_1	E. invadens IP1	KB207048:47,645..48,115(+)	hypothetical protein	1	1	forward	No	10.999	57.099	8638.33	667.25
EIN_061110	EIN_061110-t26_1	E. invadens IP1	KB206292:1,147,855..1,148,403(-)	eukaryotic translation initiation factor 4E type, putative	1	1	reverse	No	1.398	9.84	935.581	118.679
EIN_398270	EIN_398270-t26_1	E. invadens IP1	KB206411:171,121..172,134(+)	hypothetical protein	1	1	forward	No	9.105	67.899	666.995	162.137
EIN_162040	EIN_162040-t26_1	E. invadens IP1	KB206960:149,284..149,982(+)	hypothetical protein	1	1	forward	No	9.953	66.127	808.659	101.354
EIN_086390	EIN_086390-t26_1	E. invadens IP1	KB207085:822,473..823,150(-)	hypothetical protein	1	1	reverse	No	1.156	4.187	64.404	49.799
EIN_411130	EIN_411130-t26_1	E. invadens IP1	KB206788:78,763..79,643(+)	hypothetical protein	2	2	forward	No	1.167	14.67	277.61	29.356
EIN_186020	EIN_186020-t26_1	E. invadens IP1	KB206248:1,014,877..1,016,046(+)	acetylornithine deacetylase, putative	1	1	forward	No	2.433	13.647	528.025	20.317
EIN_373340	EIN_373340-t26_1	E. invadens IP1	KB207268:30,041..30,403(-)	hypothetical protein	1	1	reverse	No	7.278	42.851	950.727	34.517
EIN_526480	EIN_526480-t26_1	E. invadens IP1	KB206604:127,791..128,117(+)	chitin binding lectin, putative	1	1	forward	No	5.934	49.907	11294.2	969.746
EIN_074280	EIN_074280-t26_1	E. invadens IP1	KB206336:50,151..50,792(-)	hypothetical protein	1	1	reverse	No	3.259	89.14	1212.79	84.461
EIN_058350	EIN_058350-t26_1	E. invadens IP1	KB206292:820,088..823,843(+)	bromodomain containing protein, putative	1	1	forward	No	0.473	1.445	42.312	7.814
EIN_318610	EIN_318610-t26_1	E. invadens IP1	KB206890:201,407..202,276(+)	hypothetical protein	1	1	forward	No	2.378	18.33	391.75	99.357
EIN_468800	EIN_468800-t26_1	E. invadens IP1	KB207240:170,563..170,883(+)	hypothetical protein	1	1	forward	No	4.569	18.53	934.054	234.734
EIN_281290	EIN_281290-t26_1	E. invadens IP1	KB207030:112,016..112,516(+)	hypothetical protein	1	1	forward	No	14.214	69.713	5508.7	418.903
EIN_372080	EIN_372080-t26_1	E. invadens IP1	KB206332:449,343..450,058(+)	hypothetical protein	2	2	forward	No	3.27	160.362	3888.89	207.363
EIN_054710	EIN_054710-t26_1	E. invadens IP1	KB206292:414,728..415,389(-)	hypothetical protein	1	1	reverse	No	8.753	22.886	638.618	191.355
EIN_403130	EIN_403130-t26_1	E. invadens IP1	KB206537:50,061..50,402(+)	hypothetical protein	1	1	forward	No	45.505	86.377	1231.36	1169.94
EIN_065980	EIN_065980-t26_1	E. invadens IP1	KB207140:236,550..237,395(+)	hypothetical protein	1	1	forward	No	8.324	26.978	876.086	50.829
EIN_172630	EIN_172630-t26_1	E. invadens IP1	KB207112:497,360..498,031(-)	2-deoxyglucose-6-phosphate phosphatase, putative	1	1	reverse	No	11.428	41.606	890.993	110.514
EIN_169320	EIN_169320-t26_1	E. invadens IP1	KB207112:201,486..202,100(-)	hypothetical protein	1	1	reverse	No	0.815	2.521	209.51	148.173
EIN_228260	EIN_228260-t26_1	E. invadens IP1	KB206756:734,784..735,620(+)	ankyrin repeat-containing protein, putative	1	1	forward	No	1.178	22.549	937.047	166.24
EIN_155740	EIN_155740-t26_1	E. invadens IP1	KB206474:699,967..700,277(-)	hypothetical protein	2	2	reverse	No	5.505	78.224	2648.43	182.167
EIN_065600	EIN_065600-t26_1	E. invadens IP1	KB207140:181,024..182,604(-)	hypothetical protein	1	1	reverse	No	0.606	3.101	85.073	29.281
EIN_399680	EIN_399680-t26_1	E. invadens IP1	KB206411:293,626..294,255(+)	hypothetical protein	1	1	forward	No	16.328	41.585	959.767	54.339
EIN_182410	EIN_182410-t26_1	E. invadens IP1	KB206248:661,221..661,901(-)	hypothetical protein	1	1	reverse	No	14.357	22.707	730.246	527.616
EIN_006080	EIN_006080-t26_1	E. invadens IP1	KB206272:109,604..110,254(+)	hypothetical protein	1	1	forward	No	0.76	3.944	206.771	28.763
EIN_154590	EIN_154590-t26_1	E. invadens IP1	KB206474:551,682..554,085(+)	hypothetical protein	1	1	forward	No	0.231	1.445	43.15	12.284
EIN_083720	EIN_083720-t26_1	E. invadens IP1	KB207085:559,764..561,044(-)	hypothetical protein	1	1	reverse	No	1.398	9.924	97.99	18.021
EIN_098590	EIN_098590-t26_1	E. invadens IP1	KB206860:864,416..864,923(+)	hypothetical protein	2	2	forward	No	1.299	8.406	371.484	16.439
EIN_283420	EIN_283420-t26_1	E. invadens IP1	KB207106:9,868..11,734(-)	hypothetical protein	3	3	reverse	No	1.101	2.985	60.647	31.991
EIN_095550	EIN_095550-t26_1	E. invadens IP1	KB206860:361,939..363,708(+)	chitin binding lectin, putative	1	1	forward	No	1.442	30.701	1002.74	438.506
EIN_171050	EIN_171050-t26_1	E. invadens IP1	KB207112:353,251..354,429(+)	G2/mitotic-specific cyclin-B, putative	1	1	forward	No	1.211	8.342	100.504	16.738
EIN_468520	EIN_468520-t26_1	E. invadens IP1	KB207240:156,371..156,691(-)	hypothetical protein	1	1	reverse	No	4.569	18.53	934.054	234.734
EIN_080950	EIN_080950-t26_1	E. invadens IP1	KB207085:316,554..317,237(+)	hypothetical protein	1	1	forward	No	9.81	16.854	391.271	65.433
EIN_486020	EIN_486020-t26_1	E. invadens IP1	KB206670:221,198..221,824(+)	hypothetical protein	1	1	forward	No	26.281	51.773	1614.34	229.003
EIN_387380	EIN_387380-t26_1	E. invadens IP1	KB206398:64,306..65,043(-)	hypothetical protein	3	3	reverse	No	0.231	1.487	86.54	11.905
EIN_086620	EIN_086620-t26_1	E. invadens IP1	KB207085:852,315..852,827(-)	hypothetical protein	1	1	reverse	No	3.468	3.059	175.684	44.661
EIN_416730	EIN_416730-t26_1	E. invadens IP1	KB207254:21,103..21,352(+)	Hypothetical protein	1	1	forward	No	13.168	28.107	1971.32	407.366
EIN_341330	EIN_341330-t26_1	E. invadens IP1	KB206175:233,513..234,505(+)	hypothetical protein	1	1	forward	No	1.068	1.445	263.96	60.703
[truncated: 10,125 more rows]

## Sheet: Novel transcript annotation
Supplementary Table S1. E. invadens novel transcripts annotated using Trinotate annotation suite and BLASTX analysis
#gene_id	transcript_id	sprot_Top_BLASTX_hit	BLASTX search top hit	RNAMMER	prot_id	prot_coords	sprot_Top_BLASTP_hit	Pfam	SignalP	TmHMM	eggnog	Kegg	gene_ontology_blast	gene_ontology_pfam	transcript	peptide
asmbl_8030	asmbl_8030	.		.	Gene.1::asmbl_8030::g.1::m.1	358-894[+]	.	.	.	.	.	.	.	.	.	.
asmbl_8030	asmbl_8030	.		.	Gene.2::asmbl_8030::g.2::m.2	3-446[+]	.	.	.	.	.	.	.	.	.	.
asmbl_8031	asmbl_8031	.		.	Gene.3::asmbl_8031::g.3::m.3	541-2[-]	.	.	.	.	.	.	.	.	.	.
asmbl_8034	asmbl_8034	.		.	Gene.4::asmbl_8034::g.4::m.4	3-317[+]	.	.	.	.	.	.	.	.	.	.
asmbl_8045	asmbl_8045	.		.	Gene.5::asmbl_8045::g.5::m.5	3-1115[+]	.	.	.	.	.	.	.	.	.	.
asmbl_8047	asmbl_8047	.		.	Gene.6::asmbl_8047::g.6::m.6	404-904[+]	.	.	.	ExpAA=55.03^PredHel=2^Topology=o65-87i144-166o	.	.	.	.	.	.
asmbl_8047	asmbl_8047	.		.	Gene.7::asmbl_8047::g.7::m.7	3-410[+]	.	.	.	.	.	.	.	.	.	.
asmbl_8051	asmbl_8051	.		.	Gene.8::asmbl_8051::g.8::m.8	1-690[+]	.	.	.	ExpAA=89.37^PredHel=4^Topology=i16-38o64-86i98-117o193-215i	.	.	.	.	.	.
asmbl_8052	asmbl_8052	.		.	Gene.9::asmbl_8052::g.9::m.9	1-1821[+]	.	.	.	.	.	.	.	.	.	.
asmbl_8052	asmbl_8052	.		.	Gene.10::asmbl_8052::g.10::m.10	809-441[-]	.	.	.	.	.	.	.	.	.	.
asmbl_8059	asmbl_8059	PGBD4_HUMAN^PGBD4_HUMAN^Q:277-1461,H:112-488^22.12%ID^E:1e-14^RecName: Full=PiggyBac transposable element-derived protein 4;^Eukaryota; Metazoa; Chordata; Craniata; Vertebrata; Euteleostomi; Mammalia; Eutheria; Euarchontoglires; Primates; Haplorrhini; Catarrhini; Hominidae; Homo	piggyBac transposable element-derived protein 4	.	Gene.11::asmbl_8059::g.11::m.11	343-1362[+]	PGBD4_HUMAN^PGBD4_HUMAN^Q:3-337,H:147-456^22.66%ID^E:2e-14^RecName: Full=PiggyBac transposable element-derived protein 4;^Eukaryota; Metazoa; Chordata; Craniata; Vertebrata; Euteleostomi; Mammalia; Eutheria; Euarchontoglires; Primates; Haplorrhini; Catarrhini; Hominidae; Homo	.	.	.	.	KEGG:hsa:161779	.	.	.	.
asmbl_8064	asmbl_8064	.		.	Gene.12::asmbl_8064::g.12::m.12	301-660[+]	.	.	.	.	.	.	.	.	.	.
asmbl_8065	asmbl_8065	.		.	Gene.13::asmbl_8065::g.13::m.13	1-774[+]	.	.	.	.	.	.	.	.	.	.
asmbl_8081	asmbl_8081	.		.	Gene.14::asmbl_8081::g.14::m.14	39-386[+]	.	.	.	.	.	.	.	.	.	.
asmbl_8092	asmbl_8092	.		.	Gene.15::asmbl_8092::g.15::m.15	3-932[+]	.	.	.	.	.	.	.	.	.	.
asmbl_8092	asmbl_8092	.		.	Gene.16::asmbl_8092::g.16::m.16	376-11[-]	.	.	.	.	.	.	.	.	.	.
asmbl_8095	asmbl_8095	.		.	Gene.17::asmbl_8095::g.17::m.17	1-345[+]	.	.	.	.	.	.	.	.	.	.
asmbl_8098	asmbl_8098	.		.	Gene.18::asmbl_8098::g.18::m.18	1-453[+]	.	.	.	.	.	.	.	.	.	.
asmbl_8103	asmbl_8103	.		.	Gene.19::asmbl_8103::g.19::m.19	1-705[+]	.	.	.	ExpAA=20.54^PredHel=1^Topology=i53-75o	.	.	.	.	.	.
asmbl_8106	asmbl_8106	.	surface antigen BspA-like protein	.	Gene.20::asmbl_8106::g.20::m.20	3-662[+]	.	.	.	.	.	.	.	.	.	.
asmbl_8111	asmbl_8111	.		.	Gene.21::asmbl_8111::g.21::m.21	94-1023[+]	.	.	.	.	.	.	.	.	.	.
asmbl_8111	asmbl_8111	.		.	Gene.22::asmbl_8111::g.22::m.22	929-591[-]	.	.	.	.	.	.	.	.	.	.
asmbl_8111	asmbl_8111	.		.	Gene.23::asmbl_8111::g.23::m.23	449-760[+]	.	.	.	.	.	.	.	.	.	.
asmbl_8115	asmbl_8115	.		.	Gene.24::asmbl_8115::g.24::m.24	2-637[+]	.	.	.	.	.	.	.	.	.	.
asmbl_8122	asmbl_8122	PP2B_SCHPO^PP2B_SCHPO^Q:21-296,H:274-366^35.11%ID^E:2e-06^RecName: Full=Serine/threonine-protein phosphatase 2B catalytic subunit;^Eukaryota; Fungi; Dikarya; Ascomycota; Taphrinomycotina; Schizosaccharomycetes; Schizosaccharomycetales; Schizosaccharomycetaceae; Schizosaccharomyces	Serine/threonine-protein phosphatase 2B catalytic subunit	.	Gene.25::asmbl_8122::g.25::m.25	3-569[+]	PP2BA_DICDI^PP2BA_DICDI^Q:9-181,H:296-459^25.71%ID^E:2e-08^RecName: Full=Calcineurin subunit A;^Eukaryota; Amoebozoa; Mycetozoa; Dictyosteliida; Dictyostelium	.	.	.	.	KEGG:ddi:DDB_G0276883`KO:K04348	.	.	.	.
asmbl_8132	asmbl_8132	.		.	Gene.26::asmbl_8132::g.26::m.26	191-508[+]	.	.	.	.	.	.	.	.	.	.
asmbl_8143	asmbl_8143	.		.	Gene.27::asmbl_8143::g.27::m.27	2-892[+]	.	.	.	.	.	.	.	.	.	.
asmbl_8148	asmbl_8148	.		.	.	.	.	.	.	.	.	.	.	.	.	.
asmbl_8156	asmbl_8156	.		.	Gene.28::asmbl_8156::g.28::m.28	30-605[+]	.	.	.	.	.	.	.	.	.	.
asmbl_8172	asmbl_8172	.		.	Gene.29::asmbl_8172::g.29::m.29	121-1017[+]	.	.	.	ExpAA=151.40^PredHel=7^Topology=o10-32i53-75o85-107i128-150o187-209i222-244o272-294i	.	.	.	.	.	.
asmbl_8172	asmbl_8172	.		.	Gene.30::asmbl_8172::g.30::m.30	818-498[-]	.	.	.	.	.	.	.	.	.	.
asmbl_8168	asmbl_8168	.		.	Gene.31::asmbl_8168::g.31::m.31	55-471[+]	.	.	.	.	.	.	.	.	.	.
asmbl_8164	asmbl_8164	PGTA_DICDI^PGTA_DICDI^Q:3-401,H:146-275^36.3%ID^E:4e-24^RecName: Full=Geranylgeranyl transferase type-2 subunit alpha;^Eukaryota; Amoebozoa; Mycetozoa; Dictyosteliida; Dictyostelium	geranylgeranyl transferase type-2 subunit alpha	.	Gene.32::asmbl_8164::g.32::m.32	3-545[+]	PGTA_DICDI^PGTA_DICDI^Q:1-173,H:146-308^33.71%ID^E:5e-25^RecName: Full=Geranylgeranyl transferase type-2 subunit alpha;^Eukaryota; Amoebozoa; Mycetozoa; Dictyosteliida; Dictyostelium	.	.	.	.	KEGG:ddi:DDB_G0269570`KO:K14050	.	.	.	.
asmbl_8169	asmbl_8169	.		.	Gene.33::asmbl_8169::g.33::m.33	1-1791[+]	.	.	.	.	.	.	.	.	.	.
asmbl_8169	asmbl_8169	.		.	Gene.34::asmbl_8169::g.34::m.34	1151-846[-]	.	.	sigP:1^17^0.522^YES	.	.	.	.	.	.	.
asmbl_8191	asmbl_8191	.		.	Gene.35::asmbl_8191::g.35::m.35	3-566[+]	.	.	.	.	.	.	.	.	.	.
asmbl_8184	asmbl_8184	.		.	Gene.36::asmbl_8184::g.36::m.36	30-575[+]	.	.	sigP:1^22^0.539^YES	ExpAA=21.79^PredHel=1^Topology=o4-26i	.	.	.	.	.	.
asmbl_8201	asmbl_8201	.	transposable element-like protein	.	Gene.37::asmbl_8201::g.37::m.37	2-898[+]	.	.	.	.	.	.	.	.	.	.
asmbl_8205	asmbl_8205	.		.	.	.	.	.	.	.	.	.	.	.	.	.
asmbl_8208	asmbl_8208	.		.	Gene.38::asmbl_8208::g.38::m.38	1-762[+]	.	.	.	.	.	.	.	.	.	.
asmbl_8208	asmbl_8208	.		.	Gene.39::asmbl_8208::g.39::m.39	552-211[-]	.	.	.	ExpAA=20.79^PredHel=1^Topology=o10-32i	.	.	.	.	.	.
asmbl_8213	asmbl_8213	.		.	Gene.40::asmbl_8213::g.40::m.40	1-768[+]	.	.	.	.	.	.	.	.	.	.
asmbl_8223	asmbl_8223	BSL1_TRIVA^BSL1_TRIVA^Q:250-903,H:18-235^34.4%ID^E:6e-31^RecName: Full=Putative surface protein bspA-like;^Eukaryota; Parabasalia; Trichomonadida; Trichomonadidae; Trichomonas`BSL1_TRIVA^BSL1_TRIVA^Q:103-885,H:27-275^31.8%ID^E:1e-30^RecName: Full=Putative surface protein bspA-like;^Eukaryota; Parabasalia; Trichomonadida; Trichomonadidae; Trichomonas`BSL1_TRIVA^BSL1_TRIVA^Q:16-819,H:21-276^29.48%I…	surface antigen BspA-like protein	.	Gene.41::asmbl_8223::g.41::m.41	1-918[+]	BSL1_TRIVA^BSL1_TRIVA^Q:84-301,H:18-235^34.4%ID^E:4e-31^RecName: Full=Putative surface protein bspA-like;^Eukaryota; Parabasalia; Trichomonadida; Trichomonadidae; Trichomonas`BSL1_TRIVA^BSL1_TRIVA^Q:35-295,H:27-275^31.8%ID^E:1e-30^RecName: Full=Putative surface protein bspA-like;^Eukaryota; Parabasalia; Trichomonadida; Trichomonadidae; Trichomonas`BSL1_TRIVA^BSL1_TRIVA^Q:6-273,H:21-276^29.48%ID^E…	.	.	.	.	.	.	.	.	.
asmbl_8231	asmbl_8231	.		.	Gene.42::asmbl_8231::g.42::m.42	1-699[+]	.	.	.	.	.	.	.	.	.	.
asmbl_8232	asmbl_8232	.		.	Gene.43::asmbl_8232::g.43::m.43	3-827[+]	.	.	.	.	.	.	.	.	.	.
asmbl_8237	asmbl_8237	.		.	Gene.44::asmbl_8237::g.44::m.44	2-523[+]	.	.	.	.	.	.	.	.	.	.
asmbl_8246	asmbl_8246	.		.	Gene.45::asmbl_8246::g.45::m.45	3-1802[+]	.	.	.	.	.	.	.	.	.	.
asmbl_8252	asmbl_8252	.		.	Gene.46::asmbl_8252::g.46::m.46	2-1081[+]	.	.	.	ExpAA=123.43^PredHel=6^Topology=i168-190o200-222i234-251o255-277i316-333o338-357i	.	.	.	.	.	.
asmbl_8254	asmbl_8254	.	probable E3 ubiquitin-protein ligase	.	Gene.47::asmbl_8254::g.47::m.47	1-591[+]	.	.	.	.	.	.	.	.	.	.
asmbl_8265	asmbl_8265	.		.	Gene.48::asmbl_8265::g.48::m.48	82-435[+]	.	.	.	.	.	.	.	.	.	.
asmbl_8261	asmbl_8261	.		.	Gene.49::asmbl_8261::g.49::m.49	2-964[+]	.	.	.	.	.	.	.	.	.	.
asmbl_8278	asmbl_8278	.		.	Gene.50::asmbl_8278::g.50::m.50	103-573[+]	.	.	.	.	.	.	.	.	.	.
asmbl_8279	asmbl_8279	.		.	Gene.51::asmbl_8279::g.51::m.51	3-773[+]	.	.	.	.	.	.	.	.	.	.
asmbl_8281	asmbl_8281	.		.	Gene.52::asmbl_8281::g.52::m.52	151-735[+]	.	.	.	.	.	.	.	.	.	.
asmbl_8295	asmbl_8295	.		.	Gene.53::asmbl_8295::g.53::m.53	1-399[+]	.	.	.	.	.	.	.	.	.	.
asmbl_8300	asmbl_8300	.		.	Gene.54::asmbl_8300::g.54::m.54	547-2[-]	.	.	sigP:1^26^0.577^YES	.	.	.	.	.	.	.
asmbl_8314	asmbl_8314	.	transposable element-like protein	.	Gene.55::asmbl_8314::g.55::m.55	3-659[+]	.	.	.	.	.	.	.	.	.	.
asmbl_8302	asmbl_8302	.		.	.	.	.	.	.	.	.	.	.	.	.	.
asmbl_8312	asmbl_8312	.		.	Gene.56::asmbl_8312::g.56::m.56	33-554[+]	.	.	.	.	.	.	.	.	.	.
asmbl_8317	asmbl_8317	.		.	Gene.57::asmbl_8317::g.57::m.57	89-1435[+]	.	.	sigP:1^21^0.836^YES	ExpAA=26.31^PredHel=1^Topology=o408-430i	.	.	.	.	.	.
asmbl_8313	asmbl_8313	.	transposable element-like protein	.	Gene.58::asmbl_8313::g.58::m.58	2-679[+]	.	.	.	.	.	.	.	.	.	.
asmbl_8329	asmbl_8329	.		.	Gene.59::asmbl_8329::g.59::m.59	19-561[+]	.	.	.	ExpAA=91.51^PredHel=4^Topology=i12-34o54-76i89-111o131-153i	.	.	.	.	.	.
asmbl_8336	asmbl_8336	.		.	Gene.60::asmbl_8336::g.60::m.60	2-445[+]	.	.	.	.	.	.	.	.	.	.
asmbl_8353	asmbl_8353	RAA4A_ARATH^RAA4A_ARATH^Q:16-510,H:18-178^27.11%ID^E:5e-15^RecName: Full=Ras-related protein RABA4a {ECO:0000303|PubMed:12644670};^Eukaryota; Viridiplantae; Streptophyta; Embryophyta; Tracheophyta; Spermatophyta; Magnoliophyta; eudicotyledons; Gunneridae; Pentapetalae; rosids; malvids; Brassicales; Brassicaceae; Camelineae; Arabidopsis	Rab protein	.	Gene.61::asmbl_8353::g.61::m.61	1-591[+]	RAA4A_ARATH^RAA4A_ARATH^Q:6-170,H:18-178^27.11%ID^E:5e-15^RecName: Full=Ras-related protein RABA4a {ECO:0000303|PubMed:12644670};^Eukaryota; Viridiplantae; Streptophyta; Embryophyta; Tracheophyta; Spermatophyta; Magnoliophyta; eudicotyledons; Gunneridae; Pentapetalae; rosids; malvids; Brassicales; Brassicaceae; Camelineae; Arabidopsis	.	.	.	.	KEGG:ath:AT5G65270`KO:K07904	.	.	.	.
asmbl_8359	asmbl_8359	.		.	Gene.62::asmbl_8359::g.62::m.62	1-696[+]	.	.	.	.	.	.	.	.	.	.
asmbl_8361	asmbl_8361	.	reverse transcriptase-like protein	.	.	.	.	.	.	.	.	.	.	.	.	.
asmbl_8366	asmbl_8366	.		.	Gene.63::asmbl_8366::g.63::m.63	270-569[+]	.	.	.	.	.	.	.	.	.	.
asmbl_8367	asmbl_8367	.		.	Gene.64::asmbl_8367::g.64::m.64	606-151[-]	.	.	.	.	.	.	.	.	.	.
asmbl_8372	asmbl_8372	.		.	Gene.65::asmbl_8372::g.65::m.65	3-623[+]	.	.	sigP:1^17^0.761^YES	.	.	.	.	.	.	.
asmbl_8378	asmbl_8378	RAP1_CAEEL^RAP1_CAEEL^Q:34-516,H:1-161^25.77%ID^E:8e-08^RecName: Full=Ras-related protein Rap-1;^Eukaryota; Metazoa; Ecdysozoa; Nematoda; Chromadorea; Rhabditida; Rhabditoidea; Rhabditidae; Peloderinae; Caenorhabditis	Rab protein	.	Gene.66::asmbl_8378::g.66::m.66	1-582[+]	RAP1_CAEEL^RAP1_CAEEL^Q:19-172,H:8-161^26.92%ID^E:4e-08^RecName: Full=Ras-related protein Rap-1;^Eukaryota; Metazoa; Ecdysozoa; Nematoda; Chromadorea; Rhabditida; Rhabditoidea; Rhabditidae; Peloderinae; Caenorhabditis	.	.	.	.	KEGG:cel:CELE_C27B7.8`KO:K04353	.	.	.	.
asmbl_8379	asmbl_8379	.	tigger transposable element-like protein	.	.	.	.	.	.	.	.	.	.	.	.	.
asmbl_8390	asmbl_8390	.	serine-rich adhesin for platelets	.	.	.	.	.	.	.	.	.	.	.	.	.
asmbl_8402	asmbl_8402	.		.	Gene.67::asmbl_8402::g.67::m.67	1-630[+]	.	.	.	ExpAA=43.61^PredHel=2^Topology=i20-39o186-208i	.	.	.	.	.	.
asmbl_8402	asmbl_8402	.		.	Gene.68::asmbl_8402::g.68::m.68	593-291[-]	.	.	.	.	.	.	.	.	.	.
asmbl_8403	asmbl_8403	.		.	.	.	.	.	.	.	.	.	.	.	.	.
asmbl_8406	asmbl_8406	.		.	.	.	.	.	.	.	.	.	.	.	.	.
asmbl_8416	asmbl_8416	.		.	.	.	.	.	.	.	.	.	.	.	.	.
asmbl_8421	asmbl_8421	.		.	.	.	.	.	.	.	.	.	.	.	.	.
asmbl_8426	asmbl_8426	.		.	Gene.69::asmbl_8426::g.69::m.69	3-1412[+]	.	.	.	ExpAA=184.61^PredHel=9^Topology=o95-117i130-152o162-184i191-213o217-236i263-280o295-317i348-370o385-407i	.	.	.	.	.	.
asmbl_8428	asmbl_8428	.		.	Gene.70::asmbl_8428::g.70::m.70	2-865[+]	.	.	sigP:1^22^0.733^YES	.	.	.	.	.	.	.
asmbl_8438	asmbl_8438	.		.	Gene.71::asmbl_8438::g.71::m.71	524-3[-]	.	.	sigP:1^25^0.526^YES	.	.	.	.	.	.	.
asmbl_8429	asmbl_8429	ANK1_HUMAN^ANK1_HUMAN^Q:157-504,H:469-619^26.97%ID^E:5e-06^RecName: Full=Ankyrin-1;^Eukaryota; Metazoa; Chordata; Craniata; Vertebrata; Euteleostomi; Mammalia; Eutheria; Euarchontoglires; Primates; Haplorrhini; Catarrhini; Hominidae; Homo	ankyrin repeat domain-containing protein	.	Gene.72::asmbl_8429::g.72::m.72	1-780[+]	ANK1_HUMAN^ANK1_HUMAN^Q:53-168,H:469-619^26.97%ID^E:5e-06^RecName: Full=Ankyrin-1;^Eukaryota; Metazoa; Chordata; Craniata; Vertebrata; Euteleostomi; Mammalia; Eutheria; Euarchontoglires; Primates; Haplorrhini; Catarrhini; Hominidae; Homo	.	.	.	.	KEGG:hsa:286`KO:K10380	.	.	.	.
asmbl_8435	asmbl_8435	.		.	Gene.73::asmbl_8435::g.73::m.73	165-473[+]	.	.	.	ExpAA=37.11^PredHel=2^Topology=o29-46i67-89o	.	.	.	.	.	.
asmbl_8432	asmbl_8432	.		.	Gene.74::asmbl_8432::g.74::m.74	1-1440[+]	.	.	.	.	.	.	.	.	.	.
asmbl_8442	asmbl_8442	.		.	Gene.75::asmbl_8442::g.75::m.75	668-96[-]	.	.	sigP:1^12^0.48^YES	.	.	.	.	.	.	.
asmbl_8442	asmbl_8442	.		.	Gene.76::asmbl_8442::g.76::m.76	153-506[+]	.	.	.	ExpAA=43.89^PredHel=2^Topology=o28-50i71-93o	.	.	.	.	.	.
asmbl_8444	asmbl_8444	.		.	.	.	.	.	.	.	.	.	.	.	.	.
asmbl_8451	asmbl_8451	.		.	Gene.77::asmbl_8451::g.77::m.77	1-681[+]	.	.	.	.	.	.	.	.	.	.
asmbl_8465	asmbl_8465	.		.	.	.	.	.	.	.	.	.	.	.	.	.
asmbl_8484	asmbl_8484	.		.	Gene.78::asmbl_8484::g.78::m.78	69-389[+]	.	.	.	.	.	.	.	.	.	.
asmbl_8489	asmbl_8489	HMGB1_RAT^HMGB1_RAT^Q:642-854,H:8-80^34.25%ID^E:4e-06^RecName: Full=High mobility group protein B1;^Eukaryota; Metazoa; Chordata; Craniata; Vertebrata; Euteleostomi; Mammalia; Eutheria; Euarchontoglires; Glires; Rodentia; Sciurognathi; Muroidea; Muridae; Murinae; Rattus	High mobility group (HMG) box domain-containing protein	.	Gene.79::asmbl_8489::g.79::m.79	3-893[+]	HMGB1_RAT^HMGB1_RAT^Q:214-284,H:8-80^34.25%ID^E:4e-06^RecName: Full=High mobility group protein B1;^Eukaryota; Metazoa; Chordata; Craniata; Vertebrata; Euteleostomi; Mammalia; Eutheria; Euarchontoglires; Glires; Rodentia; Sciurognathi; Muroidea; Muridae; Murinae; Rattus	.	.	.	.	KEGG:rno:25459`KO:K10802	.	.	.	.
asmbl_8491	asmbl_8491	.		.	Gene.80::asmbl_8491::g.80::m.80	3-779[+]	.	.	sigP:1^17^0.804^YES	.	.	.	.	.	.	.
asmbl_8503	asmbl_8503	.	zinc finger BED domain-containing protein	.	Gene.81::asmbl_8503::g.81::m.81	2-445[+]	.	.	.	.	.	.	.	.	.	.
asmbl_8533	asmbl_8533	CPAS2_DICDI^CPAS2_DICDI^Q:206-565,H:2868-2994^31.11%ID^E:7e-09^RecName: Full=Circularly permutated Ras protein 2;^Eukaryota; Amoebozoa; Mycetozoa; Dictyosteliida; Dictyostelium	Rho GTPase	.	Gene.82::asmbl_8533::g.82::m.82	2-526[+]	CPAS2_DICDI^CPAS2_DICDI^Q:69-167,H:2868-2960^35.64%ID^E:2e-09^RecName: Full=Circularly permutated Ras protein 2;^Eukaryota; Amoebozoa; Mycetozoa; Dictyosteliida; Dictyostelium	.	.	.	.	KEGG:ddi:DDB_G0293376	.	.	.	.
asmbl_8524	asmbl_8524	.		.	Gene.83::asmbl_8524::g.83::m.83	1-522[+]	.	.	.	.	.	.	.	.	.	.
asmbl_8515	asmbl_8515	.		.	.	.	.	.	.	.	.	.	.	.	.	.
asmbl_8538	asmbl_8538	TIGD6_HUMAN^TIGD6_HUMAN^Q:50-883,H:115-373^30.24%ID^E:2e-29^RecName: Full=Tigger transposable element-derived protein 6;^Eukaryota; Metazoa; Chordata; Craniata; Vertebrata; Euteleostomi; Mammalia; Eutheria; Euarchontoglires; Primates; Haplorrhini; Catarrhini; Hominidae; Homo	tigger transposable element-like protein	.	Gene.84::asmbl_8538::g.84::m.84	2-748[+]	TIGD6_HUMAN^TIGD6_HUMAN^Q:17-248,H:115-326^31.67%ID^E:1e-29^RecName: Full=Tigger transposable element-derived protein 6;^Eukaryota; Metazoa; Chordata; Craniata; Vertebrata; Euteleostomi; Mammalia; Eutheria; Euarchontoglires; Primates; Haplorrhini; Catarrhini; Hominidae; Homo	.	.	.	.	KEGG:hsa:81789	.	.	.	.
asmbl_8531	asmbl_8531	.		.	Gene.85::asmbl_8531::g.85::m.85	3-1247[+]	.	.	.	ExpAA=176.28^PredHel=8^Topology=i126-148o158-180i216-238o243-261i274-293o313-335i355-377o387-409i	.	.	.	.	.	.
asmbl_8523	asmbl_8523	.		.	Gene.86::asmbl_8523::g.86::m.86	63-1418[+]	.	.	.	.	.	.	.	.	.	.
asmbl_8528	asmbl_8528	.		.	Gene.87::asmbl_8528::g.87::m.87	36-608[+]	.	.	.	.	.	.	.	.	.	.
asmbl_8556	asmbl_8556	.		.	Gene.88::asmbl_8556::g.88::m.88	3-566[+]	.	.	.	.	.	.	.	.	.	.
asmbl_8566	asmbl_8566	.	zinc finger BED domain-containing protein	.	.	.	.	.	.	.	.	.	.	.	.	.
asmbl_8567	asmbl_8567	.	transposable element-like protein	.	Gene.89::asmbl_8567::g.89::m.89	389-1150[+]	.	.	.	.	.	.	.	.	.	.
asmbl_8567	asmbl_8567	.	transposable element-like protein	.	Gene.90::asmbl_8567::g.90::m.90	900-559[-]	.	.	.	.	.	.	.	.	.	.
asmbl_8564	asmbl_8564	.		.	.	.	.	.	.	.	.	.	.	.	.	.
asmbl_8572	asmbl_8572	.	eukaryotic translation initiation factor 4E	.	.	.	.	.	.	.	.	.	.	.	.	.
asmbl_8575	asmbl_8575	.		.	Gene.91::asmbl_8575::g.91::m.91	73-453[+]	.	.	.	ExpAA=32.68^PredHel=2^Topology=o40-62i75-94o	.	.	.	.	.	.
asmbl_8578	asmbl_8578	.		.	.	.	.	.	.	.	.	.	.	.	.	.
asmbl_8593	asmbl_8593	.		.	Gene.92::asmbl_8593::g.92::m.92	110-589[+]	.	.	.	.	.	.	.	.	.	.
asmbl_8590	asmbl_8590	.		.	.	.	.	.	.	.	.	.	.	.	.	.
asmbl_8592	asmbl_8592	.		.	Gene.93::asmbl_8592::g.93::m.93	1-447[+]	.	.	.	ExpAA=63.77^PredHel=3^Topology=o29-51i78-97o112-134i	.	.	.	.	.	.
asmbl_8598	asmbl_8598	.		.	Gene.94::asmbl_8598::g.94::m.94	1-771[+]	.	.	.	.	.	.	.	.	.	.
asmbl_8609	asmbl_8609	.		.	.	.	.	.	.	.	.	.	.	.	.	.
asmbl_8616	asmbl_8616	.		.	Gene.95::asmbl_8616::g.95::m.95	101-520[+]	.	.	.	.	.	.	.	.	.	.
asmbl_8617	asmbl_8617	.		.	Gene.96::asmbl_8617::g.96::m.96	2-559[+]	.	.	.	ExpAA=79.18^PredHel=4^Topology=i7-29o59-78i90-112o137-159i	.	.	.	.	.	.
asmbl_8613	asmbl_8613	.	transposable element-like protein	.	Gene.97::asmbl_8613::g.97::m.97	2-574[+]	.	.	.	.	.	.	.	.	.	.
asmbl_8618	asmbl_8618	.		.	Gene.98::asmbl_8618::g.98::m.98	2-421[+]	.	.	.	ExpAA=69.18^PredHel=3^Topology=o4-26i54-76o114-136i	.	.	.	.	.	.
asmbl_8620	asmbl_8620	.		.	.	.	.	.	.	.	.	.	.	.	.	.
asmbl_8621	asmbl_8621	.		.	Gene.99::asmbl_8621::g.99::m.99	2-733[+]	.	.	.	.	.	.	.	.	.	.
asmbl_8626	asmbl_8626	.		.	Gene.100::asmbl_8626::g.100::m.100	89-508[+]	.	.	.	.	.	.	.	.	.	.
asmbl_8637	asmbl_8637	.		.	Gene.101::asmbl_8637::g.101::m.101	179-739[+]	.	.	sigP:1^12^0.651^YES	ExpAA=22.51^PredHel=1^Topology=o163-185i	.	.	.	.	.	.
asmbl_8643	asmbl_8643	.		.	Gene.102::asmbl_8643::g.102::m.102	7-693[+]	.	.	.	ExpAA=95.53^PredHel=4^Topology=i12-34o61-83i92-114o188-210i	.	.	.	.	.	.
asmbl_8644	asmbl_8644	.	transposable element-like protein	.	.	.	.	.	.	.	.	.	.	.	.	.
asmbl_8650	asmbl_8650	.		.	Gene.103::asmbl_8650::g.103::m.103	3-356[+]	.	.	sigP:1^20^0.905^YES	.	.	.	.	.	.	.
asmbl_8651	asmbl_8651	.	piggyBac transposable element-derived protein 4	.	Gene.104::asmbl_8651::g.104::m.104	2-997[+]	.	.	.	.	.	.	.	.	.	.
asmbl_8651	asmbl_8651	.		.	Gene.105::asmbl_8651::g.105::m.105	1166-858[-]	.	.	.	.	.	.	.	.	.	.
asmbl_8658	asmbl_8658	.		.	Gene.106::asmbl_8658::g.106::m.106	3-491[+]	.	.	.	.	.	.	.	.	.	.
asmbl_8676	asmbl_8676	.		.	Gene.107::asmbl_8676::g.107::m.107	3-872[+]	.	.	.	.	.	.	.	.	.	.
asmbl_8688	asmbl_8688	.		.	Gene.108::asmbl_8688::g.108::m.108	10-354[+]	.	.	.	.	.	.	.	.	.	.
