# Supplementary material for: Membrane Trafficking Modulation during Entamoeba Encystation
Source: Sci Rep. 2017 Oct 9;7:12854. doi: 10.1038/s41598-017-12875-6 (PMC5634486; doi:10.1038/s41598-017-12875-6)
Supplement: Supplementary file 3 — Table S2 [file 41598_2017_12875_MOESM3_ESM.xlsx]

## Sheet: Sheet1
Supplementary Table S2. Membrane trafficking genes identified in E. invadens and E. histolytica, and E. invadens gene expression during encystation
Clusters are colour-coded by general pattern: 1, 2, 5, 9 - up-regulated during encystation; 3, 6, 8 - down-regulated during encystation; 4, 7, 10 - up-regulated in mature cyst
Gene Family		Query Accession	Query species	E. invadens accession	Forward BLAST (E-value)	Reverse BLAST (E-value)	E. histolytica accession	0 hpi	24 hpi	48 hpi	72 hpi	Dif Expressed	Sig Dif Expressed (FDR 0.01 FC 2)	Subcluster	Notes
Adaptor proteins (AP)
	GADE
	AP1G	NP_001119.3	H. sapiens	EIN_177790	5e-41	1e-38	EHI_118480	6.98	0.939	9.384	5.575	yes	yes	10
				EIN_388420	2e-48	3e-48	EHI_196890	1.508	5.432	2.709	10.288	yes	yes	10
	AP2A	NP_036437.1	H. sapiens	EIN_309570	1e-69	2e-75	EHI_153240	22.505	37.23	14.398	6.87	yes	yes	8
				EIN_079610	2e-12	5e-12	EHI_045710	2.51	29.699	30.234	13.234	yes	yes	1
							EHI_011780
							EHI_014390
	AP3D	NP_003929.4	H. sapiens	EIN_378020	3e-117	8e-120	EHI_164810, EHI_158840	19.884	25.154	10.402	16.324	yes	no	-
	AP4E	NP_031373.2	H. sapiens	EIN_406340	Orthology established using phylogenetics, see Supplementary Figure S1		EHI_049590	1.795	1.16	0.973	2.727	yes	no	-
	AP5Z	NP_055670.1	H. sapiens	EIN_059810	0.004	0.002	EHI_178870	2.896	4.841	4.266	5.173	yes	no	-
	Beta
	AP12B	NP_001118.3	H. sapiens	EIN_284520	0	0	EHI_023600	32.612	63.269	46.997	26.882	yes	no	-
				EIN_250120	0	0	EHI_013040, EHI_013100	7.135	84.637	66.589	16.036	yes	yes	2
				EIN_229750	6e-23	4e-18	EHI_058450	16.989	23.255	6.151	5.276	yes	yes	8
	AP3B	NP_004635.2	H. sapiens	EIN_281390	1e-123	4e-116	EHI_083430	81.926	100.636	33.392	45.87	yes	no	-
	AP4B	NP_006585.2	H. sapiens	EIN_032750	2e-30	1e-23	EHI_081400	13.641	22.971	9.205	2.112	yes	yes	8
	AP5B	NP_612377.4	H. sapiens	EIN_249200	Identified using E. histolytica query, which is published in Hirst et al. 2011		EHI_023480	3.017	5.558	2.604	3.895	yes	no	-
	Mu
	AP1M	NP_115882.1	H. sapiens	EIN_175850	8e-150	3e-143	EHI_124460, EHI_089880	48.863	108.767	57.324	30.294	yes	no	-
	AP2M	NP_004059.2	H. sapiens	EIN_248160	7e-128	6e-121	EHI_124560	33.669	92.399	38.136	35.041	yes	no	-
							EHI_135430 - nearly identical to EHI_124560 and given gene synteny is potentially an artefact
	AP3M	NP_006794.1	H. sapiens	EIN_224690	7e-46	3e-45	EHI_099240	33.085	4.767	36.849	8.683	yes	yes	6
	AP4M	NP_004713.2	H. sapiens	EIN_224170	0.0003	Retrieves AP4-Mu in NR BLAST	EHI_122840	7.586	4.24	12.662	4.074	yes	no	-
	AP5M	NP_060699.3	H. sapiens	EIN_318050	Identified using E. histolytica query, which is published in Hirst et al. 2011		EHI_189900	4.778	6.064	4.64	6.134	yes	no	-
	Sigma
	AP1S	NP_003907.3	H. sapiens	EIN_340640	2e-28	1e-27	EHI_178740	575.088	1218.8	419.828	93.816	yes	yes	8
	AP2S	NP_055018.2	H. sapiens	EIN_207210	2e-53	3e-52	EHI_009940	333.539	65.695	65.975	57.061	yes	yes	6
	AP3S	NP_005820.1	H. sapiens	EIN_134830	2e-34	5e-34	EHI_103550	0.98	48.356	10.567	9.523	yes	yes	2
	AP4S	NP_009008.2	H. sapiens	EIN_093620	6e-12	2e-17	EHI_045190	1.828	193.963	1384.91	98.483	yes	yes	9
	AP5S	NP_060817.1	H. sapiens	EIN_327240	Identified using E. histolytica query, which is published in Hirst et al. 2011		EHI_036600	35.144	14.132	12.258	33.982	yes	no	-
				EIN_472210	Fragment of EIN_327240, likely assembly error			8.28	3.08	2.589	0	no	no	-
COPI	COPA	NP_004362	H. sapiens	EIN_368160	0	0	EHI_088090	15.062	103.737	26.133	12.998	yes	yes	2
				EIN_135140	3e-115	3e-107	EHI_118050	26.876	171.921	47.76	11.876	yes	yes	2
	COPB	NP_057535	H. sapiens	EIN_489950	2e-111	4e-111	EHI_088220	70.993	134.965	66.813	20.242	yes	yes	8
				EIN_079840	1e-58	5e-60	EHI_027720	10.25	15.809	16.254	10.345	yes	no	-
	COPB'	NP_004757	H. sapiens	EIN_425150	6e-132	5e-132	EHI_004590	129.434	877.248	213.805	49.828	yes	yes	2
				EIN_059060	5e-05	2e-05	EHI_151790	0.584	1.086	3.667	2.854	yes	yes	10
	COPD	NP_001646	H. sapiens	EIN_098560	1e-18	2e-17	EHI_202810	163.037	251.2	152.5	27.768	yes	yes	8
				EIN_405990	4e-09	6e-08	EHI_126990	102.702	164.707	145.046	21.042	yes	yes	2
							EHI_169210
	COPE	NP_009194	H. sapiens				No hits
	COPG	NP_057212	H. sapiens	EIN_391320	8e-99	6e-102	EHI_012500	23.628	34.762	21.972	12.02	yes	no	-
				EIN_082330	4e-96	5e-104	EHI_040700	40.396	52.301	30.189	12.377	yes	no	-
	COPZ	NP_057141	H. sapiens	EIN_224180	9e-19	3e-18	EHI_122850	77.555	69.639	86.001	22.175	yes	no	-
				EIN_404580	6e-13	1e-12	No clear orthologues	160.251	242.404	129.93	22.239	yes	yes	8
COPII	Sar1	NP_064535	H. sapiens	EIN_319700	3e-28	3e-24	EHI_031410, EHI_075210, EHI_075040	8.18	39.107	1051.72	18.061	yes	yes	9
	Sec12	NP_037520	H. sapiens				No clear orthologue
	Sec13	NP_899195	H. sapiens	EIN_079140	5e-30	2e-29	EHI_001050	154.394	426.232	193.869	14.039	yes	yes	8
	Sec16	NP_055681	H. sapiens				No clear orthologue
	Sec23	NP_006355	H. sapiens	EIN_525450	4e-168	7e-164	EHI_175480	4.514	20.935	23.049	24.609	yes	yes	10
				EIN_074490	2e-53	9e-156	EHI_008730	43.06	44.391	28.018	17.745	yes	no	-
	Sec24	NP_068817	H. sapiens	EIN_318960	3e-35	5e-09	EHI_048310	6.628	44.296	43.075	15.173	yes	yes	2
				EIN_079790	2e-28	3e-31	EHI_148630	2.753	7.71	3.293	5.926	yes	no	-
				EIN_485460	3e-26	2e-29	EHI_042990	7.112	9.091	4.266	5.817	yes	no	-
				EIN_252800	2e-17	9e-08	EHI_064660	3.226	2.795	15.506	8.004	yes	yes	1
	Sec31	NP_057295.2	H. sapiens	EIN_250330	1e-60	1e-56	EHI_103410	2.422	11.527	15.581	24.31	yes	yes	10
		NP_010086.2	S. cerevisiae	EIN_197530	Identified using E. histolytica query, which is retrieved by the yeast query (4e-4, 3e-4)		EHI_000630	2.367	0.686	1.093	1.933	yes	no	-
Retromer	Vps10	NP_002950	H. sapiens				No clear orthologues
	Sorting nexin	NP_003090	H. sapiens	EIN_186010	3e-05	3e-08	EHI_060320	6.166	4.493	68.43	44.04	yes	yes	1
				EIN_021320	5e-05	0.0004	EHI_004400	219.728	122.035	70.331	60.64	yes	no	-
	Vps26	NP_443107	H. sapiens	EIN_388060	8e-74	7e-83	EHI_062490	104.122	12.413	7.139	15.472	yes	yes	3
				EIN_284400	2e-30	4e-29	EHI_010730	14.412	5.178	2.485	7.399	yes	yes	6
				EIN_085980	7e-29	2e-33	EHI_127180	10.471	5.41	3.158	7.25	yes	no	-
				EIN_406370	7e-23	4e-22	No clear orthologue	14.225	14.597	4.715	16.554	yes	no	-
				EIN_135970	4e-11	4e-08	EHI_147450	7.245	2.679	3.682	3.395	yes	no	-
				EIN_498930	6e-05	0.029	EHI_078250	1.784	0.77	1.631	2.428	yes	no	-
	DSCR3	NP_006043	H. sapiens				No hits
	Vps29	NP_057310	H. sapiens	EIN_475920	2e-19	5e-19	EHI_025270	369.531	78.783	59.09	94.317	yes	yes	6
	Vps35	NP_060676	H. sapiens	EIN_316710	2e-58	2e-66	EHI_002990	72.556	42.376	16.554	20.029	yes	yes	6
				EIN_155180	8e-57	2e-53	EHI_041950	27.096	34.572	12.198	15.932	yes	no	-
				EIN_170610	4e-24	2e-26	EHI_086580	2.73	4.124	3.502	7.215	yes	no	-
				EIN_274870	7e-05	0.0005	EHI_096520	187.898	51.098	26.851	101.503	yes	yes	9
SEA complex	SEA1	NP_055477	H. sapiens	EIN_283390	4e-06	1e-06	EHI_167460	0.297	0.337	0.599	2.624	yes	yes	10
	SEA2	NP_115635	H. sapiens				No clear orthologues
	SEA3	NP_085058	H. sapiens				No clear orthologues
	SEA4	NP_061878	H. sapiens				No clear orthologues
	NPR2	NP_006536	H. sapiens	EIN_182630	2e-29	4e-27	EHI_050340	10.812	3.153	3.577	10.811	yes	no	-
	NPR3	NP_001070818.1	H. sapiens	EIN_118300	0.009	Retrieves NPR3 in NR BLAST and has correct domain organisation	EHI_065120	3.688	9.808	12.662	4.661	yes	no	-
							EHI_086100
TSET	TCUP	XP_002671328	N. gruberi				No clear orthologues
	TPLATE	XP_002675144	N. gruberi				No clear orthologues
	TSPOON	XP_002673133	N. gruberi				No clear orthologues
	TSAUCER	XP_002677398	N. gruberi				No clear orthologues
	TTRAY1	NP_190628	N. gruberi				No clear orthologues
	TTRAY2	XP_002676398	N. gruberi				No clear orthologues
ESCRTs	ESCRT 0
	Vps27	NP_004703	H. sapiens				No clear orthologues
	STAM1	NP_003464	H. sapiens				No clear orthologues
	Tom1	NP_005479	H. sapiens				EHI_159440								unclear homology, lacks GAT domain
				EIN_320060			EHI_087590	11.539	458.663	4880.54	224.06	yes	yes	9	unclear homology, lacks GAT domain
	ESCRT I
	Mvb12A	NP_612410.1	H. sapiens				No clear orthologues
	Vps23	NP_006283.1	H. sapiens	EIN_020690	3e-12	4e-05	EHI_178530	1.376	3.428	9.01	12.543	yes	yes	10
				EIN_087240	0.0004	0.001	EHI_131530	12.452	5.896	8.771	9.822	yes	no	-
				EIN_064780	2e-11	3e-09	EHI_135460	1.387	0.643	0.569	25.386	yes	yes	4
	Vps28	NP_057292.1	H. sapiens	EIN_497540	0.001	0.004	identified in other HM1:IMSS-A and -B	17.594	9.186	7.244	12.44	yes	no	-
	Vps37A	NP_689628.2	H. sapiens	Potential homologue identified in Lopez-Reyes et al. 2010, however this was not identified by our BLAST searches
	ESCRT II
	Vps22	NP_009172.2	H. sapiens	EIN_252460	2e-40	2e-34	EHI_131120	12.97	1.065	2.23	1.312	yes	yes	6
	Vps25	NP_115729.1	H. sapiens	EIN_086710	5e-15	1e-11	EHI_137860	33.272	16.21	12.138	51.503	yes	yes	7
	Vps36	NP_057159.2	H. sapiens	EIN_153760	9e-12	2e-13	EHI_045320	26.138	1.223	0.629	27.152	yes	yes	7
	ESCRT III
	CHMP7	NP_689485.1	H. sapiens				No clear orthologues
	Vps2A	NP_055268.1	H. sapiens	EIN_411220	6e-15	3e-16	EHI_194400	49.006	23.224	26.866	44.224	yes	no	-
	Vps20	NP_078867.2	H. sapiens				No clear orthologues
	Vps24	NP_057163.1	H. sapiens				No clear orthologues
	Vps32A	NP_054888.2	H. sapiens	EIN_250190	3e-07	0.0001	EHI_169820	541.651	54.516	34.694	69.046	yes	yes	3
				EIN_404660	7e-07	Retrieves Vps32 in NR BLAST searches	EHI_048690	2.708	1.181	1.003	1.404	yes	no	-
	ESCRT IIIA
	Vps4A	NP_037377.1	H. sapiens	EIN_079070	3e-143	1e-144	EHI_118900	47.42	94.297	35.816	26.364	yes	no	-
	Vps31	NP_037506.2	H. sapiens	EIN_340780	2e-18	9e-21	EHI_181220	4.195	14.428	5.837	28.246	yes	yes	10
				EIN_285920	1e-14	No hits (has correct domain organisation and retrieves Vps31 in NR database BLAST searches)	EHI_167710	70.596	88.771	34.634	19.436	yes	yes	8
				EIN_405560	3e-07	1e-09	No clear orthologues	1.993	1.941	1.542	2.779	yes	no	-
				EIN_222530	4e-17	Not found (has correct domain organisation)	EHI_165220	0.958	6.18	3.787	7.215	yes	yes	10
	Vps46	NP_002759	H. sapiens				No hits
	Vps60	NP_057494.3	H. sapiens	EIN_403050	1e-17	Not found (has correct domain organisation)	EHI_114790	0.958	6.18	3.787	7.215	yes	yes	-
	Vta1	NP_057569.2	H. sapiens	EIN_488090	0.007	No hits (has correct domain organisation)	EHI_010040	4.514	6.76	10.776	27.273	yes	yes	10
SNAREs	Qa SNAREs
	Syn18	NP_058626.1	H. sapiens				No clear orthologues
	SynPM	NP_004594.1	H. sapiens	EIN_091810	3e-21	6e-24	EHI_139030	9.722	6.339	1.841	27.279	yes	yes	7
				EIN_282060	1e-15	7e-11	EHI_052830	9.887	18.446	786.478	147.166	yes	yes	5
				EIN_311750	3e-05	0.0005	EHI_182580	8.995	34.034	712.989	77.055	yes	yes	5
				EIN_082560	found using E. histolytica sequence, has correct domain organisation		EHI_021410	59.983	56.994	67.292	66.054	yes	no	-
	Syn16	NP_003754.2	H. sapiens	EIN_224340	2e-12	1e-16	EHI_148750, EHI_164320	58.21	153.875	316.51	31.894	yes	yes	2
							EHI_082090
	Syn5	NP_003155.2	H. sapiens	EIN_164070	9e-20	3e-19	EHI_080870, EHI_181290	13.873	23.35	111.281	21.548	yes	yes	1
	SynE	NP_803173.1	H. sapiens				No clear orthologues
	Syn17	NP_060389	H. sapiens				No hits
	Qb SNAREs
	Gos1	NP_004862	H. sapiens	EIN_388070	Found using E. histolytica sequence, hits Gos1-like proteins in NR database search		EHI_062500	108.24	384.393	1246.31	129.617	yes	yes	1
	Sec20	NP_001196	H. sapiens				No hits
	Bos1	NP_004278	H. sapiens	EIN_268240	0.05	No hits; has correct domain organisation	EHI_179930	25.874	167.966	261.895	27.239	yes	yes	2
	Vti1	XP_629410.1	D. discoideum	EIN_246990	0.006	No hits; has correct domain organisation		161.925	356.002	688.563	256.138	yes	no	-
							EHI_117250
							EHI_156430
		NP_198767.1	A. thaliana	EIN_086800	0.06	Hits Vti1 in NR BLAST searches and has correct domain organisation		2.191	12.677	3.203	10.023	yes	no	-
		NP_189554.2	A. thaliana	EIN_073710	0.18	3.2 (high E-value but has correct domain organisation)	EHI_068480	341.312	328.58	227.53	526.96	yes	no	-
	NPSN11	NP_565800.1	A. thaliana	EIN_469180	2e-05	No clear hits	EHI_116720	52.463	25.09	88.8	147.954	yes	yes	10
	Qbc SNAREs
	SNAP29	NP_004773.1	H. sapiens				No clear orthologues
	SNAP23	NP_003816.2	H. sapiens				No clear orthologues
	SNAP25	NP_003072.2	H. sapiens				No clear orthologues
	SNAP47	NP_444280.2	H. sapiens				No clear orthologues
	Qc SNAREs
	Bet1	NP_005859	H. sapiens	EIN_335210	0.56	Retrieves Bet1-like homologues in NR database, orthology established using phylogenetics	EHI_086200	99.002	208.897	138.835	28.205	yes	yes	2
	Use1	NP_060937	H. sapiens				No clear orthologues
	Syn8	NP_004844.1	H. sapiens				No clear orthologues
	Syp7	NP_566354	A. thaliana	EIN_097080	2e-05	2e-06	EHI_122770	1.707	3.828	194.199	77.775	yes	yes	5
				EIN_253190	1e-08	3e-09	EHI_107040	49.006	6.708	8.606	34.632	yes	yes	7
	Syn6/10	NP_005810.1, NP_003756.1	H. sapiens	EIN_084450	identified as SNARE-containing protein; orthology assigned using phylogeny		EHI_106240	15.26	68.205	121.518	151.148	yes	yes	10
				EIN_056750	0.0003	No hits; identified as SNARE-containing protein; orthology assigned using phylogeny	EHI_155680	156.332	23.614	21.897	359.408	yes	yes	7
				EIN_095140	identified as SNARE-containing protein; orthology assigned using phylogeny		EHI_025340	61.172	83.498	27.779	22.296	yes	no	-
	R SNAREs
	Tomosyn	NP_640337	H. sapiens				No clear orthologues
	Sec22	NP_004883	H. sapiens	EIN_170520	identified using E. histolytica sequence as query		EHI_168380	19.334	21.23	14.458	23.033	yes	no	-
	Ykt6	NP_006546	H. sapiens	EIN_046660	8e-30	2e-29	EHI_037810, EHI_052110	24.839	43.853	109.739	87.113	yes	no	-
				EIN_390920	3e-09	1e-06	EHI_188740	6.518	2.426	12.408	234.889	yes	yes	4
	VAMP7	NP_005629	H. sapiens	EIN_359340	1e-16	2e-18	EHI_170040	167.133	283.072	75.225	35.334	yes	yes	8
				EIN_492420	1e-13	No clear orthologues; retrieves VAMP-like proteins in NR searches and has correct domain organisation	EHI_022910	33.228	7.066	7.184	11.91	yes	yes	6
				EIN_059730	4.1 (fused gene)	9e-6, C-terminal SNARE domain only	EHI_170630	19.025	12.54	11.974	17.998	yes	no	-
				EIN_486970	7e-08	9e-10	EHI_098490	81.54	37.599	44.557	91.089	yes	no	-
				EIN_229280	0.0008	6e-07	EHI_081370	268.227	185.884	183.168	135.348	yes	no	-
				EIN_155740	0.043	3e-07	EHI_069370	5.505	78.224	2648.43	182.167	yes	yes	5
				EIN_408250	3e-09	No hits; retrieves VAMP-like proteins in NR searches	EHI_137830	14.082	1.192	0.329	2.135	yes	yes	3
ArfGAPs	AGFG	NP_004495	H. sapiens	EIN_291320	6e-27	2e-25	EHI_095050	5.12	15.092	88.635	55.628	yes	yes	1
	ADAP	NP_006860	H. sapiens				No clear orthologues
	GIT	NP_054749	H. sapiens				No clear orthologues
	ACAP	NP_055531	H. sapiens	EIN_033800	4e-20	1e-19; ACAP not top BLAST hit, orthology established using phylogenetics	EHI_138360	4.195	22.802	10.761	1.312	yes	yes	2
							EHI_152090
				EIN_175880	3e-20	9E-20; ACAP not top BLAST hit, orthology established using phylogenetics	EHI_045400	2.015	4.366	6.75	7.394	yes	no	-
	AGAP	NP_055729	H. sapiens				No clear orthologues
	ArfGAP1	NP_060679	H. sapiens	EIN_409850	3e-33	1e-32	EHI_004810	26.501	5.758	17.721	25.231	yes	yes	7
				EIN_155290	5e-31	1e-30	EHI_069440	7.74	3.312	4.924	27.239	yes	yes	7
				EIN_155620	5e-31	2e-29		11.406	15.472	24.531	27.699	yes	no	-
				EIN_032330	4e-17	Partial gene including EIN_032440	No hits	8.863	7.731	5.313	3.504	yes	no	-
				EIN_032440	2e-25	8e-25		1.024	1.919	2.559	30.852	yes	yes	4
							EHI_012490
				EIN_250770	0.005	7e-3; orthology determined by phylogenetics		0.517	0	1.048	0.852	no	no	-
				EIN_296020	3e-17	5e-17	EHI_189140	63.506	121.096	172.87	88.839	yes	no	-
	ArfGAP2	NP_115765	H. sapiens				No clear orthologues
	ASAP	NP_060952	H. sapiens				No clear orthologues
	SMAP	NP_068759	H. sapiens				EHI_140140
	ArfGAPC2	NP_187451	A. thaliana				No clear orthologues
	ARAP	NP_001035207	H. sapiens				No clear orthologues
	Unknown ArfGAP			EIN_064750	0.007	0.0005	EHI_051820	0.925	0.654	0.898	5.863	yes	yes	10	Contains calponin, rhogef, ph, arfgap domains
				EIN_252870	0.0001	0.0005	EHI_145730	1.773	3.407	2.993	14.603	yes	yes	10	Contains calponin, rhogef, ph, arfgap domains
				EIN_525070	0.004	0.0001	EHI_035770	0.98	14.607	93.724	11.79	yes	yes	9	Contains calponin, rhogef, ph, arfgap domains
				EIN_059750	0.002	0.0001	EHI_137680	1.707	1.213	2.2	14.304	yes	yes	10	Contains calponin, rhogef, ph, arfgap domains
				EIN_495550	0.006	2e-13	EHI_194630	6.562	14.786	44.542	24.063	yes	yes	1	Contains calponin, rhogef, ph, arfgap domains
				EIN_151890	3e-08	3e-13	No clear orthologues	0.815	5.094	25.489	22.204	yes	yes	1
ArfGEFs	BIG1	NP_006412	H. sapiens	EIN_224400	1e-49	1e-47	EHI_024590	9.997	7.572	3.098	5.242	yes	no	-
				EIN_467870	1e-18	4e-26	EHI_026380	1.883	2.531	4.625	3.775	yes	no	-
				EIN_167960	4e-12	9e-12	No clear orthologues	5.274	33.285	40.306	4.925	yes	yes	2
				EIN_085970	7e-40	8e-39	EHI_048270	0.749	2.858	2.709	7.273	yes	yes	10
				EIN_407440	0.0001	0.001	EHI_193380	0.683	2.742	9.459	7.722	yes	yes	1
				EIN_046880	1e-42	5e-19	EHI_178690	0.385	0.643	0.688	1.651	yes	yes	10
				EIN_165270	8e-19	9e-18	EHI_103820	8.258	38.854	78.398	14.172	yes	yes	2
				EIN_054410	3e-33	1e-33	EHI_038940	0.044	0.053	0.15	0.915	no	no	-
				EIN_416730	Identified using other E. invadens BIG/cytohesin-like proteins	orthology established using phylogenetics	EHI_053470	13.168	28.107	1971.32	407.366	yes	yes	5
	BIG2	NP_006411	H. sapiens
	BRAG1	NP_055890	H. sapiens
	BRAG2	NP_055684	H. sapiens
	BRAG3	NP_056047	H. sapiens
	EFA6	NP_002770	H. sapiens
	FBX8	NP_036312	H. sapiens
	GBF1	NP_004184	H. sapiens
	Cytohesin -like	NP_004753	H. sapiens	EIN_274500	2e-08	7e-08		7.773	3.027	1.093	2.837	yes	yes	6
				EIN_168830	2e-06	6e-06	EHI_117920	66.214	58.471	24.486	40.743	yes	no	-
				EIN_168630	5e-06	2e-05	EHI_031330	26.006	30.374	13.006	5.242	yes	yes	8
							EHI_069360
				EIN_430410	7e-05	0.0003	EHI_103720	5.054	10.821	21.059	7.802	yes	no	-
DENNs	c9orf72	NP_060795.1	H. sapiens				No clear orthologues
	DENN1a	NP_065997	H. sapiens	EIN_247110	7e-22	9e-20	EHI_088030	2.929	11.981	202.76	23.821	yes	yes	5
	DENN2a	NP_056504	H. sapiens	EIN_229350	8e-21	7e-20	EHI_010550	2.852	1.139	1.467	2.417	yes	no	-
				EIN_065240	6e-21	5e-21	no clear orthologue (XP_650065)	1.332	1.846	1.781	1.784	yes	no	-
				EIN_132330	0.001	5e-05	EHI_023390	0.793	1.677	9.235	3.717	yes	yes	1
				EIN_409110	9e-13	2e-11	EHI_135120	0.694	3.997	18.38	5.748	yes	yes	1
				EIN_226480	3e-26	4e-25	no clear orthologue (XP_655112)	0.264	0.411	2.784	4.022	yes	yes	10
				EIN_033640	2e-16	4e-15	no clear orthologue (XP_651655)	0.44	0.886	1.302	1.093	yes	no	-
				EIN_312910	5e-15	2e-27	EHI_009660	0.374	0.105	0.269	1.646	yes	yes	10
	DENN3	NP_055772.2	H. sapiens
	DENN4	NP_005839	H. sapiens
	DENN5a	NP_056028.2	H. sapiens	EIN_057210	0.046	0.018	EHI_113920	0.495	0.928	3.442	2.186	yes	no	-
				EIN_344580	0.0004	0.0008	EHI_120870	3.545	2.753	2.065	5.224	yes	no	-
	DENN6a	NP_689891.1	H. sapiens	EIN_093740	2e-08	0.0003	EHI_096760	8.004	71.728	762.935	119.749	yes	yes	5
	FLCN	NP_659434.2	H. sapiens
	FNIP1/2	NP_065891	H. sapiens
	MADD	NP_569826	H. sapiens
	SMCR8	NP_658988	H. sapiens
	SBF1/2	NP_002963	H. sapiens
	unknown			EIN_425080	7e-08	1e-11	EHI_119310	4.316	8.342	295.9	16.076	yes	yes	5
				EIN_379960	2e-08	3e-05	EHI_065230	3.127	7.625	12.722	3.406	yes	no	-
				EIN_397630 (original gene is fused)	2e-07	1e-14	EHI_158010	5.065	10.578	3.757	4.707	yes	no	-
				EIN_054470	3e-07	2e-06	EHI_186330	5.01	3.354	4.924	5.639	yes	no	-
				EIN_359150	9e-07	1e-05	EHI_178700	0.804	1.772	2.036	11.272	yes	yes	10
				EIN_406200	9e-06	2e-05	EHI_010380	1.685	3.459	6.196	12.86	yes	yes	10
				EIN_369370	3e-05	6e-07	EHI_174930	5.065	10.578	3.757	4.707	yes	no	-
				EIN_155240	5e-05	4e-05	EHI_100440	1.64	0.422	0.18	2.52	yes	yes	7
				EIN_085070	0.004	0.001	no clear orthologue (XP_654342)	1.773	1.803	3.338	7.319	yes	yes	10
				EIN_284020	0.0004	0.002	EHI_010320	3.611	22.19	33.182	27.377	yes	yes	1
				EIN_310000	0.008	0.01	EHI_152490	1.354	1.582	1.691	6.421	yes	yes	10
				EIN_084150	0.0007	7e-06	EHI_087550	1.718	2.457	2.395	3.354	yes	no	-
				EIN_284770	4e-17	2e-10	EHI_183170	8.819	16.031	25.25	5.248	yes	no	-
				EIN_410170	1e-06	8e-14	no clear orthologue (XP_001913916)	0.881	0.823	1.287	3.027	yes	no	-
				EIN_369580	found using other E. invadens DENN proteins as queries	contains correct domain organisation	EHI_197380	16.801	8.849	6.062	2.917	yes	yes	8
				EIN_054610	2e-06	1e-09	EHI_187130	0.495	0.127	0.135	1.11	yes	no	-
							EHI_114660
				EIN_397630	0.0001	1e-11	EHI_014090	2.004	3.016	10.193	5.173	yes	no	-
TBCs	TBC-B	NP_061893	H. sapiens	EIN_312800	3e-31	2e-10	No clear orthologue (XP_657000)	6.287	4.018	5.388	4.96	yes	no	-
				EIN_408100	3e-30	6e-25	EHI_121850	28.01	20.819	8.89	9.304	yes	no	-
				EIN_408210	Fragment of protein including EIN_408100			45.967	33.686	2.978	7.543	yes	yes	8
				EIN_424290	7e-29	2e-28	EHI_110550	3.16	9.228	42.088	18.729	yes	yes	1
				EIN_468110	6e-27	2e-26	No clear orthologue (XP_657000)	11.241	23.646	16.374	3.038	yes	yes	2
				EIN_391440	4e-23	7e-21	EHI_124440	9.006	3.016	1.257	4.753	yes	yes	6
				EIN_173500	3e-15	2e-15	No clear orthologues (XP_654848)	0.617	0.19	0	0.483	yes	no	-
				EIN_084610	8e-14	4e-13	No clear orthologues (XP_649131)	3.446	4.377	5.463	3.153	yes	no	-
				EIN_181560	2e-12	7e-12	EHI_094140	2.686	4.018	13.949	20.058	yes	yes	10
				EIN_153140	7e-11	2e-10	EHI_045210	5.703	52.512	69.133	12.555	yes	yes	2
				EIN_523780	1e-10	6e-10	No clear orthologue (XP_657320)	2.092	1.065	3.547	2.63	yes	no	-
				EIN_409980	2e-10	5e-10	EHI_081670	8.291	19.174	23.094	10.489	yes	no	-
				EIN_023440	1e-12	2e-14	EHI_035150	0.275	0.454	2.634	2.624	yes	no	-
				EIN_054060	0.032	No hits; has correct domain organisation	EHI_052170	40.836	12.761	16.718	22.054	yes	no	-
				EIN_054170	Fragment of protein including EIN_054060			3.27	2.384	3.502	14.908	yes	no	-
	TBC-D	NP_065161	H. sapiens	EIN_344790	6e-61	6e-61	No clear orthologue (XP_653139)	6.243	5.822	3.173	7.923	yes	no	-
				EIN_185080	1e-73	4e-76	EHI_196990	19.146	6.792	4.236	9.005	yes	yes	6
				EIN_177730	4e-58	9e-58	No clear orthologue	3.787	1.339	1.691	4.235	yes	no	-
				EIN_058720	8e-54	2e-50	EHI_151210	3.721	7.868	2.29	4.563	yes	no	-
				EIN_173180	2e-51	3e-51	EHI_166020	1.607	0.949	1.422	4.666	yes	yes	10
							EHI_064580
				EIN_060150	4e-07	No hits; hits TBC proteins in NR searches and has correct domain organisation	EHI_152630	10.757	3.902	14.009	4.315	yes	no	-
	TBC-E	NP_060671.3	H. sapiens	EIN_250610	5e-34	6e-24	EHI_200780	5.428	0.116	1.018	4.517	yes	no	-
				EIN_162190	2e-32	6e-24	EHI_142920	4.162	15.134	138.656	12.503	yes	yes	1
				KB206244-3-61299-61688 (found on unplaced genomic scaffold)	1e-30	3e-24		-	-	-	-
				EIN_151320	4e-29	4e-26	EHI_187060	5.538	64.598	77.335	30.656	yes	yes	1
				EIN_082980	2e-25	5e-25	EHI_040270	8.401	11.211	24.426	12.912	yes	no	-
				EIN_172080	0.01	No hits; has correct domain organisation	EHI_091080	26.909	18.805	8.516	7.607	yes	no	-
	TBC-F	NP_055559	H. sapiens	EIN_023590	7e-41	9e-39	EHI_169850	8.995	3.523	2.679	6.45	yes	no	-
				EIN_066110	2e-35	5e-35	EHI_148860	6.793	6.033	2.993	6.076	yes	no	-
							EHI_006780
				EIN_229360	1e-29	9e-39	EHI_170310	113.249	56.804	19.757	35.156	yes	yes	6
				EIN_096710	9e-28	8e-24	EHI_068360	20.666	4.071	2.2	3.228	yes	yes	6
				EIN_487780	1e-19	2e-19	EHI_009970	42.202	4.324	4.34	8.821	yes	yes	6
				EIN_018740	7e-19	2e-18	No clear orthologue	2.708	1.645	4.355	18.343	yes	yes	10
				EIN_062690	2e-15	8e-15	EHI_152910	6.375	4.187	2.275	6.254	yes	no	-
	TBC-G	NP_149016	H. sapiens	EIN_390780	7e-15	5e-13	EHI_038840	2.94	5.453	40.681	16.076	yes	yes	1
	TBC-H	NP_060787	H. sapiens				No clear orthologues
	TBC-I	NP_060779	H. sapiens				No clear orthologues
	TBC-K	NP_065756	H. sapiens	EIN_080920	3e-06	3e-05	EHI_175400	4.657	1.002	1.257	5.368	yes	yes	7
							EHI_181530
	TBC-L	NP_663622	H. sapiens				No clear orthologues
	TBC-M	NP_653229	H. sapiens	EIN_152810	7e-16	1e-15	EHI_015260	4.602	2.057	1.347	2.284	yes	no	-
				EIN_462240	0.0003	0.001	No homologue	9.513	5.685	0.913	1.433	yes	yes	6
	TBC-N	NP_056003	H. sapiens				No clear orthologues
	TBC-Q	NP_055647	H. sapiens				No clear orthologues
	RootA	Tb927.10.7680	T. brucei	EIN_411080	6e-22	8e-22	EHI_009510	6.639	7.667	3.308	26.554	yes	yes	7
	TBC-A	NP_060222.2	H. sapiens				No clear orthologues
	TBC-O	NP_055503.1	H. sapiens	EIN_182950	2e-12	9e-13	No clear orthologues (XP_649762)	2.235	2.152	14.473	4.476	yes	yes	1
				EIN_283550	1e-24	4e-27	EHI_010690	55.689	39.993	9.115	11.813	yes	yes	8
				EIN_487650	5e-22	7e-23	No clear orthologue (XP_653061)	2.389	3.892	2.829	5.725	yes	no	-
				EIN_380040	4e-21	4e-22	EHI_009910	4.624	10.547	17.257	42.722	yes	yes	10
				EIN_186660	2e-07	1e-06	EHI_049830	5.659	9.956	15.536	49.627	yes	yes	10
				EIN_312770	0.006	3e-09	EHI_165290	0.573	1.044	2.365	3.7	yes	yes	10
				EIN_207540	4e-07	3e-25	EHI_149900	5.406	5.316	3.787	3.867	yes	no	-
	TBC-P	NP_056342.3	H. sapiens
	TBC-T	NP_013771.1	S. cerevisiae	EIN_274660	0.006	0.008	EHI_135170	5.945	4.398	3.413	4.827	yes	no	-
	TBC-J	NP_057579.1	H. sapiens
	TBC-R	NP_078995.2	H. sapiens
	TBC-S	NP_056520.2	H. sapiens
	TBC-V	NP_056094.1	H. sapiens
	TBC-X	NP_653173.1	H. sapiens
	TBC-PlA	NP_566323.1	A. thaliana
	TBC-PLB	NP_181460.3	A. thaliana
	TBC-ExA	XP_002677809.1	N. gruberi
	TBC-W	NP_012491.3	S. cerevisiae
	Unknown			EIN_047680	0.009	2e-16	EHI_010540	153.998	200.924	79.939	22.342	yes	yes	8
				EIN_308420	0.066	6e-10	EHI_189120	1.729	2.584	5.433	4.92	yes	no	-
							EHI_038630
				EIN_182960	0.002	No clear orthologues; retrieves TBC-like proteins in NR searches, and has correct domain organisation	No clear orthologues	6.32	10.905	53.732	11.801	yes	yes	1
				EIN_129360	0.002	No clear orthologues; retrieves TBC-like proteins in NR searches	EHI_177300	13.333	12.508	9.429	12.785	yes	no	-
				EIN_175830	0.4	No clear orthologues; retrieves TBC-like proteins in NR searches, and has correct domain organisation	EHI_182050	1.96	1.329	0.913	3.366	yes	no	-
				EIN_066090	0.002	0.016	EHI_198700	29.111	95.806	144.463	79.754	yes	yes	1
				EIN_059460	6e-07	1e-07	EHI_069260	33.261	5.347	1.736	2.583	yes	yes	3
				EIN_151350	8e-08	4e-10	EHI_035140	1.453	1.329	7.588	1.352	yes	no	-
				EIN_229420	2e-20	2e-20	EHI_060420	9.315	7.024	3.906	5.794	yes	no	-
				EIN_176880	2e-12	9e-12	EHI_126040	6.76	2.805	4.116	6.887	yes	no	-
				EIN_086640	0.012	0.007	EHI_054250	1.354	13.858	30.578	5.386	yes	yes	1
				EIN_175590	3e-10	No clear orthologues; retrieves TBC-like proteins in NR searches, and has correct domain organisation		2.742	4.809	1.916	5.282	yes	no	-
SM proteins	Vps33	NP_075067	H. sapiens	EIN_371480	1e-17	2e-22	EHI_135210	27.977	16.136	7.543	14.097	yes	yes	6
	Vps45	NP_009190	H. sapiens	EIN_409150	5e-106	3e-111	EHI_160900	13.63	16.041	13.8	22.446	yes	no	-
				EIN_227090	8e-93	4e-99	No clear orthologues	62.207	262.274	134.914	34.483	yes	yes	2
				EIN_375370	9e-65	5e-72	EHI_151710	7.157	7.931	3.697	5.984	yes	no	-
	Munc18	NP_003156	H. sapiens	EIN_173120	7e-42	5e-43	EHI_093130	69.451	509.413	518.192	31.358	yes	yes	2
	Sly1	NP_878255	H. sapiens	EIN_181470	4e-72	1e-70	EHI_000910	12.992	50.434	35.023	6.076	yes	yes	2
				EIN_098670	1e-30	2e-17	EHI_008160	2.466	1.371	1.916	5.691	yes	no	-
Endocytic components	AP180	NP_055656	H. sapiens				No clear orthologues
	Dab2	NP_001334	H. sapiens				No clear orthologues
	EpsinR	NP_055481	H. sapiens	EIN_375630	4e-12	1e-10	EHI_176980	1.707	6.138	3.472	19.908	yes	yes	10
				EIN_398800	1e-10	1e-15	EHI_105110	5.857	23.498	541.391	786.176	yes	yes	5
	Eps15R	NP_067058	H. sapiens				No clear orthologues
	Fab1	NP_055855	H. sapiens	EIN_025800	3e-47	2e-47	EHI_049480	1.486	2.099	7.633	2.796	yes	yes	1
	P97	NP_009057	H. sapiens	EIN_493230	0	0	EHI_045120	43.71	348.092	140.601	24.08	yes	yes	2
				EIN_493340	Fragment of protein including EIN_493230			91.461	468.039	285.872	34.759	yes	yes	2
				EIN_309200	0	0	EHI_176970	84.81	0	0	0.017	no	no	-
	Vps34	NP_002638	H. sapiens	EIN_065210	3e-80	8e-71	EHI_096560	12.474	9.081	4.326	4.655	yes	no	-
	NSF	NP_006169	H. sapiens	EIN_176430	7e-158	2e-166	EHI_004640	39.152	136.473	68.46	66.779	yes	no	-
	CHC	NP_004850	H. sapiens	EIN_379990	7e-104	2e-87	ENY65622 (NCBI accession)	2.863	6.813	7.843	39.523	yes	yes	10
	CLC	NP_001824	H. sapiens				Not identified
Tethers
	TRAPPI
	Bet5	NP_067033	H. sapiens	EIN_181270	4e-15	2e-14	EHI_197660	14.842	3.639	2.634	11.065	yes	no	-
	Bet3	NP_055223	H. sapiens	EIN_094950	8e-36	5e-36	EHI_025820	121.936	142.812	72.68	27.285	yes	yes	8
	Trs20	NP_055378	H. sapiens	EIN_118330	3e-23	2e-28	EHI_122820	123.17	69.112	32.613	21.22	yes	yes	8
	Trs23	NP_057230	H. sapiens	EIN_224690	7e-20	2e-19	EHI_126960	33.085	4.767	36.849	8.683	yes	yes	6
	Trs31	NP_777554	H. sapiens	EIN_430120	6e-09	No hits; retrieves Trs31 proteins in NR searches, and has correct domain organisation	EHI_110020	41.618	9.608	5.867	17.86	yes	yes	6
	Trs33	NP_077013	H. sapiens				No clear orthologues
	Trs85	NP_055754	H. sapiens				No clear orthologues
	TRAPPI
	Trs65	NP_011682	H. sapiens				No clear orthologues
	Trs120	NP_113654	H. sapiens				No clear orthologues
	Trs130	NP_003265	H. sapiens				No clear orthologues
	Tca17	NP_057293	H. sapiens				No clear orthologues
	EARP/GARP
	Vps50	NP_060137	H. sapiens				No clear orthologues
	Vps51	NP_037397	H. sapiens	EIN_504710	8e-06	retrieves E. histolytica homologue with an E-value of 0	EHI_199950	9.337	36.481	137.488	17.273	yes	yes	1
	Vps52	NP_072047	H. sapiens				No clear orthologues
	Vps53	NP_060759	H. sapiens	EIN_060110	2e-20	2e-28	EHI_073620	4.8	5.664	21.059	10.288	yes	no	-
				EIN_247870	1e-15	3e-20	EHI_188090	0	0	0	0	no	no	-
	Vps54	NP_057600	H. sapiens	EIN_079460	Identified using E. histolytica homologue as query, which is retrieved by the human query		EHI_189870	3.611	0.949	1.197	3.101	yes	no	-
	VpsC core
	Vps11	NP_068375	H. sapiens	EIN_429610	6e-12	1e-12	EHI_193090	9.821	3.428	2.589	13.153	yes	yes	7
	Vps16	NP_072097	H. sapiens				No clear orthologues
	Vps18	NP_065908	H. sapiens	EIN_059320	0.007	No hits; retrieves Vps18 proteins in NR searches	EHI_040650	7.476	17.887	12.228	8.372	yes	no	-
				EIN_086120	0.037	1.9	EHI_013190	13.873	35.943	8.142	5.248	yes	yes	8
	Vps33	NP_061138	H. sapiens	EIN_371480	9e-07	1e-21	EHI_135210	27.977	16.136	7.543	14.097	yes	yes	6
	HOPS
	Vps39	NP_056104	H. sapiens				No clear orthologues
	Vps41	NP_055211	H. sapiens				No clear orthologues
	Corvet
	Vps3	NP_004248.2	H. sapiens				No clear orthologues
	Vps8	NP_001009921.1	H. sapiens				No clear orthologues
COG	COG1	NP_061184.1	H. sapiens				No clear orthologues
	COG2	NP_031383	H. sapiens				No clear orthologues
	COG3	NP_113619	H. sapiens	EIN_381480	1e-13	3e-18	EHI_147890	13.796	16.811	14.713	4.695	yes	no	-
	COG4	NP_056201	H. sapiens	EIN_053180	3e-07	No hits; retrieves COG4 proteins in NR searches and has correct domain organisation	EHI_177590	28.571	9.06	10.402	9.454	yes	no	-
				EIN_171580	2e-05	0.0002	EHI_063680	2.268	0	1.616	0.742	no	no	-
				EIN_171690	Fragment of protein including EIN_171580			7.476	1.919	1.871	1.945	yes	no	-
	COG5	NP_006339	H. sapiens				No clear orthologues
	COG6	NP_065802	H. sapiens				No clear orthologues
	COG7	NP_705831.1	H. sapiens				No clear orthologues
	COG8	NP_115758.2	H. sapiens				No clear orthologues
Dsl1	Dsl1	NP_004715.1	H. sapiens				No clear orthologues
	Sec20	NP_001196	H. sapiens				No clear orthologues
	Tip20	NP_068749.3	H. sapiens				No clear orthologues
	Sec39	NP_060731	H. sapiens				No clear orthologues
Exocyst	Exo70	NP_056034	H. sapiens	EIN_409520	2e-14	No hits, retrieves Exo70 in NR searches and has correct domain organisation	EHI_142040	3.028	3.132	2.44	8.855	yes	no	-
	Exo84	NP_787072	H. sapiens				No clear orthologues
	Sec3	NP_060731	H. sapiens	EIN_273440	5e-06	No hits, retrieves Sec3 in NR searches and has correct domain organisation	EHI_148590	4.613	13.405	10.612	10.541	yes	no	-
	Sec5	NP_060773	H. sapiens	EIN_169820	Identified using E. histolytica homologue as query, which is retrieved by the human query		EHI_048540	13.983	21.431	17.377	11.191	yes	no	-
	Sec6	NP_009208	H. sapiens	EIN_095670	2e-11	No hits, retrieves Sec6 in NR searches and has correct domain organisation	EHI_081420	5.89	10.051	23.094	12.981	yes	no	-
	Sec8	NP_068579	H. sapiens				No clear orthologues
	Sec10	NP_006535	H. sapiens	EIN_207360	4e-16	No hits, retrieves Sec10 in NR searches and has correct domain organisation	EHI_099810	12.584	24.352	19.772	15.202	yes	no	-
							EHI_079940
	Sec15	NP_061926	H. sapiens	EIN_095940	0.0003	0.0003	EHI_125680	28.67	8.553	14.773	17.613	yes	no	-
Arfs	Arf1, Arf4, Arf6 (class I-III)	NP_001649.1, NP_001651.1, NP_001654.1	H. sapiens	EIN_268250	1e-100	5e-103	EHI_073470, EHI_137720	0.011	0	28.752	1.893	yes	yes	1
				EIN_228960	3e-80	7e-81	EHI_189960	5.78	2.289	9.13	32.129	yes	yes	10
				EIN_372210	2e-76	2e-77		3.832	12.698	58.252	33.113	yes	yes	1
				EIN_081660	3e-68	2e-69	EHI_092730	162.619	224.074	150.165	17.825	yes	yes	8
				EIN_050880	3e-62	4e-63		0.385	0.538	2.335	0.834	no	no	-
				EIN_408580	5e-53	1e-55		37.093	78.203	390.522	19.114	yes	yes	2
				EIN_178410	4e-51	8e-63	EHI_053050	111.895	179.81	174.502	17.187	yes	yes	2
				EIN_319700	1e-41	1e-44	EHI_121870	8.18	39.107	1051.72	18.061	yes	yes	9
				EIN_096070	2e-39	2e-48		592.396	222.133	117.447	589.026	yes	yes	7
				EIN_328930	2e-37	4e-37		31.775	43.505	62.368	23.447	yes	no	-
				EIN_229720	8e-32	1e-31	EHI_194500	638.87	310.672	217.128	170.314	yes	no	-
				EIN_328900	3e-27	3e-27	EHI_134840	22.769	21.832	8.097	5.259	yes	no	-
				EIN_053380	2e-21	3e-19		13.708	7.404	2.006	3.475	yes	no	-
				EIN_216600	2e-19	9e-21		4.877	0.844	0	0.685	no	no	-
							EHI_073480
							EHI_107150
							EHI_134840
Rabs	Rab classification modified from Nakada-Tsukui et al. 2009 by phylogenetic inference; see Supplementary Figure 7 for details.
	Rab1			EIN_171560			EHI_108610	519.499	140.924	148.669	211.5	yes	yes	6
				EIN_051580			EHI_146510	48.697	10.42	19.577	11.082	yes	yes	6
	Rab2			EIN_340720			EHI_146320	114.516	75.071	24.471	26.013	yes	yes	8
				EIN_470040			EHI_046390	923.612	1978.06	1321.28	198.013	yes	yes	2
							EHI_067850
	Rab5			EIN_467890			EHI_025420	90.624	130.715	97.601	60.162	yes	no	-
				EIN_081810				52.419	21.114	4.221	3.015	yes	yes	8
	Rab21						EHI_129330
	RabX31			EIN_212140			EHI_040310	309.35	260.491	426.099	155.538	yes	no	-	likely part of Rab21 clade (supplementary figure S7)
				EIN_442200				27.448	1.603	1.422	2.307	yes	yes	3	likely part of Rab21 clade (supplementary figure S7)
				EIN_327220				62.427	7.71	12.138	0.806	yes	yes	8	likely part of Rab21 clade (supplementary figure S7)
				EIN_337120				0	0	0	0.069	no	no	-	likely part of Rab21 clade (supplementary figure S7)
	RabZ13			EIN_025950				2.367	0.918	2.784	1.577	yes	no	-	likely part of Rab21 clade (supplementary figure S7)
	Rab7			EIN_186960			EHI_192810	427.477	209.15	104.65	466.982	yes	yes	7
				EIN_344190			EHI_081330	176.227	29.71	9.729	34.753	yes	yes	3
				EIN_154400			EHI_189990	21.558	11.728	51.203	29.891	yes	no	-
				EIN_222060			EHI_082070	91.196	360.136	228.279	65.692	yes	yes	2
				EIN_253180			EHI_169280	633.365	170.381	66.574	39.805	yes	yes	8
				EIN_397580			EHI_192130	44.635	27.136	6.361	5.155	yes	yes	8
				EIN_020760			EHI_187090	38.59	19.838	39.678	22.25	yes	no	-
				EIN_503260				26.765	58.175	134.974	13.516	yes	yes	2
				EIN_485870			EHI_005900	5.56	10.694	19.068	10.829	yes	no	-
				EIN_335590			EHI_189100	39.493	56.34	429.766	61.135	yes	yes	1
	Rab8			EIN_424250			EHI_199820	12.959	3.006	0	1.047	yes	yes	3
				EIN_253330			EHI_127380	86.165	31.988	10.402	6.335	yes	yes	8
	Rab11			EIN_281310			EHI_005460	401.416	270.395	317.258	330.788	yes	no	-
				EIN_177590			EHI_107250	176.623	41.332	50.843	85.145	yes	yes	6
				EIN_018350			EHI_161030	86.132	175.18	109.634	24.678	yes	yes	2
				EIN_080290			EHI_056100	63.737	186.591	351.249	16.548	yes	yes	2
	RabA			EIN_474290			EHI_168600	32.182	10.441	4.73	13.637	yes	yes	6
				EIN_267510			EHI_133100, EHI_128180	200.548	66.76	60.467	82.654	yes	no	-
	RabB			EIN_183080			EHI_181240	82.267	500.522	581.713	28.24	yes	yes	2
	RabC1			EIN_095580			EHI_153690	236.342	53.282	34.679	66.67	yes	yes	6
				EIN_152450			EHI_143650	1380.33	3778.3	3394.82	266.656	yes	yes	2
				EIN_146120				39.438	18.203	31.865	214.227	yes	yes	7
				EIN_117950			EHI_096220	40.319	7.963	5.837	3.562	yes	yes	6
				EIN_487230				16.361	185.347	738.508	50.973	yes	yes	9
				EIN_480990				1.629	12.529	12.617	7.601	yes	yes	1
				EIN_327740				10.096	0.084	1.512	4.16	yes	no	-
				EIN_032570				0.121	0.084	0.374	2.071	no	no	-
	RabC2			EIN_154550			EHI_045550	28.098	128.215	54.989	18.573	yes	yes	2
	RabC5			EIN_019940			EHI_122730	76.949	33.169	23.483	28.499	yes	no	-
	RabC6						EHI_194280
				EIN_368780			EHI_079890	21.69	3.734	28.976	14.039	yes	yes	6
				EIN_284900			EHI_170390	25.697	6.834	1.242	9.649	yes	no	-
	RabD			EIN_312790			EHI_059670	17.946	11.19	44.198	31.238	yes	no	-
							EHI_164900
	RabF1			EIN_404670			EHI_129740	21.811	1.951	1.931	5.593	yes	yes	6
				EIN_387130			EHI_117960	46.011	23.846	10.791	69.587	yes	yes	7
	RabF2			EIN_173940			EHI_182030	16.746	2.563	0.823	11.421	yes	yes	7
				EIN_187370			EHI_164880	40.649	29.615	21.119	8.349	yes	yes	8
				EIN_404600			EHI_122870	16.339	5.495	12.318	42.308	yes	yes	7
				EIN_411160			EHI_140770	4.591	2.13	5.448	7.192	yes	no	-
	RabI			EIN_018410			EHI_177550	41.012	98.02	207.998	53.269	yes	yes	1
							EHI_053420
	RabK			EIN_524790			EHI_024680	325.138	556.093	99.936	18.988	yes	yes	8
				EIN_410790			EHI_040450	23.573	3.67	3.502	31.146	yes	yes	7
							EHI_082550
				EIN_095980			EHI_128110	317.497	62.816	56.74	11.421	yes	yes	8
				EIN_046430			EHI_012380	86.297	19.216	4.64	5.99	yes	yes	3
				EIN_098590				1.299	8.406	371.484	16.439	yes	yes	5
	Rab32			EIN_131900				18.552	6.36	5.762	9.805	yes	no	-
							EHI_169090
				EIN_098580				29.265	11.538	10.208	7.607	yes	no	-
							EHI_069500
	RabX11			EIN_020100			EHI_177520	238.984	750.762	307.2	61.543	yes	yes	2
				EIN_096000				408.275	170.117	138.371	96.866	yes	no	-
				EIN_150070				37.324	50.835	13.171	7.244	yes	yes	8
	RabM			EIN_087180			EHI_005010	109.781	15.504	76.991	70.807	yes	yes	7
							EHI_004380
				EIN_083840			EHI_068230	0	0	0	0	no	no	-
	RabN			EIN_229080			EHI_048250	20.214	12.529	14.683	28.188	yes	no	-
				EIN_087490			EHI_097650	22.042	3.153	6.271	12.095	yes	yes	6
	RabP			EIN_503120			EHI_114210	32.083	7.003	85.822	20.397	yes	yes	1
							EHI_117890
				EIN_252610			EHI_082230, EHI_012030	65.4	90.986	86.076	85.554	yes	no	-
	RabX18						EHI_145720, EHI_177410
	RabX1			EIN_505160			EHI_017740	9.028	1.635	0.494	1.168	yes	yes	6
				EIN_185820				33.36	34.561	12.498	5.081	yes	yes	8
	RabX2			EIN_224320			EHI_001870	4.195	4.894	26.103	11.899	yes	yes	1
				EIN_160940				5.34	4.166	0.853	5.294	yes	no	-
	RabX36						EHI_110300
	RabX3			EIN_226630			EHI_014220	8.18	6.402	1.616	4.804	yes	yes	6
	RabX4			EIN_406050			EHI_100090	17.627	22.739	21.912	24.655	yes	no	-
							EHI_125980
	RabX5						EHI_148660
	RabX6			EIN_205430			EHI_008350	90.69	24.837	19.996	42.993	yes	yes	6
				EIN_316560			EHI_118920	186.136	133.278	80.314	106.642	yes	no	-
				EIN_081940			EHI_184670	16.317	0.728	1.182	11.105	yes	no	-
				EIN_061290				0.925	0.337	0	0.201	no	no	-
				EIN_412340				0.143	0.306	0	0.178	no	no	-
				EIN_457360				0.551	29.615	3.727	0.512	yes	yes	2
				EIN_440750				0.385	0.137	0	0	no	no	-
				EIN_317000			EHI_051090	443.881	603.7	136.874	95.56	yes	yes	8
	RabX8						EHI_178040
	RabX10			EIN_274260			EHI_096440	87.75	74.08	130.903	53.062	yes	no	-
				EIN_341200			EHI_040330	21.128	4.134	3.113	13.585	yes	yes	7
	RabX12			EIN_424850			EHI_021210	14.996	13.974	23.483	7.054	yes	no	-
	RabX13			EIN_476180			EHI_065790	255.345	142.095	45.291	37.066	yes	yes	8
	RabX14			EIN_438500			EHI_053150	22.538	0.896	0.988	0.443	no	no	-
				EIN_250160				12.419	3.238	7.918	13.349	yes	no	-
	RabX16			EIN_080860			EHI_131170	76.674	84.5	46.982	9.258	yes	yes	8
	RabX17			EIN_118210			EHI_042250	304.043	101.575	262.673	79.57	yes	no	-
				EIN_359260				220.818	101.111	46.817	32.78	yes	yes	8
				EIN_175550				3.854	0.675	1.841	18.384	yes	yes	7
				EIN_117070				0.528	1.118	0	0.604	no	no	-
	RabX19			EIN_485590			EHI_183080	21.811	6.655	8.292	48.43	yes	yes	7
				EIN_380930			EHI_151610	23.727	6.212	5.957	15.846	yes	no	-
				EIN_097100				3.732	23.002	131.052	7.233	yes	yes	9
	RabX20						EHI_003020, EHI_008640
	RabX21						EHI_021480
	RabX22			EIN_223700			EHI_157890	116.619	67.013	18.649	15.144	yes	yes	8
				EIN_122260			EHI_014060	35.959	112.828	45.68	4.96	yes	yes	2
				EIN_227490				15.513	3.66	3.966	6.243	yes	no	-
				EIN_408640			EHI_107140	41.684	9.977	16.509	14.73	yes	yes	6
	RabX24						EHI_038680
	RabX25			EIN_411530			EHI_010660	68.813	55.771	35.652	10.645	yes	yes	8
	RabX27						EHI_158170
	RabX28						EHI_123220
	RabX32						EHI_079230
	RabX33			EIN_172650			EHI_083390	23.595	17.655	18.185	27.653	yes	no	-
							EHI_135940
	RabX34			EIN_476200			EHI_114640	63.154	38.21	11.749	27.774	yes	yes	6
				EIN_344150				31.114	46.268	72.725	17.273	yes	no	-
	RabX35			EIN_267670			EHI_130670	80.032	12.804	11.18	29.356	yes	yes	6
	RabX37						EHI_048720
	RabX38						EHI_118280
	RabX39			EIN_403070			EHI_094110	7.101	33.464	69.433	38.43	yes	yes	1
				EIN_403340			EHI_177390	23.176	49.875	19.442	21.761	yes	no	-
				EIN_186350				9.403	4.06	2.634	9.35	yes	no	-
	RabX40			EIN_173190			EHI_027640	184.584	50.244	44.048	45.789	yes	yes	6
	RabZ1			EIN_080140				41.585	21.157	19.697	13.032	yes	no	-
	RabZ4			EIN_501180				1.652	0.464	0	0.109	no	no	-
				EIN_395670				0.484	0.095	0	0.058	no	no	-
	RabZ5			EIN_062760				10.669	63.723	279.511	13.849	yes	yes	9
	RabZ6			EIN_080620				7.201	6.697	10.642	10.455	yes	no	-
	RabZ7			EIN_095070				30.751	158.579	166.509	12.469	yes	yes	2
	RabZ11			EIN_431200				8.852	6.138	2.23	1.726	yes	yes	8
	RabZ15			EIN_080230			EHI_045600	21.393	16.347	14.413	9.666	yes	no	-
	RabZ19			EIN_026450				84.315	33.834	26.836	15.15	yes	yes	6
	RabZ20			EIN_402870				36.179	9.882	7.828	10.46	yes	yes	6
	RabZ21			EIN_145520				20.325	30.954	12.393	2.877	yes	yes	8
				EIN_043470				25.356	23.171	10.791	2.825	yes	yes	8
				EIN_285460				11.968	6.402	0.778	0.529	yes	no	-
				EIN_286680				0.87	1.424	0.434	0.362	no	no	-
	RabZ22			EIN_280860				3.435	3.364	0.359	0.242	yes	no	-
	RabZ23			EIN_265150				5.351	0.981	0.778	0.639	no	no	-
	RabZ24			EIN_088900				1.288	1.034	0	0.219	no	no	-
	Rab from novel transcript dataset			(internal ID asmbl_8353, accession forthcoming)				2.874	0.865	0	0.259	no	no	-
	Rab from novel transcript dataset			(internal ID asmbl_8378, accession forthcoming)				0.551	0.77	1.003	6.03	no	no	-
