# Supplementary material for: Membrane Trafficking Modulation during Entamoeba Encystation
Source: Sci Rep. 2017 Oct 9;7:12854. doi: 10.1038/s41598-017-12875-6 (PMC5634486; doi:10.1038/s41598-017-12875-6)
Supplement: Supplementary file 4 — Table S3 [file 41598_2017_12875_MOESM4_ESM.xlsx]

## Sheet: Sheet1
Supplementary Table S2. Summary of orthology analysis of Arfs, Rabs, and their GAP and GEF regulators in E. invadens and E. histolytica
	ArfGAPs			Arfs			ArfGEFs			Rabs			TBCs			DENNs
INVADENS : HISTOLYTICA	number	percent		number	percent		number	percent		number	percent		number	percent		number	percent
1 : 1	8	50		2	22.2222		6	54.5455		53	48.6239		31	65.9574		16	69.5652
1 : 2+	1	6.25		0	0		1	9.09091		7	6.42202		2	4.25532		0	0
2+ : 1	1	6.25		3	33.3333		2	18.1818		13	11.9266		7	14.8936		1	4.34783
2+ : 2+	2	12.5		2	22.2222		2	18.1818		2	1.83486		2	4.25532		2	8.69565
0 : 1+	1	6.25		1	11.1111		0	0		10	9.17431		1	2.12766		1	4.34783
1+ : 0	3	18.75		1	11.1111		0	0		24	22.0183		4	8.51064		3	13.0435
sum	16	100		9	100		11	100		109	100		47	100		23	100
	ArfGAPs			Arfs			ArfGEFs			Rabs			TBCs			DENNs
INVADENS : HISTOLYTICA	number	percent		number	percent		number	percent		number	percent		number	percent		number	percent
1+ : 1+ orthology	12	75		7	77.7778		11	100		75	72.8155		42	89.3617		19	82.6087
0 : 1+ or 1+ : 0	4	25		2	22.2222		0	0		31	27.1845		5	10.6383		4	17.3913
sum	16	100		9	100		11	100		106	100		47	100		23	100
