# Supplementary material for: Membrane Trafficking Modulation during Entamoeba Encystation
Source: Sci Rep. 2017 Oct 9;7:12854. doi: 10.1038/s41598-017-12875-6 (PMC5634486; doi:10.1038/s41598-017-12875-6)
Supplement: Supplementary file 6 — Table S5 [file 41598_2017_12875_MOESM6_ESM.xlsx]

## Sheet: Unclustered
Supplementary Table S5. E. invadens gene subclusters using K-means clustering
Unclustered
Gene ID	Source ID	organism	Genomic Location (Gene)	Product Description	# Exons in Gene	# Exons in Transcript	Gene Strand	Is Pseudo	0 hpi	24 hpi	48 hpi	72 hpi	Dif Expressed	Sig Dif Expressed (FDR 0.01 FC 2)	SubCluster
EIN_190440	EIN_190440-t26_1	E. invadens IP1	KB206491:68,164..70,095(-)	cysteine protease, putative	1	1	reverse	No	2.257	3.132	1.886	3.009	yes	no	-
EIN_025900	EIN_025900-t26_1	E. invadens IP1	KB206484:1,020,885..1,022,207(-)	hypothetical protein	1	1	reverse	No	15.337	3.828	4.206	10.109	yes	no	-
EIN_055130	EIN_055130-t26_1	E. invadens IP1	KB206292:460,572..462,451(+)	hypothetical protein	4	4	forward	No	20.787	5.41	10.731	6.818	yes	no	-
EIN_522850	EIN_522850-t26_1	E. invadens IP1	KB206450:336,826..337,338(+)	protein serine/threonine kinase, putative	1	1	forward	No	0.804	0.791	0	0.27	no	no	-
EIN_382770	EIN_382770-t26_1	E. invadens IP1	KB206817:66,664..66,900(+)	hypothetical protein	1	1	forward	No	0	0	1.991	0	no	no	-
EIN_220190	EIN_220190-t26_1	E. invadens IP1	KB206609:120,076..121,023(-)	hypothetical protein	1	1	reverse	No	2.576	0.148	0	0.086	no	no	-
EIN_070730	EIN_070730-t26_1	E. invadens IP1	KB207238:36,100..37,307(-)	myosin heavy chain, clone, putative	2	2	reverse	No	0.033	0.084	0	0.547	no	no	-
EIN_077100	EIN_077100-t26_1	E. invadens IP1	KB207261:22,161..22,481(-)	hypothetical protein	1	1	reverse	No	0.881	0	0	0	no	no	-
EIN_427850	EIN_427850-t26_1	E. invadens IP1	KB206168:28,719..29,801(-)	hypothetical protein	1	1	reverse	No	20.622	18.878	9.07	15.743	yes	no	-
EIN_428150	EIN_428150-t26_1	E. invadens IP1	KB206168:65,290..66,225(+)	hypothetical protein	1	1	forward	No	40.649	139.669	84.055	46.186	yes	no	-
EIN_229580	EIN_229580-t26_1	E. invadens IP1	KB206756:834,793..836,574(+)	hypothetical protein	4	4	forward	No	5.516	1.751	1.856	1.83	yes	no	-
EIN_251960	EIN_251960-t26_1	E. invadens IP1	KB206169:528,654..529,202(-)	60S ribosomal protein L17, putative	1	1	reverse	No	1502.05	1740.52	2188.16	1310.8	yes	no	-
EIN_372070	EIN_372070-t26_1	E. invadens IP1	KB206332:447,374..448,579(-)	hypothetical protein	1	1	reverse	No	11.285	9.903	11.345	21.393	yes	no	-
EIN_335520	EIN_335520-t26_1	E. invadens IP1	KB206750:124,284..125,276(-)	hypothetical protein	1	1	reverse	No	13.201	9.492	19.023	14.327	yes	no	-
EIN_279460	EIN_279460-t26_1	E. invadens IP1	KB206481:8,099..8,332(-)	Hypothetical protein	1	1	reverse	No	0	0	0	0.052	no	no	-
EIN_087870	EIN_087870-t26_1	E. invadens IP1	KB207085:1,012,373..1,012,897(-)	hypothetical protein	1	1	reverse	No	0.628	0.105	3.757	1.554	yes	no	-
EIN_291370	EIN_291370-t26_1	E. invadens IP1	KB206397:90,339..91,241(+)	hypothetical protein	1	1	forward	No	0.65	0.158	0.239	1.254	no	no	-
EIN_381760	EIN_381760-t26_1	E. invadens IP1	KB206395:311,265..311,585(+)	thioredoxin H-type, putative	1	1	forward	No	1504	999.326	787.855	392.561	yes	no	-
EIN_173980	EIN_173980-t26_1	E. invadens IP1	KB207112:705,675..706,040(+)	hypothetical protein	1	1	forward	No	5.934	2.405	6.526	7.48	yes	no	-
EIN_027060	EIN_027060-t26_1	E. invadens IP1	KB206484:1,139,139..1,140,656(+)	hypothetical protein	1	1	forward	No	5.659	3.364	1.676	2.02	yes	no	-
EIN_381020	EIN_381020-t26_1	E. invadens IP1	KB206395:201,152..202,267(+)	actin, putative	1	1	forward	No	42.961	31.091	16.419	10.616	yes	no	-
EIN_133860	EIN_133860-t26_1	E. invadens IP1	KB207027:13,553..14,761(+)	60S ribosomal protein L3, putative	1	1	forward	No	398.036	802.979	524.882	810.532	yes	no	-
EIN_052090	EIN_052090-t26_1	E. invadens IP1	KB206292:71,533..72,102(-)	hypothetical protein	1	1	reverse	No	4.173	0.58	1.676	0.806	yes	no	-
EIN_141880	EIN_141880-t26_1	E. invadens IP1	KB206149:47,983..48,279(-)	hypothetical protein	1	1	reverse	No	0	0	0	0	no	no	-
EIN_277260	EIN_277260-t26_1	E. invadens IP1	KB207139:14,082..14,219(+)	Hypothetical protein	1	1	forward	No	0	0	0	0	no	no	-
EIN_161960	EIN_161960-t26_1	E. invadens IP1	KB206960:136,908..138,113(+)	ovarian-specific serine/threonine protein kinase Lok, putative	1	1	forward	No	4.668	12.835	16.853	3.556	yes	no	-
EIN_138160	EIN_138160-t26_1	E. invadens IP1	KB206440:78,522..80,446(-)	hypothetical protein	2	2	reverse	No	0	0	0	0	no	no	-
EIN_245450	EIN_245450-t26_1	E. invadens IP1	KB207199:5,709..6,392(+)	hypothetical protein	1	1	forward	No	0.165	0.749	0	0.092	no	no	-
EIN_229100	EIN_229100-t26_1	E. invadens IP1	KB206756:791,649..793,277(+)	hypothetical protein	1	1	forward	No	19.268	15.936	13.815	14.638	yes	no	-
EIN_352300	EIN_352300-t26_1	E. invadens IP1	KB206716:9,422..9,940(+)	hypothetical protein	1	1	forward	No	0	0	0	0	no	no	-
EIN_265400	EIN_265400-t26_1	E. invadens IP1	KB207046:92,628..92,957(+)	unspecified product	1	1	forward	Yes	0	0	0	0	no	no	-
EIN_215480	EIN_215480-t26_1	E. invadens IP1	KB206852:2,277..4,911(-)	hypothetical protein	1	1	reverse	No	0	0.011	0	0.012	no	no	-
EIN_140010	EIN_140010-t26_1	E. invadens IP1	KB207160:77,968..79,308(-)	hypothetical protein	1	1	reverse	No	1.795	0.39	0	0.196	no	no	-
EIN_524230	EIN_524230-t26_1	E. invadens IP1	KB206368:161,932..162,291(-)	protein serine/threonine kinase, putative	1	1	reverse	No	0.429	0.211	0	0.362	no	no	-
EIN_519180	EIN_519180-t26_1	E. invadens IP1	KB206450:42,147..43,286(-)	actin, putative	1	1	reverse	No	0.176	0.116	0.18	0.069	no	no	-
EIN_129300	EIN_129300-t26_1	E. invadens IP1	KB206458:200,430..201,845(-)	hypothetical protein	3	3	reverse	No	2.521	0.158	0	3.533	yes	no	-
EIN_401790	EIN_401790-t26_1	E. invadens IP1	KB206718:31,599..33,370(-)	hypothetical protein	4	4	reverse	No	0	0	0	0	no	no	-
EIN_098790	EIN_098790-t26_1	E. invadens IP1	KB206860:893,417..894,925(+)	hypothetical protein	1	1	forward	No	1.365	0.348	0	0.161	no	no	-
EIN_076170	EIN_076170-t26_1	E. invadens IP1	KB207107:125,032..129,081(+)	protein serine/threonine kinase, putative	1	1	forward	No	0.011	0.232	0.718	0.012	yes	no	-
EIN_377580	EIN_377580-t26_1	E. invadens IP1	KB207268:249,257..249,875(+)	hypothetical protein	2	2	forward	No	5.791	3.47	5.613	9.695	yes	no	-
EIN_222970	EIN_222970-t26_1	E. invadens IP1	KB206756:191,546..195,481(-)	hypothetical protein	1	1	reverse	No	2.345	2.594	2.425	5.541	yes	no	-
EIN_521270	EIN_521270-t26_1	E. invadens IP1	KB206450:185,283..185,846(+)	hypothetical protein	1	1	forward	No	0.363	1.403	2.185	4.241	yes	no	-
EIN_374680	EIN_374680-t26_1	E. invadens IP1	KB207268:81,577..81,990(+)	hypothetical protein	1	1	forward	No	11.77	2.563	7.334	10.351	yes	no	-
EIN_252990	EIN_252990-t26_1	E. invadens IP1	KB206169:611,786..617,560(-)	protein serine/threonine kinase, putative	1	1	reverse	No	0.451	0.454	1.497	1.398	yes	no	-
EIN_104290	EIN_104290-t26_1	E. invadens IP1	KB206702:5,514..5,906(+)	hypothetical protein	1	1	forward	No	0.815	1.308	0.898	0.351	no	no	-
EIN_473460	EIN_473460-t26_1	E. invadens IP1	KB206559:104,817..105,263(+)	hypothetical protein	1	1	forward	No	0.099	1.128	0	0	no	no	-
EIN_531690	EIN_531690-t26_1	E. invadens IP1	KB206706:86,361..87,639(-)	hypothetical protein	2	2	reverse	No	0.297	0.675	0	0.046	no	no	-
EIN_012080	EIN_012080-t26_1	E. invadens IP1	KB207033:25,198..27,614(-)	hypothetical protein	2	2	reverse	No	0.584	0.432	0.165	0.501	yes	no	-
EIN_022970	EIN_022970-t26_1	E. invadens IP1	KB206484:748,551..749,036(+)	hypothetical protein	1	1	forward	No	0.088	0	0	0	no	no	-
EIN_215950	EIN_215950-t26_1	E. invadens IP1	KB206852:51,132..52,349(+)	hypothetical protein	1	1	forward	No	0	0.032	0	0	no	no	-
EIN_216160	EIN_216160-t26_1	E. invadens IP1	KB206680:2,171..2,407(+)	leucine rich repeat containing protein BspA family protein	1	1	forward	No	0	0	0	0	no	no	-
EIN_500870	EIN_500870-t26_1	E. invadens IP1	KB207197:63,014..64,156(-)	hypothetical protein	1	1	reverse	No	0.319	0	0.539	1.018	no	no	-
EIN_531050	EIN_531050-t26_1	E. invadens IP1	KB206706:51,564..53,852(+)	cysteine protease, putative	1	1	forward	No	0.066	0.074	0.09	0.15	no	no	-
EIN_074930	EIN_074930-t26_1	E. invadens IP1	KB207107:31,766..32,489(+)	hypothetical protein	3	3	forward	No	0.297	0.316	0	0.184	no	no	-
EIN_052750	EIN_052750-t26_1	E. invadens IP1	KB206292:174,820..176,622(+)	RAB GDP/GTP exchange factor, putative	1	1	forward	No	3.05	11.411	4.789	4.177	yes	no	-
EIN_119080	EIN_119080-t26_1	E. invadens IP1	KB206391:252,797..253,836(+)	cisplatin resistance-associated overexpressed protein, putative	2	2	forward	No	0	0	0	0	no	no	-
EIN_093650	EIN_093650-t26_1	E. invadens IP1	KB206860:107,072..107,434(-)	hypothetical protein	1	1	reverse	No	0.143	0.411	0.823	0.236	no	no	-
EIN_020170	EIN_020170-t26_1	E. invadens IP1	KB206484:465,175..468,466(+)	serine-threonine protein kinase, putative	3	3	forward	No	0.143	0.232	0.344	0.299	yes	no	-
EIN_337140	EIN_337140-t26_1	E. invadens IP1	KB206825:14,793..15,770(-)	hypothetical protein	3	3	reverse	No	0.308	0	0	0.316	no	no	-
EIN_267980	EIN_267980-t26_1	E. invadens IP1	KB206479:120,286..120,756(-)	hypothetical protein	1	1	reverse	No	89.699	128.827	37.867	35.213	yes	no	-
EIN_061520	EIN_061520-t26_1	E. invadens IP1	KB206292:1,209,206..1,209,622(+)	heat shock protein, putative	2	2	forward	No	5.274	0.78	0	1.657	no	no	-
EIN_152960	EIN_152960-t26_1	E. invadens IP1	KB206474:358,278..359,096(-)	hypothetical protein	1	1	reverse	No	17.506	9.745	13.171	20.581	yes	no	-
EIN_371410	EIN_371410-t26_1	E. invadens IP1	KB206332:347,714..349,395(+)	serine/threonine protein kinase 3/4, putative	4	4	forward	No	35.981	15.641	12.078	35.507	yes	no	-
EIN_249160	EIN_249160-t26_1	E. invadens IP1	KB206169:285,311..285,628(-)	thioredoxin, putative	1	1	reverse	No	35.1	22.211	14.653	15.207	yes	no	-
EIN_379950	EIN_379950-t26_1	E. invadens IP1	KB206395:100,531..101,178(+)	hypothetical protein	1	1	forward	No	55.215	54.98	56.606	25.231	yes	no	-
EIN_518200	EIN_518200-t26_1	E. invadens IP1	KB207078:14,492..16,297(+)	tyrosine protein kinase, putative	1	1	forward	No	0.088	0.095	0.105	0.069	no	no	-
EIN_091950	EIN_091950-t26_1	E. invadens IP1	KB206946:31,008..31,724(+)	hypothetical protein	1	1	forward	No	5.538	9.397	13.051	17.762	yes	no	-
EIN_065900	EIN_065900-t26_1	E. invadens IP1	KB207140:221,556..223,483(+)	hypothetical protein	4	4	forward	No	1.431	0.327	0.12	0.932	yes	no	-
EIN_282390	EIN_282390-t26_1	E. invadens IP1	KB207030:425,368..425,822(-)	hypothetical protein	2	2	reverse	No	0.121	0.169	0	0.098	no	no	-
EIN_145370	EIN_145370-t26_1	E. invadens IP1	KB206843:19,521..24,554(-)	protein serine/threonine kinase, putative	1	1	reverse	No	0.33	0.327	0.18	0.092	yes	no	-
EIN_453480	EIN_453480-t26_1	E. invadens IP1	KB206589:85,596..86,342(+)	hypothetical protein	1	1	forward	No	0.771	0.749	1.572	6.3	yes	no	-
EIN_070720	EIN_070720-t26_1	E. invadens IP1	KB207238:35,617..36,048(-)	hypothetical protein	1	1	reverse	No	0	0	0	0.524	no	no	-
EIN_469840	EIN_469840-t26_1	E. invadens IP1	KB207240:251,995..253,443(-)	serine/threonine protein kinase PRKX, putative	1	1	reverse	No	12.221	27.938	21.433	12.014	yes	no	-
EIN_204310	EIN_204310-t26_1	E. invadens IP1	KB206672:14,320..14,688(-)	hypothetical protein	1	1	reverse	No	2.312	1.382	0	0.575	no	no	-
EIN_294140	EIN_294140-t26_1	E. invadens IP1	KB206482:27,750..29,072(+)	ribonuclease 3 precursor, putative	1	1	forward	No	0	0.032	0	0	no	no	-
EIN_168670	EIN_168670-t26_1	E. invadens IP1	KB207112:149,009..150,280(+)	serine/threonine protein kinase DCLK3, putative	1	1	forward	No	41.827	18.024	25.13	16.099	yes	no	-
EIN_014760	EIN_014760-t26_1	E. invadens IP1	KB206484:4,088..4,127(+)	Hypothetical protein	1	1	forward	No	0	0	0	0	no	no	-
EIN_469980	EIN_469980-t26_1	E. invadens IP1	KB207240:257,884..258,451(-)	glucose-6-phosphate isomerase, putative	1	1	reverse	No	146.676	389.951	247.392	101.06	yes	no	-
EIN_252840	EIN_252840-t26_1	E. invadens IP1	KB206169:599,719..600,483(-)	hypothetical protein	1	1	reverse	No	2.686	1.034	2.574	1.778	yes	no	-
EIN_473210	EIN_473210-t26_1	E. invadens IP1	KB206559:60,541..61,902(-)	hypothetical protein	1	1	reverse	No	0	0	0.15	0.017	no	no	-
EIN_074290	EIN_074290-t26_1	E. invadens IP1	KB206336:51,335..53,476(-)	ankyrin repeat-containing protein, putative	1	1	reverse	No	6.133	12.044	13.096	15.345	yes	no	-
EIN_282440	EIN_282440-t26_1	E. invadens IP1	KB207030:441,699..442,383(+)	hypothetical protein	2	2	forward	No	0	0.116	0.569	0.04	no	no	-
EIN_441950	EIN_441950-t26_1	E. invadens IP1	KB206373:15,898..20,491(-)	hypothetical protein	5	5	reverse	No	0.022	0.011	0	0.006	no	no	-
EIN_494590	EIN_494590-t26_1	E. invadens IP1	KB207193:47,170..48,776(-)	hypothetical protein	4	4	reverse	No	0.33	0.2	0	0	no	no	-
EIN_234320	EIN_234320-t26_1	E. invadens IP1	KB207020:16,123..17,139(+)	hypothetical protein	1	1	forward	No	0	0.063	0	0.035	no	no	-
EIN_345920	EIN_345920-t26_1	E. invadens IP1	KB207186:42,003..43,751(-)	hypothetical protein	1	1	reverse	No	7.068	13.943	9.25	8.959	yes	no	-
EIN_429110	EIN_429110-t26_1	E. invadens IP1	KB206168:153,706..154,283(+)	hypothetical protein	3	3	forward	No	26.876	12.825	16.194	22.958	yes	no	-
EIN_121970	EIN_121970-t26_1	E. invadens IP1	KB206380:17,362..18,870(-)	hypothetical protein	1	1	reverse	No	0.407	0.316	0	0.432	yes	no	-
EIN_044400	EIN_044400-t26_1	E. invadens IP1	KB206902:192,934..193,758(-)	F-actin-capping protein subunit beta, putative	1	1	reverse	No	376.841	378.297	295.197	111.975	yes	no	-
EIN_047120	EIN_047120-t26_1	E. invadens IP1	KB206215:88,900..94,896(-)	serine-threonine protein kinase, putative	2	2	reverse	No	1.431	2.088	3.053	4.971	yes	no	-
EIN_131230	EIN_131230-t26_1	E. invadens IP1	KB206244:57,458..57,878(-)	hypothetical protein	2	2	reverse	No	138.485	332.251	458.054	175.659	yes	no	-
EIN_095020	EIN_095020-t26_1	E. invadens IP1	KB206860:291,622..292,203(-)	hypothetical protein	1	1	reverse	No	0.473	0	0	0.558	no	no	-
EIN_055100	EIN_055100-t26_1	E. invadens IP1	KB206292:456,869..457,414(+)	pre-mRNA-splicing factor ISY1, putative	1	1	forward	No	18.178	45.445	66.289	16.951	yes	no	-
EIN_283970	EIN_283970-t26_1	E. invadens IP1	KB207106:91,558..92,148(+)	hypothetical protein	1	1	forward	No	6.881	21.547	6.795	21.048	yes	no	-
EIN_293420	EIN_293420-t26_1	E. invadens IP1	KB206632:15,838..16,250(-)	hypothetical protein	2	2	reverse	No	0	0	0	0	no	no	-
EIN_262220	EIN_262220-t26_1	E. invadens IP1	KB207110:10,711..12,801(-)	tyrosine protein kinase CSK, putative	1	1	reverse	No	0	0.063	0.165	0.023	no	no	-
EIN_024030	EIN_024030-t26_1	E. invadens IP1	KB206484:875,196..876,367(+)	hypothetical protein	2	2	forward	No	3.303	2.057	1.631	3.608	yes	no	-
EIN_283660	EIN_283660-t26_1	E. invadens IP1	KB207106:40,498..42,152(-)	hypothetical protein	2	2	reverse	No	0.33	0.96	1.796	1.036	yes	no	-
EIN_139090	EIN_139090-t26_1	E. invadens IP1	KB207160:33,140..33,404(+)	hypothetical protein	1	1	forward	No	2.389	2.816	1.527	29.46	no	no	-
EIN_223470	EIN_223470-t26_1	E. invadens IP1	KB206756:249,211..249,780(+)	hypothetical protein	1	1	forward	No	4.734	1.065	0.838	6.502	yes	no	-
EIN_429250	EIN_429250-t26_1	E. invadens IP1	KB206168:176,841..179,033(-)	carmil, putative	1	1	reverse	No	16.306	45.235	16.479	44.397	yes	no	-
EIN_403550	EIN_403550-t26_1	E. invadens IP1	KB206537:96,755..98,005(+)	hypothetical protein	1	1	forward	No	8.147	2.236	2.395	4.177	yes	no	-
EIN_377450	EIN_377450-t26_1	E. invadens IP1	KB207268:242,074..242,922(+)	hypothetical protein	1	1	forward	No	2.323	1.361	4.281	2.342	yes	no	-
EIN_371920	EIN_371920-t26_1	E. invadens IP1	KB206332:422,990..424,602(-)	hypothetical protein	3	3	reverse	No	12.078	16.906	23.888	6.237	yes	no	-
EIN_227660	EIN_227660-t26_1	E. invadens IP1	KB206756:694,578..695,168(+)	hypothetical protein	1	1	forward	No	2.786	1.751	2.395	1.64	yes	no	-
EIN_094650	EIN_094650-t26_1	E. invadens IP1	KB206860:226,367..229,134(+)	hypothetical protein	2	2	forward	No	8.313	6.064	19.816	16.709	yes	no	-
EIN_468290	EIN_468290-t26_1	E. invadens IP1	KB207240:114,996..116,567(-)	hypothetical protein	4	4	reverse	No	3.446	0.728	0.135	2.768	yes	no	-
EIN_057180	EIN_057180-t26_1	E. invadens IP1	KB206292:696,976..697,605(-)	hypothetical protein	1	1	reverse	No	9.535	0.422	0	3.303	yes	no	-
EIN_411350	EIN_411350-t26_1	E. invadens IP1	KB206788:120,262..121,212(-)	hypothetical protein	1	1	reverse	No	6.177	7.098	9.684	9.494	yes	no	-
EIN_317930	EIN_317930-t26_1	E. invadens IP1	KB206890:161,825..162,403(+)	leucine rich repeat containing protein BspA family protein	1	1	forward	No	2.797	2.278	2.47	8.159	yes	no	-
EIN_029440	EIN_029440-t26_1	E. invadens IP1	KB207239:82..1,453(-)	hypothetical protein	1	1	reverse	No	0.022	0	0	0	no	no	-
EIN_300030	EIN_300030-t26_1	E. invadens IP1	KB206538:61,434..62,858(+)	hypothetical protein	3	3	forward	No	0.33	0.2	0	0.029	no	no	-
EIN_494540	EIN_494540-t26_1	E. invadens IP1	KB207193:20,786..22,428(+)	hypothetical protein	2	2	forward	No	0	0	0	0	no	no	-
EIN_251050	EIN_251050-t26_1	E. invadens IP1	KB206169:447,728..448,258(-)	hypothetical protein	1	1	reverse	No	176.007	65.125	70.75	52.763	yes	no	-
EIN_007880	EIN_007880-t26_1	E. invadens IP1	KB206943:30,481..31,514(+)	serine/threonine protein kinase pak-1, putative	2	2	forward	No	0.176	0.053	0	0.086	no	no	-
EIN_285000	EIN_285000-t26_1	E. invadens IP1	KB207106:241,236..241,664(-)	heat shock protein, putative	1	1	reverse	No	5.505	11.612	4.415	3.953	yes	no	-
EIN_285480	EIN_285480-t26_1	E. invadens IP1	KB206647:29,037..30,739(+)	hypothetical protein	2	2	forward	No	0	0	0	0	no	no	-
EIN_144730	EIN_144730-t26_1	E. invadens IP1	KB206469:160,874..163,960(+)	hypothetical protein	2	2	forward	No	0.749	0.158	0	0.207	yes	no	-
EIN_469430	EIN_469430-t26_1	E. invadens IP1	KB207240:212,830..214,813(-)	hypothetical protein	3	3	reverse	No	9.524	7.478	22.69	25.271	yes	no	-
EIN_291360	EIN_291360-t26_1	E. invadens IP1	KB206397:87,498..89,483(-)	5'->3' exoribonuclease, putative	1	1	reverse	No	8.125	14.607	12.662	12.704	yes	no	-
EIN_163070	EIN_163070-t26_1	E. invadens IP1	KB207028:18,082..19,083(-)	hypothetical protein	1	1	reverse	No	0	0.042	0.21	8.884	no	no	-
EIN_115890	EIN_115890-t26_1	E. invadens IP1	KB206203:14,191..14,880(-)	hypothetical protein	2	2	reverse	No	0	0	0	0	no	no	-
EIN_284990	EIN_284990-t26_1	E. invadens IP1	KB207106:233,601..234,557(+)	hypothetical protein	1	1	forward	No	0	0.053	0	0	no	no	-
EIN_135990	EIN_135990-t26_1	E. invadens IP1	KB207027:193,341..200,696(+)	hypothetical protein	2	2	forward	No	0.628	0.411	1.377	1.623	yes	no	-
EIN_096960	EIN_096960-t26_1	E. invadens IP1	KB206860:642,700..643,140(+)	hypothetical protein	1	1	forward	No	36.487	23.477	70.824	27.808	yes	no	-
EIN_110410	EIN_110410-t26_1	E. invadens IP1	KB207005:29,499..30,158(+)	hypothetical protein	1	1	forward	No	0.176	0.548	3.113	0.19	no	no	-
EIN_397080	EIN_397080-t26_1	E. invadens IP1	KB206411:55,393..56,062(-)	hypothetical protein	2	2	reverse	No	4.448	7.604	8.95	5.155	yes	no	-
EIN_216620	EIN_216620-t26_1	E. invadens IP1	KB206314:26,389..26,916(+)	hypothetical protein	1	1	forward	No	0.539	0.221	0.464	0.386	no	no	-
EIN_028590	EIN_028590-t26_1	E. invadens IP1	KB206872:8,211..12,309(-)	protein serine/threonine kinase, putative	3	3	reverse	No	0.088	0.063	0.045	0.052	no	no	-
EIN_223520	EIN_223520-t26_1	E. invadens IP1	KB206756:256,509..257,333(+)	hypothetical protein	2	2	forward	No	21.998	18.119	49.092	15.812	yes	no	-
EIN_011460	EIN_011460-t26_1	E. invadens IP1	KB206792:207..743(-)	hypothetical protein	2	2	reverse	No	0.771	0	0	0.403	no	no	-
EIN_178960	EIN_178960-t26_1	E. invadens IP1	KB206248:435,460..436,253(+)	hypothetical protein	2	2	forward	No	0	0.063	0.299	0.121	no	no	-
EIN_247610	EIN_247610-t26_1	E. invadens IP1	KB206169:158,078..158,914(-)	hypothetical protein	1	1	reverse	No	0.253	0.696	2.814	3.521	yes	no	-
EIN_222990	EIN_222990-t26_1	E. invadens IP1	KB206756:198,743..200,338(+)	hypothetical protein	1	1	forward	No	5.659	2.373	1.467	4.54	yes	no	-
EIN_176750	EIN_176750-t26_1	E. invadens IP1	KB206248:226,123..227,437(-)	hypothetical protein	2	2	reverse	No	111.752	199.796	192.492	57.015	yes	no	-
EIN_041400	EIN_041400-t26_1	E. invadens IP1	KB207071:140,543..140,866(+)	protein serine/threonine kinase, putative	1	1	forward	No	3.138	0.253	0	0.293	no	no	-
EIN_401640	EIN_401640-t26_1	E. invadens IP1	KB206718:6,306..6,744(+)	hypothetical protein	2	2	forward	No	0.925	1.793	0.898	0.259	no	no	-
EIN_092180	EIN_092180-t26_1	E. invadens IP1	KB206946:112,393..113,316(-)	hypothetical protein	1	1	reverse	No	10.911	12.804	14.443	4.12	yes	no	-
EIN_352410	EIN_352410-t26_1	E. invadens IP1	KB206716:10,043..12,393(+)	protein kinase domain containing protein	2	2	forward	No	0.022	0.053	0.075	0.023	no	no	-
EIN_453330	EIN_453330-t26_1	E. invadens IP1	KB206589:70,432..71,775(+)	hypothetical protein	2	2	forward	No	0.264	0.084	0	0.167	no	no	-
EIN_294650	EIN_294650-t26_1	E. invadens IP1	KB206482:67,151..68,269(+)	ribonuclease S-7 precursor, putative	1	1	forward	No	0.033	0	0	0.656	no	no	-
EIN_254430	EIN_254430-t26_1	E. invadens IP1	KB206169:742,730..743,793(+)	inositol polyphosphate-5-phosphatase, putative	2	2	forward	No	0.286	1.698	0.868	3.401	yes	no	-
EIN_327320	EIN_327320-t26_1	E. invadens IP1	KB207015:168,030..169,142(+)	hypothetical protein	2	2	forward	No	8.147	5.969	9.519	8.637	yes	no	-
EIN_256120	EIN_256120-t26_1	E. invadens IP1	KB206379:2,914..4,496(+)	hypothetical protein	2	2	forward	No	0	0.063	0	0	no	no	-
EIN_201580	EIN_201580-t26_1	E. invadens IP1	KB206596:64,251..65,753(-)	hypothetical protein	1	1	reverse	No	0.022	0.053	0	0.017	no	no	-
EIN_016270	EIN_016270-t26_1	E. invadens IP1	KB206484:104,318..105,517(-)	Magnesium transport protein corA, putative	1	1	reverse	No	0.881	3.175	2.021	3.487	yes	no	-
EIN_178750	EIN_178750-t26_1	E. invadens IP1	KB206248:429,239..430,756(-)	hypothetical protein	1	1	reverse	No	10.68	9.049	10.043	7.929	yes	no	-
EIN_182510	EIN_182510-t26_1	E. invadens IP1	KB206248:688,258..689,034(-)	hypothetical protein	1	1	reverse	No	16.889	38.98	68.28	16.047	yes	no	-
asmbl_8314	-	-	-	-	-	-	-	-	1.255	2.025	1.901	0.127	yes	no	-
EIN_148580	EIN_148580-t26_1	E. invadens IP1	KB207051:35,438..36,028(-)	hypothetical protein	1	1	reverse	No	1.387	0.833	0.793	0.328	no	no	-
EIN_095590	EIN_095590-t26_1	E. invadens IP1	KB206860:368,691..369,518(+)	hypothetical protein	1	1	forward	No	82.818	34.698	25.983	30.064	yes	no	-
EIN_164380	EIN_164380-t26_1	E. invadens IP1	KB206683:68,773..69,483(+)	peroxiredoxin, putative	1	1	forward	No	0.055	0	0.314	0.086	no	no	-
EIN_053160	EIN_053160-t26_1	E. invadens IP1	KB206292:208,965..209,529(+)	anaphase-promoting complex subunit, putative	2	2	forward	No	6.54	6.845	14.683	14.77	yes	no	-
EIN_065700	EIN_065700-t26_1	E. invadens IP1	KB207140:197,101..197,610(-)	histone H2a, putative	1	1	reverse	No	4331.73	2772.24	9108.26	4498.36	yes	no	-
EIN_131090	EIN_131090-t26_1	E. invadens IP1	KB206244:47,661..48,428(+)	hypothetical protein	1	1	forward	No	18.409	37.694	21.957	11.318	yes	no	-
EIN_328180	EIN_328180-t26_1	E. invadens IP1	KB207015:363,257..363,750(-)	hypothetical protein	2	2	reverse	No	15.227	2.088	4.7	15.265	yes	no	-
EIN_087460	EIN_087460-t26_1	E. invadens IP1	KB207085:955,362..956,168(+)	hypothetical protein	1	1	forward	No	0.837	0.728	0.269	1.082	yes	no	-
EIN_389810	EIN_389810-t26_1	E. invadens IP1	KB206629:37,502..38,346(+)	hypothetical protein	2	2	forward	No	11.88	8.659	17.556	18.355	yes	no	-
EIN_165430	EIN_165430-t26_1	E. invadens IP1	KB206683:148,142..149,299(+)	hypothetical protein	1	1	forward	No	1.464	0.78	0.344	1.231	yes	no	-
EIN_413620	EIN_413620-t26_1	E. invadens IP1	KB206451:66,769..69,204(-)	hypothetical protein	1	1	reverse	No	0.319	0.253	0.15	0.081	no	no	-
EIN_282130	EIN_282130-t26_1	E. invadens IP1	KB207030:314,590..315,378(-)	hypothetical protein	1	1	reverse	No	5.087	0.19	1.108	10.898	yes	no	-
EIN_492940	EIN_492940-t26_1	E. invadens IP1	KB206684:170,206..171,666(+)	axoneme-associated protein mst101, putative	1	1	forward	No	207.584	100.594	77.141	127.235	yes	no	-
EIN_227520	EIN_227520-t26_1	E. invadens IP1	KB206756:683,719..684,345(-)	hypothetical protein	1	1	reverse	No	0.121	0	0.374	0.052	no	no	-
EIN_421160	EIN_421160-t26_1	E. invadens IP1	KB206425:8,736..12,927(+)	protein serine/threonine kinase, putative	2	2	forward	No	0.066	0.116	0.135	0.058	no	no	-
EIN_020280	EIN_020280-t26_1	E. invadens IP1	KB206484:499,215..499,910(-)	hypothetical protein	1	1	reverse	No	0.11	0	0	0	no	no	-
EIN_309580	EIN_309580-t26_1	E. invadens IP1	KB207092:25,079..25,777(-)	hypothetical protein	1	1	reverse	No	0.418	0.221	1.931	5.702	yes	no	-
EIN_352820	EIN_352820-t26_1	E. invadens IP1	KB206716:36,532..37,127(-)	developmentally-regulated GTP-binding protein, putative	2	2	reverse	No	0.077	0	0	0.132	no	no	-
EIN_371290	EIN_371290-t26_1	E. invadens IP1	KB206332:320,651..321,571(+)	serine/threonine protein kinase ULK3, putative	1	1	forward	No	12.199	4.567	4.804	9.108	yes	no	-
EIN_489380	EIN_489380-t26_1	E. invadens IP1	KB206834:380..1,045(+)	hypothetical protein	1	1	forward	No	0	0	0	0	no	no	-
EIN_478150	EIN_478150-t26_1	E. invadens IP1	KB206742:9,993..11,636(-)	hypothetical protein	2	2	reverse	No	1.178	0.243	0.12	0.386	yes	no	-
EIN_514490	EIN_514490-t26_1	E. invadens IP1	KB206717:25,883..27,808(+)	protein kinase, putative	1	1	forward	No	0.033	0.084	0	0	no	no	-
EIN_267480	EIN_267480-t26_1	E. invadens IP1	KB206479:55,380..56,039(-)	hypothetical protein	1	1	reverse	No	7.883	2.995	6.915	8.314	yes	no	-
EIN_105670	EIN_105670-t26_1	E. invadens IP1	KB207175:4,549..5,304(-)	hypothetical protein	2	2	reverse	No	0.055	0.074	0	0.04	no	no	-
EIN_064760	EIN_064760-t26_1	E. invadens IP1	KB207140:88,992..90,575(+)	hypothetical protein	1	1	forward	No	0.165	0.053	0.12	4.643	no	no	-
EIN_406540	EIN_406540-t26_1	E. invadens IP1	KB206537:463,228..463,764(+)	hypothetical protein	1	1	forward	No	0	0.211	0	0.253	no	no	-
EIN_058710	EIN_058710-t26_1	E. invadens IP1	KB206292:876,539..877,864(+)	hypothetical protein	1	1	forward	No	47.321	73.531	46.593	34.201	yes	no	-
EIN_136520	EIN_136520-t26_1	E. invadens IP1	KB207027:240,104..241,774(+)	paramyosin, putative	1	1	forward	No	4.822	3.786	1.856	3.038	yes	no	-
EIN_299690	EIN_299690-t26_1	E. invadens IP1	KB206538:36,108..37,184(-)	hypothetical protein	1	1	reverse	No	0	0.042	0	0.023	no	no	-
EIN_408410	EIN_408410-t26_1	E. invadens IP1	KB207048:96,703..97,594(+)	hypothetical protein	1	1	forward	No	0	0.053	0	6.283	no	no	-
EIN_129310	EIN_129310-t26_1	E. invadens IP1	KB206458:202,981..203,523(-)	hypothetical protein	1	1	reverse	No	0.077	0	0	0.552	no	no	-
EIN_049130	EIN_049130-t26_1	E. invadens IP1	KB206773:11,752..12,469(-)	leucine rich repeat containing protein BspA family protein	1	1	reverse	No	0.088	0	0	0	no	no	-
EIN_404800	EIN_404800-t26_1	E. invadens IP1	KB206537:221,228..227,051(-)	serine-threonine protein kinase, putative	4	4	reverse	No	1.299	0.812	0.763	1.456	yes	no	-
EIN_375830	EIN_375830-t26_1	E. invadens IP1	KB207268:150,026..152,425(-)	hypothetical protein	1	1	reverse	No	2.268	0.675	0.075	0.886	yes	no	-
EIN_287600	EIN_287600-t26_1	E. invadens IP1	KB206647:154,421..155,439(-)	hypothetical protein	2	2	reverse	No	0.991	0.422	5.583	1.554	yes	no	-
EIN_386880	EIN_386880-t26_1	E. invadens IP1	KB206398:50,454..50,822(+)	hypothetical protein	1	1	forward	No	259.672	94.329	353.808	73.666	yes	no	-
EIN_081650	EIN_081650-t26_1	E. invadens IP1	KB207085:355,356..356,358(-)	geranylgeranyl transferase type-2 subunit beta, putative	2	2	reverse	No	117.257	62.911	60.273	33.51	yes	no	-
EIN_104760	EIN_104760-t26_1	E. invadens IP1	KB206702:54,459..55,156(-)	hypothetical protein	3	3	reverse	No	0.352	0.095	0	0.409	no	no	-
EIN_367740	EIN_367740-t26_1	E. invadens IP1	KB206928:688..1,559(+)	hypothetical protein	1	1	forward	No	0.165	1.593	6.346	0.167	yes	no	-
EIN_265170	EIN_265170-t26_1	E. invadens IP1	KB207046:88,370..88,623(+)	hypothetical protein	1	1	forward	No	0.881	0.454	0	0	no	no	-
EIN_484570	EIN_484570-t26_1	E. invadens IP1	KB206670:53,751..55,301(-)	hypothetical protein	1	1	reverse	No	0.407	0.084	0	0.368	yes	no	-
EIN_227890	EIN_227890-t26_1	E. invadens IP1	KB206756:716,938..717,552(-)	hypothetical protein	1	1	reverse	No	267.919	97.757	363.327	266.972	yes	no	-
EIN_405540	EIN_405540-t26_1	E. invadens IP1	KB206537:329,384..332,623(-)	serine-threonine protein kinase, putative	1	1	reverse	No	5.89	8.511	3.308	3.821	yes	no	-
EIN_528290	EIN_528290-t26_1	E. invadens IP1	KB206930:49,603..53,471(+)	hypothetical protein	2	2	forward	No	0.011	0.074	0	0	no	no	-
EIN_275040	EIN_275040-t26_1	E. invadens IP1	KB206783:330,610..332,780(+)	hypothetical protein	2	2	forward	No	0.044	0.042	0.479	1.168	yes	no	-
EIN_093880	EIN_093880-t26_1	E. invadens IP1	KB206860:152,210..153,100(+)	hypothetical protein	1	1	forward	No	0	0	0	0	no	no	-
EIN_172740	EIN_172740-t26_1	E. invadens IP1	KB207112:520,815..522,107(+)	lipase containing protein, putative	1	1	forward	No	5.197	4.24	4.011	4.902	yes	no	-
EIN_130360	EIN_130360-t26_1	E. invadens IP1	KB206244:20,440..22,047(+)	EH domain containing protein, putative	2	2	forward	No	8.566	18.646	9.28	23.159	yes	no	-
EIN_031250	EIN_031250-t26_1	E. invadens IP1	KB206969:77,585..78,185(+)	hypothetical protein	2	2	forward	No	1.299	1.919	3.667	7.52	yes	no	-
EIN_523270	EIN_523270-t26_1	E. invadens IP1	KB206368:22,588..22,965(-)	hypothetical protein	1	1	reverse	No	0	0	0	0	no	no	-
EIN_234550	EIN_234550-t26_1	E. invadens IP1	KB207020:25,707..26,723(+)	hypothetical protein	1	1	forward	No	0.132	0	0	0	no	no	-
EIN_496720	EIN_496720-t26_1	E. invadens IP1	KB206864:113,518..115,755(-)	Rho/RAC guanine nucleotide exchange factor, putative	1	1	reverse	No	2.973	12.382	13.246	6.755	yes	no	-
EIN_408690	EIN_408690-t26_1	E. invadens IP1	KB207048:128,957..132,091(-)	hypothetical protein	1	1	reverse	No	3.446	7.14	7.139	5.443	yes	no	-
EIN_403890	EIN_403890-t26_1	E. invadens IP1	KB206537:139,781..141,359(+)	transforming growth factor beta-1-induced transcript 1 protein, putative	2	2	forward	No	11.307	17.339	14.294	28.528	yes	no	-
EIN_398110	EIN_398110-t26_1	E. invadens IP1	KB206411:133,661..133,996(+)	hypothetical protein	1	1	forward	No	88.268	139.775	243.201	106.25	yes	no	-
asmbl_8524	-	-	-	-	-	-	-	-	0.551	1.329	0.479	0.524	no	no	-
EIN_171000	EIN_171000-t26_1	E. invadens IP1	KB207112:339,980..342,352(-)	coiled-coil domain containing protein, putative	1	1	reverse	No	8.973	11.717	33.766	9.523	yes	no	-
EIN_467890	EIN_467890-t26_1	E. invadens IP1	KB207240:79,435..80,269(+)	rab5, putative	3	3	forward	No	90.624	130.715	97.601	60.162	yes	no	-
EIN_369360	EIN_369360-t26_1	E. invadens IP1	KB206332:29,777..31,390(-)	chaperone protein DNAK, putative	1	1	reverse	No	3.479	2.014	3.847	4.822	yes	no	-
EIN_268000	EIN_268000-t26_1	E. invadens IP1	KB206479:121,778..123,475(-)	hypothetical protein	1	1	reverse	No	3.182	4.641	11.046	4.827	yes	no	-
EIN_326140	EIN_326140-t26_1	E. invadens IP1	KB206854:14,749..15,339(-)	hypothetical protein	1	1	reverse	No	0.198	0.095	0.195	0.029	no	no	-
EIN_329070	EIN_329070-t26_1	E. invadens IP1	KB207015:492,384..493,271(-)	hypothetical protein	1	1	reverse	No	8.709	6.223	4.535	13.47	yes	no	-
EIN_310750	EIN_310750-t26_1	E. invadens IP1	KB207088:10,495..11,988(+)	hypothetical protein	1	1	forward	No	0.022	0.032	0.135	0.086	no	no	-
EIN_022080	EIN_022080-t26_1	E. invadens IP1	KB206484:666,117..669,386(-)	serine-threonine protein kinase, putative	1	1	reverse	No	0.077	0.148	0.12	0.104	no	no	-
EIN_275170	EIN_275170-t26_1	E. invadens IP1	KB206783:356,716..357,324(-)	hypothetical protein	1	1	reverse	No	12.651	10.146	11.51	11.007	yes	no	-
EIN_228540	EIN_228540-t26_1	E. invadens IP1	KB206756:764,628..768,447(+)	hypothetical protein	2	2	forward	No	0.055	0.116	0.045	5.173	no	no	-
EIN_431080	EIN_431080-t26_1	E. invadens IP1	KB206168:477,265..478,774(+)	hypothetical protein	2	2	forward	No	0.297	0.401	0.838	4.166	yes	no	-
EIN_277370	EIN_277370-t26_1	E. invadens IP1	KB207139:14,364..15,397(+)	hypothetical protein	2	2	forward	No	2.323	3.343	4.011	5.288	yes	no	-
EIN_404510	EIN_404510-t26_1	E. invadens IP1	KB206537:177,771..178,817(-)	hypothetical protein	1	1	reverse	No	37.082	27.379	48.703	95.393	yes	no	-
EIN_152480	EIN_152480-t26_1	E. invadens IP1	KB206474:290,963..292,219(-)	hypothetical protein	1	1	reverse	No	3.05	8.912	7.005	5.829	yes	no	-
EIN_016240	EIN_016240-t26_1	E. invadens IP1	KB206484:100,338..100,769(-)	hypothetical protein	1	1	reverse	No	1.883	0.295	1.242	130.911	no	no	-
EIN_221480	EIN_221480-t26_1	E. invadens IP1	KB206756:22,888..23,403(-)	tyrosine kinase, putative	1	1	reverse	No	10.812	10.905	10.582	10.702	yes	no	-
EIN_228350	EIN_228350-t26_1	E. invadens IP1	KB206756:749,727..751,224(+)	hypothetical protein	2	2	forward	No	7.729	12.877	33.945	26.617	yes	no	-
EIN_279690	EIN_279690-t26_1	E. invadens IP1	KB206481:14,094..15,236(+)	hypothetical protein	1	1	forward	No	1.74	0.306	0.18	0.178	no	no	-
EIN_084490	EIN_084490-t26_1	E. invadens IP1	KB207085:629,965..630,069(-)	Hypothetical protein	1	1	reverse	No	0	0	0	0	no	no	-
EIN_419880	EIN_419880-t26_1	E. invadens IP1	KB206772:315,679..317,893(-)	amino acid transporter, putative	2	2	reverse	No	2.257	2.384	2.08	3.308	yes	no	-
EIN_225510	EIN_225510-t26_1	E. invadens IP1	KB206756:451,150..451,846(+)	hypothetical protein	2	2	forward	No	16.35	10.083	24.411	19.839	yes	no	-
EIN_340690	EIN_340690-t26_1	E. invadens IP1	KB206175:145,488..147,062(-)	hypothetical protein	1	1	reverse	No	3.655	4.619	1.362	1.047	yes	no	-
EIN_198370	EIN_198370-t26_1	E. invadens IP1	KB207226:109,173..110,399(-)	hypothetical protein	1	1	reverse	No	0.022	0	0	0.023	no	no	-
EIN_109570	EIN_109570-t26_1	E. invadens IP1	KB206795:3,282..3,860(+)	ras, putative	1	1	forward	No	14.302	7.773	1.646	20.144	yes	no	-
EIN_043460	EIN_043460-t26_1	E. invadens IP1	KB206902:48,735..50,428(+)	chaperone protein DNAK, putative	2	2	forward	No	0.727	0.158	0.12	0.967	yes	no	-
EIN_053510	EIN_053510-t26_1	E. invadens IP1	KB206292:252,170..253,228(-)	hypothetical protein	1	1	reverse	No	6.617	2.468	0.778	3.136	yes	no	-
EIN_405740	EIN_405740-t26_1	E. invadens IP1	KB206537:356,405..357,024(-)	phosphoglycerate kinase, putative	1	1	reverse	No	677.174	556.019	283.373	178.904	yes	no	-
EIN_376540	EIN_376540-t26_1	E. invadens IP1	KB207268:198,700..199,149(+)	plasma membrane calcium-transporting atpase, putative	1	1	forward	No	9.722	8.775	7.633	9.356	yes	no	-
EIN_267060	EIN_267060-t26_1	E. invadens IP1	KB206479:12,838..13,752(-)	casein kinase II subunit alpha, putative	1	1	reverse	No	0.528	1.656	3.457	0.863	yes	no	-
EIN_063490	EIN_063490-t26_1	E. invadens IP1	KB206292:1,318,161..1,324,123(-)	protein serine/threonine kinase, putative	4	4	reverse	No	0.242	0.475	0.404	0.104	yes	no	-
EIN_065170	EIN_065170-t26_1	E. invadens IP1	KB207140:136,013..136,687(-)	hypothetical protein	1	1	reverse	No	28.604	56.14	68.46	15.771	yes	no	-
asmbl_8313	-	-	-	-	-	-	-	-	0	0	0	0	no	no	-
EIN_230920	EIN_230920-t26_1	E. invadens IP1	KB206756:922,021..922,878(+)	hypothetical protein	1	1	forward	No	15.711	19.722	20.655	28.349	yes	no	-
EIN_170820	EIN_170820-t26_1	E. invadens IP1	KB207112:323,976..326,042(+)	hypothetical protein	1	1	forward	No	4.712	3.923	3.862	1.398	yes	no	-
EIN_271600	EIN_271600-t26_1	E. invadens IP1	KB206568:73,732..75,231(+)	hypothetical protein	1	1	forward	No	0.11	0.032	0	0	no	no	-
EIN_065460	EIN_065460-t26_1	E. invadens IP1	KB207140:175,314..176,048(+)	phosphatidic acid phosphatase, putative	1	1	forward	No	10.581	7.246	4.52	10.921	yes	no	-
EIN_316050	EIN_316050-t26_1	E. invadens IP1	KB206890:80,726..81,829(-)	hypothetical protein	1	1	reverse	No	37.963	71.232	34.529	37.762	yes	no	-
EIN_188950	EIN_188950-t26_1	E. invadens IP1	KB206371:44,888..46,172(+)	hypothetical protein	1	1	forward	No	0	0	0	0	no	no	-
EIN_170830	EIN_170830-t26_1	E. invadens IP1	KB207112:326,163..326,767(-)	hypothetical protein	2	2	reverse	No	57.484	73.721	43.929	17.267	yes	no	-
EIN_111510	EIN_111510-t26_1	E. invadens IP1	KB207005:89,365..91,095(+)	hypothetical protein	1	1	forward	No	3.567	13.099	14.264	12.486	yes	no	-
EIN_224670	EIN_224670-t26_1	E. invadens IP1	KB206756:374,002..374,312(-)	hypothetical protein	2	2	reverse	No	40.627	3.839	5.837	28.355	yes	no	-
EIN_471130	EIN_471130-t26_1	E. invadens IP1	KB207149:3,355..3,741(+)	hypothetical protein	1	1	forward	No	4.283	0.97	3.727	7.808	yes	no	-
EIN_186430	EIN_186430-t26_1	E. invadens IP1	KB206248:1,081,573..1,082,298(+)	hypothetical protein	1	1	forward	No	0.055	0.074	0.299	0.702	no	no	-
EIN_096110	EIN_096110-t26_1	E. invadens IP1	KB206860:486,665..489,076(-)	DEAD box ATP-dependent RNA helicase, putative	2	2	reverse	No	56.14	52.121	106.596	22.17	yes	no	-
EIN_046840	EIN_046840-t26_1	E. invadens IP1	KB206215:71,635..72,924(+)	hypothetical protein	1	1	forward	No	11.439	12.245	10.357	4.091	yes	no	-
EIN_379960	EIN_379960-t26_1	E. invadens IP1	KB206395:101,397..104,441(+)	hypothetical protein	1	1	forward	No	3.127	7.625	12.722	3.406	yes	no	-
EIN_065380	EIN_065380-t26_1	E. invadens IP1	KB207140:155,624..157,147(+)	hypothetical protein	1	1	forward	No	3.204	3.396	3.712	4.235	yes	no	-
EIN_267510	EIN_267510-t26_1	E. invadens IP1	KB206479:59,856..60,690(+)	GTP-binding protein YPTC1, putative	3	3	forward	No	200.548	66.76	60.467	82.654	yes	no	-
EIN_381270	EIN_381270-t26_1	E. invadens IP1	KB206395:226,253..226,768(+)	60S ribosomal protein L18-B, putative	1	1	forward	No	586.792	414.915	250.28	702.613	yes	no	-
EIN_062770	EIN_062770-t26_1	E. invadens IP1	KB206292:1,276,427..1,276,972(+)	small glutamine rich tetratricopeptide repeat-containing protein	1	1	forward	No	45.075	12.603	17.347	17.072	yes	no	-
EIN_083060	EIN_083060-t26_1	E. invadens IP1	KB207085:491,572..493,179(+)	nucleolar protein nop56, putative	1	1	forward	No	32.27	73.236	47.85	98.517	yes	no	-
EIN_097190	EIN_097190-t26_1	E. invadens IP1	KB206860:679,945..680,400(+)	40S ribosomal protein S13-2, putative	1	1	forward	No	1635.8	836.306	1541.64	730.45	yes	no	-
EIN_471600	EIN_471600-t26_1	E. invadens IP1	KB207149:16,700..18,842(-)	tyrosine protein kinase, putative	2	2	reverse	No	0.044	0.084	0.09	0	no	no	-
EIN_250320	EIN_250320-t26_1	E. invadens IP1	KB206169:397,473..398,762(+)	hypothetical protein	1	1	forward	No	15.832	13.141	13.141	9.753	yes	no	-
EIN_038240	EIN_038240-t26_1	E. invadens IP1	KB206183:16,867..18,510(-)	hypothetical protein	3	3	reverse	No	0.099	0	0	0.736	no	no	-
EIN_047150	EIN_047150-t26_1	E. invadens IP1	KB206215:103,110..106,618(+)	hypothetical protein	3	3	forward	No	4.789	2.732	6.93	10.512	yes	no	-
EIN_393440	EIN_393440-t26_1	E. invadens IP1	KB207207:9,579..10,773(-)	malic enzyme, putative	4	4	reverse	No	0.275	0.591	0.703	0.316	no	no	-
EIN_471260	EIN_471260-t26_1	E. invadens IP1	KB207149:8,995..10,275(-)	hypothetical protein	1	1	reverse	No	0.506	0	0.15	1.732	yes	no	-
EIN_037570	EIN_037570-t26_1	E. invadens IP1	KB207132:5,344..5,822(+)	Hypothetical protein	3	3	forward	No	0	0	0	0	no	no	-
EIN_204430	EIN_204430-t26_1	E. invadens IP1	KB206672:18,353..18,856(-)	protein serine/threonine kinase, putative	1	1	reverse	No	0.165	0.232	0	0	no	no	-
EIN_510950	EIN_510950-t26_1	E. invadens IP1	KB207218:16,330..17,446(-)	hypothetical protein	3	3	reverse	No	0.044	0	0	0.035	no	no	-
EIN_173460	EIN_173460-t26_1	E. invadens IP1	KB207112:606,567..607,633(+)	replication factor C subunit, putative	2	2	forward	No	0.87	2.879	2.245	2.986	yes	no	-
EIN_488360	EIN_488360-t26_1	E. invadens IP1	KB207187:1..943(-)	phosphatidylinositol-4-phosphate 5-kinase, putative	1	1	reverse	No	1.585	0.053	0	0.667	yes	no	-
EIN_328550	EIN_328550-t26_1	E. invadens IP1	KB207015:424,746..425,774(+)	hypothetical protein	1	1	forward	No	0	0.179	0	0.046	no	no	-
EIN_435560	EIN_435560-t26_1	E. invadens IP1	KB206721:32,168..32,627(-)	hypothetical protein	2	2	reverse	No	0.639	1.371	0	1.525	no	no	-
EIN_079780	EIN_079780-t26_1	E. invadens IP1	KB207085:101,555..104,236(+)	hypothetical protein	1	1	forward	No	3.391	11.833	15.581	6.099	yes	no	-
EIN_060360	EIN_060360-t26_1	E. invadens IP1	KB206292:1,085,464..1,085,823(-)	hypothetical protein	1	1	reverse	No	390.075	708.491	562.63	168.047	yes	no	-
EIN_403380	EIN_403380-t26_1	E. invadens IP1	KB206537:86,637..87,104(-)	hypothetical protein	3	3	reverse	No	42.477	12.603	11.42	26.87	yes	no	-
EIN_227080	EIN_227080-t26_1	E. invadens IP1	KB206756:605,228..606,334(-)	nucleosome assembly protein, putative	1	1	reverse	No	144.793	120.538	75.659	182.736	yes	no	-
EIN_201840	EIN_201840-t26_1	E. invadens IP1	KB206596:87,404..88,270(+)	hypothetical protein	1	1	forward	No	2.786	0.717	0.239	0.926	yes	no	-
EIN_274220	EIN_274220-t26_1	E. invadens IP1	KB206783:164,115..165,158(+)	hypothetical protein	2	2	forward	No	14.742	6.254	10.477	11.007	yes	no	-
EIN_413810	EIN_413810-t26_1	E. invadens IP1	KB206451:106,899..107,270(-)	hypothetical protein	1	1	reverse	No	1.971	6.887	2.739	2.29	yes	no	-
EIN_157410	EIN_157410-t26_1	E. invadens IP1	KB207174:71,510..71,830(+)	hypothetical protein	1	1	forward	No	0.176	0	0	0	no	no	-
EIN_286670	EIN_286670-t26_1	E. invadens IP1	KB206647:116,253..116,912(-)	hypothetical protein	1	1	reverse	No	0	0	0	0	no	no	-
EIN_513100	EIN_513100-t26_1	E. invadens IP1	KB206830:19,313..19,873(-)	actin, putative	1	1	reverse	No	0.242	0.316	1.392	0.547	no	no	-
EIN_075990	EIN_075990-t26_1	E. invadens IP1	KB207107:90,168..92,100(+)	hypothetical protein	2	2	forward	No	0.407	0.928	0.299	0.069	yes	no	-
EIN_184040	EIN_184040-t26_1	E. invadens IP1	KB206248:806,482..807,287(+)	lipid phosphate phosphatase, putative	2	2	forward	No	13.047	8.543	5.837	4.661	yes	no	-
EIN_296960	EIN_296960-t26_1	E. invadens IP1	KB206986:145,665..146,366(-)	hypothetical protein	1	1	reverse	No	0	0	0	0	no	no	-
EIN_204440	EIN_204440-t26_1	E. invadens IP1	KB206672:19,625..20,386(-)	hypothetical protein	1	1	reverse	No	0.143	0.127	0	0	no	no	-
EIN_119130	EIN_119130-t26_1	E. invadens IP1	KB206391:268,399..269,913(-)	hypothetical protein	1	1	reverse	No	0.385	0.127	0.15	12.4	no	no	-
EIN_230170	EIN_230170-t26_1	E. invadens IP1	KB206756:900,655..901,323(+)	40S ribosomal protein S5, putative	1	1	forward	No	319.149	451.291	297.023	390.502	yes	no	-
EIN_214910	EIN_214910-t26_1	E. invadens IP1	KB206487:8,701..12,966(-)	protein kinase domain containing protein	1	1	reverse	No	0.418	0.485	0.299	0.098	yes	no	-
EIN_163900	EIN_163900-t26_1	E. invadens IP1	KB206683:18,544..19,878(-)	hypothetical protein	1	1	reverse	No	0.341	0.137	0	0.196	no	no	-
EIN_116010	EIN_116010-t26_1	E. invadens IP1	KB206203:16,120..17,246(-)	hypothetical protein	2	2	reverse	No	0.033	0	0	0	no	no	-
EIN_044900	EIN_044900-t26_1	E. invadens IP1	KB206404:9,112..9,672(-)	hypothetical protein	3	3	reverse	No	0.11	0	0	0.472	no	no	-
EIN_265110	EIN_265110-t26_1	E. invadens IP1	KB207046:52,274..57,436(+)	protein serine/threonine kinase, putative	1	1	forward	No	0.066	0.063	0.105	0.058	no	no	-
EIN_339000	EIN_339000-t26_1	E. invadens IP1	KB206501:10,660..12,507(-)	protein serine/threonine kinase, putative	2	2	reverse	No	0.33	0.348	0.12	0	no	no	-
EIN_276120	EIN_276120-t26_1	E. invadens IP1	KB206364:17,326..17,824(-)	ribonuclease T2 family protein	1	1	reverse	No	0.088	0	0.509	0.558	no	no	-
EIN_250760	EIN_250760-t26_1	E. invadens IP1	KB206169:429,641..430,615(-)	hypothetical protein	1	1	reverse	No	5.01	4.018	1.287	2.606	yes	no	-
EIN_135640	EIN_135640-t26_1	E. invadens IP1	KB207027:164,920..166,666(-)	beta-hexosaminidase beta chain precursor, putative	2	2	reverse	No	29.551	19.016	9.923	27.032	yes	no	-
EIN_096660	EIN_096660-t26_1	E. invadens IP1	KB206860:578,466..579,083(-)	60S ribosomal protein L6-B, putative	1	1	reverse	No	194.46	490.06	333.513	344.045	yes	no	-
EIN_285460	EIN_285460-t26_1	E. invadens IP1	KB206647:23,261..23,995(-)	hypothetical protein	3	3	reverse	No	11.968	6.402	0.778	0.529	yes	no	-
EIN_379780	EIN_379780-t26_1	E. invadens IP1	KB206395:80,609..81,663(+)	U3 small nucleolar ribonucleoprotein mpp10, putative	2	2	forward	No	8.258	8.406	13.635	23.061	yes	no	-
EIN_373580	EIN_373580-t26_1	E. invadens IP1	KB207268:34,754..36,352(+)	DnaK family protein	1	1	forward	No	2.719	5.906	7.289	1.933	yes	no	-
EIN_321640	EIN_321640-t26_1	E. invadens IP1	KB206257:108,067..109,317(-)	hypothetical protein	1	1	reverse	No	0.506	0.116	0	0.086	no	no	-
EIN_496980	EIN_496980-t26_1	E. invadens IP1	KB206864:126,374..127,417(-)	hypothetical protein	1	1	reverse	No	0.429	0.137	0	1.415	no	no	-
EIN_110660	EIN_110660-t26_1	E. invadens IP1	KB207005:49,850..50,350(+)	hypothetical protein	1	1	forward	No	0	0	0	0	no	no	-
EIN_046670	EIN_046670-t26_1	E. invadens IP1	KB206215:62,897..64,043(+)	zinc finger protein DHHC domain containing protein, putative	3	3	forward	No	7.024	5.337	15.715	9.718	yes	no	-
EIN_269080	EIN_269080-t26_1	E. invadens IP1	KB206479:242,265..242,690(+)	40S ribosomal protein S23, putative	1	1	forward	No	2283.59	1075.93	1085.6	1013.18	yes	no	-
EIN_268530	EIN_268530-t26_1	E. invadens IP1	KB206479:201,771..202,154(+)	phosphatidate cytidylyltransferase, putative	1	1	forward	No	0.132	0	0.748	0.109	no	no	-
EIN_208490	EIN_208490-t26_1	E. invadens IP1	KB206211:14,251..15,729(+)	Ephrin type-A receptor 4A, putative	1	1	forward	No	1.299	0.095	0	0.098	no	no	-
EIN_266060	EIN_266060-t26_1	E. invadens IP1	KB207046:142,832..143,302(+)	hypothetical protein	1	1	forward	No	0.363	0.643	0	0	no	no	-
EIN_084600	EIN_084600-t26_1	E. invadens IP1	KB207085:630,219..634,751(-)	tyrosine kinase, putative	1	1	reverse	No	0.374	0.063	0.165	0.351	yes	no	-
EIN_138220	EIN_138220-t26_1	E. invadens IP1	KB206440:111,259..112,966(-)	hypothetical protein	4	4	reverse	No	0.11	0.179	0	0	no	no	-
EIN_359690	EIN_359690-t26_1	E. invadens IP1	KB206483:127,127..128,167(-)	hypothetical protein	3	3	reverse	No	1.244	1.171	1.182	2.313	yes	no	-
EIN_397350	EIN_397350-t26_1	E. invadens IP1	KB206411:73,664..74,239(-)	hypothetical protein	1	1	reverse	No	0.066	0.285	0.823	0.512	no	no	-
EIN_395130	EIN_395130-t26_1	E. invadens IP1	KB207060:5,532..5,948(-)	hypothetical protein	1	1	reverse	No	0	0	0	0	no	no	-
EIN_098610	EIN_098610-t26_1	E. invadens IP1	KB206860:866,610..867,722(+)	hypothetical protein	1	1	forward	No	3.182	2.974	2.38	3.711	yes	no	-
EIN_092190	EIN_092190-t26_1	E. invadens IP1	KB206946:113,973..115,511(+)	hypothetical protein	1	1	forward	No	21.569	36.892	70.016	22.031	yes	no	-
EIN_059380	EIN_059380-t26_1	E. invadens IP1	KB206292:956,679..957,632(+)	purine nucleoside phosphorylase, putative	1	1	forward	No	203.884	92.631	124.691	310.345	yes	no	-
EIN_073180	EIN_073180-t26_1	E. invadens IP1	KB206336:3,891..5,238(+)	hypothetical protein	2	2	forward	No	0.044	0.042	0	0.052	no	no	-
EIN_053170	EIN_053170-t26_1	E. invadens IP1	KB206292:209,583..211,717(-)	sodium/sulfate transporter, putative	2	2	reverse	No	14.489	38.843	32.329	9.603	yes	no	-
EIN_491840	EIN_491840-t26_1	E. invadens IP1	KB206684:110,857..112,302(+)	hypothetical protein	1	1	forward	No	4.162	0.327	0.269	1.013	yes	no	-
EIN_399940	EIN_399940-t26_1	E. invadens IP1	KB206411:315,977..316,885(+)	brix domain containing protein, putative	1	1	forward	No	50.118	12.772	18.11	34.684	yes	no	-
EIN_173260	EIN_173260-t26_1	E. invadens IP1	KB207112:581,564..582,136(+)	hypothetical protein	1	1	forward	No	8.147	10.199	10.417	7.653	yes	no	-
EIN_403660	EIN_403660-t26_1	E. invadens IP1	KB206537:117,024..117,949(+)	hypothetical protein	2	2	forward	No	16.471	5.284	5.508	18.038	yes	no	-
EIN_132320	EIN_132320-t26_1	E. invadens IP1	KB206244:116,797..117,435(-)	hypothetical protein	2	2	reverse	No	183.527	92.135	70.151	101.216	yes	no	-
EIN_119630	EIN_119630-t26_1	E. invadens IP1	KB206391:316,121..317,035(+)	hypothetical protein	1	1	forward	No	0.044	0.116	0.225	0.04	no	no	-
EIN_060170	EIN_060170-t26_1	E. invadens IP1	KB206292:1,064,859..1,066,442(+)	magnesium and cobalt transport protein, putative	1	1	forward	No	1.321	2.689	2.095	2.952	yes	no	-
EIN_156820	EIN_156820-t26_1	E. invadens IP1	KB207174:23,939..24,515(-)	hypothetical protein	3	3	reverse	No	0	0	0	0	no	no	-
EIN_392730	EIN_392730-t26_1	E. invadens IP1	KB206694:2..1,384(+)	Rho/RAC guanine nucleotide exchange factor, putative	1	1	forward	No	0	0	0	0	no	no	-
EIN_359750	EIN_359750-t26_1	E. invadens IP1	KB206483:140,350..141,735(-)	NADP transhydrogenase subunit beta, putative	1	1	reverse	No	18.189	10.104	8.412	6.197	yes	no	-
EIN_153680	EIN_153680-t26_1	E. invadens IP1	KB206474:411,789..412,853(+)	hypothetical protein	1	1	forward	No	12.034	4.387	3.652	10.679	yes	no	-
EIN_086790	EIN_086790-t26_1	E. invadens IP1	KB207085:881,464..882,918(-)	hypothetical protein	2	2	reverse	No	44.084	41.67	21.059	13.959	yes	no	-
EIN_150550	EIN_150550-t26_1	E. invadens IP1	KB206474:119,786..120,580(+)	hypothetical protein	1	1	forward	No	0.044	0.063	0	0	no	no	-
EIN_168610	EIN_168610-t26_1	E. invadens IP1	KB207112:132,339..132,785(+)	trichome differentiation protein GL1, putative	1	1	forward	No	1.189	0.844	1.182	5.311	no	no	-
EIN_281810	EIN_281810-t26_1	E. invadens IP1	KB207030:247,430..248,476(-)	hypothetical protein	1	1	reverse	No	88.917	110.993	92.123	28.027	yes	no	-
EIN_122270	EIN_122270-t26_1	E. invadens IP1	KB206380:56,998..61,461(-)	protein serine/threonine kinase, putative	1	1	reverse	No	0	0	0	0.017	no	no	-
EIN_431840	EIN_431840-t26_1	E. invadens IP1	KB206267:13,015..14,703(-)	hypothetical protein	1	1	reverse	No	0.11	0.053	0.344	12.969	no	no	-
EIN_175370	EIN_175370-t26_1	E. invadens IP1	KB206797:9,485..12,221(-)	protein serine/threonine kinase, putative	5	5	reverse	No	0.154	0.074	0	0.012	no	no	-
EIN_202350	EIN_202350-t26_1	E. invadens IP1	KB206596:112,317..113,324(-)	hypothetical protein	1	1	reverse	No	0.947	1.107	1.033	1.18	yes	no	-
EIN_263300	EIN_263300-t26_1	E. invadens IP1	KB206296:24,859..26,868(+)	hypothetical protein	1	1	forward	No	0.022	0	0	0	no	no	-
EIN_068170	EIN_068170-t26_1	E. invadens IP1	KB207267:7,421..8,779(-)	hypothetical protein	3	3	reverse	No	0	0	0.344	0.092	no	no	-
EIN_355610	EIN_355610-t26_1	E. invadens IP1	KB206358:40,422..40,817(+)	hypothetical protein	1	1	forward	No	0	0	0	0	no	no	-
EIN_226400	EIN_226400-t26_1	E. invadens IP1	KB206756:519,852..520,267(-)	cell differentiation protein rcd1	1	1	reverse	No	4.008	10.009	7.948	11.951	yes	no	-
EIN_292060	EIN_292060-t26_1	E. invadens IP1	KB206397:167,371..168,084(-)	hypothetical protein	1	1	reverse	No	0	0	0	0	no	no	-
EIN_435670	EIN_435670-t26_1	E. invadens IP1	KB206721:33,425..35,685(-)	hypothetical protein	1	1	reverse	No	0.639	0.179	0	0.276	yes	no	-
EIN_060700	EIN_060700-t26_1	E. invadens IP1	KB206292:1,106,774..1,107,637(+)	hypothetical protein	1	1	forward	No	0	0	0.239	5.409	no	no	-
EIN_017560	EIN_017560-t26_1	E. invadens IP1	KB206484:208,069..209,295(-)	leucine rich repeat containing protein BspA family protein	1	1	reverse	No	0.782	0	0	0.132	no	no	-
EIN_373740	EIN_373740-t26_1	E. invadens IP1	KB207268:43,227..43,901(+)	hypothetical protein	1	1	forward	No	5.373	0.538	0.329	3.464	yes	no	-
EIN_318580	EIN_318580-t26_1	E. invadens IP1	KB206890:197,682..198,545(+)	cyclin-C1-1, putative	1	1	forward	No	4.503	4.662	12.587	8.66	yes	no	-
EIN_428100	EIN_428100-t26_1	E. invadens IP1	KB206168:54,290..56,097(+)	rap GTPase-activating protein, putative	2	2	forward	No	1.134	1.529	2.35	3.677	yes	no	-
EIN_125520	EIN_125520-t26_1	E. invadens IP1	KB206630:19,065..19,780(-)	hypothetical protein	2	2	reverse	No	0.154	0	0	0.495	no	no	-
EIN_036420	EIN_036420-t26_1	E. invadens IP1	KB206993:58,538..62,929(-)	protein serine/threonine kinase, putative	1	1	reverse	No	0.242	0.105	0.419	0.213	yes	no	-
EIN_480980	EIN_480980-t26_1	E. invadens IP1	KB206475:59,795..61,386(-)	hypothetical protein	2	2	reverse	No	1.013	3.691	4.879	3.222	yes	no	-
EIN_488260	EIN_488260-t26_1	E. invadens IP1	KB206670:471,013..473,235(-)	hypothetical protein	2	2	reverse	No	0.033	0.095	0.269	1.364	no	no	-
EIN_411380	EIN_411380-t26_1	E. invadens IP1	KB206788:124,304..125,620(-)	hypothetical protein	1	1	reverse	No	0.176	0.264	0.449	0.403	no	no	-
EIN_279840	EIN_279840-t26_1	E. invadens IP1	KB206481:21,713..22,237(-)	protein kinase, putative	2	2	reverse	No	0	0	0	0.161	no	no	-
EIN_450690	EIN_450690-t26_1	E. invadens IP1	KB207022:29,722..30,267(-)	hypothetical protein	1	1	reverse	No	6.463	0.728	1.766	1.594	yes	no	-
EIN_051910	EIN_051910-t26_1	E. invadens IP1	KB206292:53,000..53,698(+)	AN1-type zinc finger protein, putative	1	1	forward	No	5.505	9.576	21.178	13.447	yes	no	-
EIN_246850	EIN_246850-t26_1	E. invadens IP1	KB206169:51,860..54,403(-)	pre-mRNA-splicing factor ATP-dependent RNA helicase PRP16, putative	1	1	reverse	No	12.397	18.214	23.543	9.672	yes	no	-
EIN_052650	EIN_052650-t26_1	E. invadens IP1	KB206292:145,516..146,664(-)	hypothetical protein	1	1	reverse	No	0.286	0.369	0.359	0.121	no	no	-
EIN_263420	EIN_263420-t26_1	E. invadens IP1	KB206296:34,354..35,220(-)	hypothetical protein	1	1	reverse	No	0.484	0.327	0	0	no	no	-
EIN_380560	EIN_380560-t26_1	E. invadens IP1	KB206395:153,824..157,719(-)	serine-threonine protein kinase, putative	4	4	reverse	No	1.046	1.434	0.988	1.157	yes	no	-
EIN_092020	EIN_092020-t26_1	E. invadens IP1	KB206946:73,786..74,508(+)	hypothetical protein	1	1	forward	No	5.131	0.454	2.365	1.047	yes	no	-
EIN_152780	EIN_152780-t26_1	E. invadens IP1	KB206474:313,871..314,777(+)	zinc finger protein DHHC domain containing protein, putative	2	2	forward	No	6.254	2.774	9.863	9.028	yes	no	-
EIN_371610	EIN_371610-t26_1	E. invadens IP1	KB206332:385,770..387,176(+)	adenylyl cyclase-associated protein, putative	1	1	forward	No	49.931	84.521	40.785	54.966	yes	no	-
EIN_186330	EIN_186330-t26_1	E. invadens IP1	KB206248:1,056,673..1,058,730(-)	sodium/sulfate transporter, putative	1	1	reverse	No	3.303	5.642	4.52	6.335	yes	no	-
EIN_183460	EIN_183460-t26_1	E. invadens IP1	KB206248:758,377..759,714(+)	hypothetical protein	1	1	forward	No	31.863	13.679	10.387	27.929	yes	no	-
EIN_224210	EIN_224210-t26_1	E. invadens IP1	KB206756:305,218..305,714(+)	hypothetical protein	2	2	forward	No	47.343	30.659	18.784	28.562	yes	no	-
EIN_009570	EIN_009570-t26_1	E. invadens IP1	KB207072:1..1,676(+)	hypothetical protein	5	5	forward	No	0.143	0.063	0.135	0.092	no	no	-
EIN_451430	EIN_451430-t26_1	E. invadens IP1	KB206463:76,865..79,153(+)	paramyosin, long form, putative	7	7	forward	No	0.022	0	0.12	0.046	no	no	-
EIN_491020	EIN_491020-t26_1	E. invadens IP1	KB206684:60,560..65,812(-)	hypothetical protein	1	1	reverse	No	1.288	2.194	1.796	4.62	yes	no	-
EIN_174480	EIN_174480-t26_1	E. invadens IP1	KB207112:754,409..756,484(+)	F-box/leucine rich repeat protein, putative	1	1	forward	No	3.765	7.161	4.939	6.6	yes	no	-
EIN_146160	EIN_146160-t26_1	E. invadens IP1	KB206843:136,435..137,169(-)	hypothetical protein	2	2	reverse	No	2.598	1.519	2.095	4.091	yes	no	-
EIN_469630	EIN_469630-t26_1	E. invadens IP1	KB207240:227,204..228,661(-)	glycerol kinase, putative	1	1	reverse	No	16.273	3.934	10.372	5.207	yes	no	-
asmbl_8465	-	-	-	-	-	-	-	-	1.905	1.772	0.419	0.875	yes	no	-
EIN_418070	EIN_418070-t26_1	E. invadens IP1	KB206772:54,434..62,170(-)	protein serine/threonine kinase, putative	1	1	reverse	No	0.881	0.823	0.718	2.077	yes	no	-
EIN_412350	EIN_412350-t26_1	E. invadens IP1	KB206128:41,910..42,521(+)	hypothetical protein	1	1	forward	No	0	0.084	0	0	no	no	-
EIN_522070	EIN_522070-t26_1	E. invadens IP1	KB206450:259,606..260,705(+)	myosin heavy chain, embryonic smooth muscle isoform, putative	2	2	forward	No	0.209	0.485	0.868	1.484	no	no	-
EIN_379400	EIN_379400-t26_1	E. invadens IP1	KB206395:37,348..44,746(+)	ataxia telangiectasia mutated, putative	2	2	forward	No	1.079	2.352	2.47	1.364	yes	no	-
EIN_372720	EIN_372720-t26_1	E. invadens IP1	KB207268:8,436..9,143(-)	hypothetical protein	1	1	reverse	No	15.943	5.885	4.415	4.707	yes	no	-
EIN_268390	EIN_268390-t26_1	E. invadens IP1	KB206479:191,365..197,633(+)	40S ribosomal protein sa, putative	2	2	forward	No	56.041	67.931	84.474	77.441	yes	no	-
EIN_339370	EIN_339370-t26_1	E. invadens IP1	KB206501:39,262..44,340(-)	hypothetical protein	1	1	reverse	No	0.022	0.011	0	0.012	no	no	-
EIN_390320	EIN_390320-t26_1	E. invadens IP1	KB206629:98,720..99,868(-)	bridging integrator, putative	2	2	reverse	No	159.415	209.403	250.206	57.935	yes	no	-
EIN_440870	EIN_440870-t26_1	E. invadens IP1	KB207216:119,658..120,281(+)	hypothetical protein	1	1	forward	No	0	0	0	0.052	no	no	-
EIN_138210	EIN_138210-t26_1	E. invadens IP1	KB206440:100,093..101,790(-)	hypothetical protein	1	1	reverse	No	2.213	0.802	0.225	0.121	yes	no	-
EIN_512490	EIN_512490-t26_1	E. invadens IP1	KB206467:87,258..88,385(-)	hypothetical protein	1	1	reverse	No	1.409	0.991	1.078	0.466	yes	no	-
EIN_526330	EIN_526330-t26_1	E. invadens IP1	KB206604:117,691..118,302(+)	hypothetical protein	1	1	forward	No	0.374	0.875	3.053	0.518	no	no	-
EIN_491690	EIN_491690-t26_1	E. invadens IP1	KB206684:102,123..102,851(+)	hypothetical protein	1	1	forward	No	0	0	0	0.121	no	no	-
EIN_150930	EIN_150930-t26_1	E. invadens IP1	KB206474:153,535..156,964(+)	RNA-dependent RNA polymerase, putative	4	4	forward	No	2.521	4.271	10.477	4.2	yes	no	-
EIN_287720	EIN_287720-t26_1	E. invadens IP1	KB206647:166,936..168,961(+)	protein serine/threonine kinase, putative	2	2	forward	No	3.237	0.274	0.21	0.167	no	no	-
EIN_171840	EIN_171840-t26_1	E. invadens IP1	KB207112:418,777..423,123(+)	protein serine/threonine kinase, putative	1	1	forward	No	0.044	0.011	0	0.196	no	no	-
EIN_282320	EIN_282320-t26_1	E. invadens IP1	KB207030:344,286..345,371(+)	hypothetical protein	1	1	forward	No	0.033	0	0.569	0.075	no	no	-
EIN_056460	EIN_056460-t26_1	E. invadens IP1	KB206292:591,352..592,470(+)	hypothetical protein	1	1	forward	No	0.033	0.084	0.18	1.093	no	no	-
EIN_227680	EIN_227680-t26_1	E. invadens IP1	KB206756:698,484..700,175(+)	hypothetical protein	1	1	forward	No	0.275	0.274	0.569	2.181	yes	no	-
EIN_118310	EIN_118310-t26_1	E. invadens IP1	KB206391:175,960..177,066(-)	hypothetical protein	1	1	reverse	No	7.52	5.948	6.256	6.49	yes	no	-
EIN_230180	EIN_230180-t26_1	E. invadens IP1	KB206756:901,626..902,213(+)	60S ribosomal protein L9, putative	1	1	forward	No	919.813	1359.14	1057.01	731.86	yes	no	-
EIN_477730	EIN_477730-t26_1	E. invadens IP1	KB206657:22,306..24,114(-)	protein serine/threonine kinase, putative	2	2	reverse	No	0.121	0.021	0	0.04	no	no	-
EIN_307690	EIN_307690-t26_1	E. invadens IP1	KB206936:120,678..121,786(+)	DNA-directed RNA polymerase I and III subunit RPAC1, putative	2	2	forward	No	11.704	14.481	8.561	23.556	yes	no	-
EIN_090230	EIN_090230-t26_1	E. invadens IP1	KB207130:104,752..106,165(+)	hypothetical protein	2	2	forward	No	2.224	0.548	0	0.058	yes	no	-
EIN_061510	EIN_061510-t26_1	E. invadens IP1	KB206292:1,206,541..1,208,508(+)	hypothetical protein	1	1	forward	No	0.76	0.58	0.584	1.87	yes	no	-
EIN_018170	EIN_018170-t26_1	E. invadens IP1	KB206484:242,619..245,635(-)	hypothetical protein	2	2	reverse	No	15.733	24.025	9.07	6.836	yes	no	-
EIN_129890	EIN_129890-t26_1	E. invadens IP1	KB206458:255,060..257,582(+)	rap GTPase-activating protein, putative	3	3	forward	No	7.388	8.838	4.849	11.105	yes	no	-
EIN_096880	EIN_096880-t26_1	E. invadens IP1	KB206860:629,532..629,852(+)	hypothetical protein	1	1	forward	No	50.624	128.353	157.424	149.893	yes	no	-
EIN_229370	EIN_229370-t26_1	E. invadens IP1	KB206756:819,224..819,727(+)	hypothetical protein	1	1	forward	No	5.802	4.894	4.969	11.364	yes	no	-
EIN_185050	EIN_185050-t26_1	E. invadens IP1	KB206248:911,602..913,138(+)	hypothetical protein	4	4	forward	No	9.909	10.357	9.983	8.239	yes	no	-
EIN_173300	EIN_173300-t26_1	E. invadens IP1	KB207112:588,913..591,759(+)	hypothetical protein	1	1	forward	No	1.013	1.403	2.41	0.708	yes	no	-
EIN_356400	EIN_356400-t26_1	E. invadens IP1	KB206358:111,361..113,349(+)	hypothetical protein	2	2	forward	No	0.033	0	0	0.012	no	no	-
EIN_394390	EIN_394390-t26_1	E. invadens IP1	KB206505:14,782..15,473(+)	actin, putative	2	2	forward	No	0.143	0.095	0	0	no	no	-
EIN_238390	EIN_238390-t26_1	E. invadens IP1	KB206281:56,903..57,148(-)	tyrosine kinase, putative	1	1	reverse	No	1.277	0	0	0	no	no	-
EIN_330800	EIN_330800-t26_1	E. invadens IP1	KB206701:50,590..52,185(+)	hypothetical protein	1	1	forward	No	0	0.042	0	0.023	no	no	-
EIN_183230	EIN_183230-t26_1	E. invadens IP1	KB206248:750,544..752,760(-)	hypothetical protein	1	1	reverse	No	3.138	7.077	4.864	1.697	yes	no	-
EIN_275400	EIN_275400-t26_1	E. invadens IP1	KB206783:396,095..396,445(+)	hypothetical protein	1	1	forward	No	0	0	0	0.127	no	no	-
EIN_134400	EIN_134400-t26_1	E. invadens IP1	KB207027:49,689..50,261(+)	hypothetical protein	1	1	forward	No	0.209	0.095	0	2.169	no	no	-
EIN_061040	EIN_061040-t26_1	E. invadens IP1	KB206292:1,129,030..1,130,433(-)	serine/threonine protein phosphatase 2B catalytic subunit, putative	1	1	reverse	No	8.048	3.575	2.664	3.401	yes	no	-
EIN_523980	EIN_523980-t26_1	E. invadens IP1	KB206368:127,137..129,651(+)	hypothetical protein	6	6	forward	No	60.082	29.088	18.26	31.727	yes	no	-
EIN_476010	EIN_476010-t26_1	E. invadens IP1	KB206689:271,207..271,585(+)	hypothetical protein	2	2	forward	No	0	0	0	67.585	no	no	-
EIN_095610	EIN_095610-t26_1	E. invadens IP1	KB206860:371,465..372,733(-)	multiple inositol polyphosphate phosphatase 1 precursor, putative	1	1	reverse	No	27.833	35.205	25.04	11.444	yes	no	-
EIN_091480	EIN_091480-t26_1	E. invadens IP1	KB206309:1..1,045(+)	hypothetical protein	1	1	forward	No	0	0	0.793	0	no	no	-
EIN_507370	EIN_507370-t26_1	E. invadens IP1	KB206320:121,927..126,042(-)	protein serine/threonine kinase, putative	2	2	reverse	No	0.011	0.011	0.09	0.012	no	no	-
EIN_086880	EIN_086880-t26_1	E. invadens IP1	KB207085:901,700..905,203(+)	hypothetical protein	1	1	forward	No	6.518	7.235	4.206	14.223	yes	no	-
EIN_365210	EIN_365210-t26_1	E. invadens IP1	KB206401:55,552..55,901(+)	hypothetical protein	2	2	forward	No	0	0	0	0	no	no	-
EIN_251770	EIN_251770-t26_1	E. invadens IP1	KB206169:512,443..514,467(+)	type II inositol-1,4,5-trisphosphate 5-phosphatase precursor, putative	1	1	forward	No	3.402	5.231	4.415	4.212	yes	no	-
EIN_416700	EIN_416700-t26_1	E. invadens IP1	KB207254:16,255..16,620(-)	hypothetical protein	2	2	reverse	No	57.23	65.157	67.786	60.548	yes	no	-
EIN_419330	EIN_419330-t26_1	E. invadens IP1	KB206772:244,329..245,810(+)	hypothetical protein	1	1	forward	No	0.341	0.148	0.135	0.213	no	no	-
EIN_252620	EIN_252620-t26_1	E. invadens IP1	KB206169:582,334..583,605(+)	F-box/WD repeat-containing protein, putative	1	1	forward	No	31.467	26.082	10.357	13.798	yes	no	-
EIN_463500	EIN_463500-t26_1	E. invadens IP1	KB206882:33,543..34,157(-)	hypothetical protein	1	1	reverse	No	0.936	0.728	0.629	0.495	no	no	-
EIN_379420	EIN_379420-t26_1	E. invadens IP1	KB206395:52,503..53,234(+)	hypothetical protein	2	2	forward	No	49.732	150.701	121.758	41.957	yes	no	-
EIN_152400	EIN_152400-t26_1	E. invadens IP1	KB206474:279,379..280,689(-)	beta-amylase, putative	1	1	reverse	No	0.528	0.918	2.634	1.191	yes	no	-
EIN_325210	EIN_325210-t26_1	E. invadens IP1	KB206294:19,923..20,733(+)	hypothetical protein	3	3	forward	No	0	0	0.688	0.046	no	no	-
EIN_121160	EIN_121160-t26_1	E. invadens IP1	KB206363:167..952(+)	hypothetical protein	2	2	forward	No	0.462	0.559	0.374	2.014	no	no	-
EIN_173870	EIN_173870-t26_1	E. invadens IP1	KB207112:679,521..681,560(-)	ATP-dependent RNA helicase DHX8, putative	1	1	reverse	No	13.719	34.435	15.76	13.176	yes	no	-
EIN_244370	EIN_244370-t26_1	E. invadens IP1	KB207198:45,452..48,096(+)	protein serine/threonine kinase, putative	2	2	forward	No	0.033	0.127	0.299	0	no	no	-
EIN_496570	EIN_496570-t26_1	E. invadens IP1	KB206864:106,211..106,591(-)	hypothetical protein	1	1	reverse	No	35.243	23.203	18.305	9.563	yes	no	-
EIN_333780	EIN_333780-t26_1	E. invadens IP1	KB206369:39,864..40,205(-)	hypothetical protein	1	1	reverse	No	0.154	0.232	0.913	0	no	no	-
EIN_282000	EIN_282000-t26_1	E. invadens IP1	KB207030:282,329..282,889(+)	hypothetical protein	1	1	forward	No	52.144	144.721	89.578	34.839	yes	no	-
EIN_234200	EIN_234200-t26_1	E. invadens IP1	KB207020:12,039..12,909(+)	hypothetical protein	4	4	forward	No	0	0	0	0	no	no	-
EIN_098580	EIN_098580-t26_1	E. invadens IP1	KB206860:863,606..864,339(+)	rab17, putative	3	3	forward	No	29.265	11.538	10.208	7.607	yes	no	-
EIN_281670	EIN_281670-t26_1	E. invadens IP1	KB207030:194,208..195,896(-)	rap GTPase-activating protein, putative	1	1	reverse	No	10.845	22.327	12.363	25.518	yes	no	-
EIN_515310	EIN_515310-t26_1	E. invadens IP1	KB207014:1,101..2,300(+)	hypothetical protein	1	1	forward	No	0.055	0	0	0	no	no	-
EIN_218440	EIN_218440-t26_1	E. invadens IP1	KB206609:13,222..14,106(-)	lipid A export ATP-binding/permease protein msbA, putative	1	1	reverse	No	0.925	0.369	0	0.127	no	no	-
EIN_337910	EIN_337910-t26_1	E. invadens IP1	KB207145:40,437..41,182(+)	hypothetical protein	2	2	forward	No	0.319	0	0	0.132	no	no	-
EIN_401360	EIN_401360-t26_1	E. invadens IP1	KB206235:17,884..18,189(-)	profilin, putative	1	1	reverse	No	0	0	0.254	0	no	no	-
EIN_027980	EIN_027980-t26_1	E. invadens IP1	KB206784:126..755(-)	hypothetical protein	1	1	reverse	No	0.143	0	0	0	no	no	-
EIN_392410	EIN_392410-t26_1	E. invadens IP1	KB206585:46,233..47,422(+)	hypothetical protein	3	3	forward	No	0.242	0.221	0	0.098	no	no	-
EIN_145680	EIN_145680-t26_1	E. invadens IP1	KB206843:64,054..64,626(-)	hypothetical protein	1	1	reverse	No	1.189	6.085	0.838	1.191	yes	no	-
EIN_297780	EIN_297780-t26_1	E. invadens IP1	KB206986:200,895..201,761(+)	leucine rich repeat containing protein BspA family protein	1	1	forward	No	2.874	0.939	0.239	0.098	yes	no	-
EIN_224290	EIN_224290-t26_1	E. invadens IP1	KB206756:314,553..319,145(-)	hypothetical protein	1	1	reverse	No	3.611	11.949	9.16	7.986	yes	no	-
EIN_452810	EIN_452810-t26_1	E. invadens IP1	KB206589:23,293..24,831(-)	hypothetical protein	1	1	reverse	No	1.971	0.728	0.374	1.381	yes	no	-
EIN_082600	EIN_082600-t26_1	E. invadens IP1	KB207085:455,439..457,073(+)	protein disulfide-isomerase precursor, putative	1	1	forward	No	20.468	68.954	73.908	33.108	yes	no	-
EIN_194500	EIN_194500-t26_1	E. invadens IP1	KB206707:131,513..132,244(+)	hypothetical protein	1	1	forward	No	6.54	5.769	5.747	3.153	yes	no	-
EIN_344030	EIN_344030-t26_1	E. invadens IP1	KB206755:7,322..10,051(+)	hypothetical protein	1	1	forward	No	0.242	0.042	0.21	0.178	yes	no	-
EIN_510820	EIN_510820-t26_1	E. invadens IP1	KB206625:7..957(-)	hypothetical protein	1	1	reverse	No	0	0.2	0.225	0.029	no	no	-
EIN_303690	EIN_303690-t26_1	E. invadens IP1	KB206545:52,421..53,840(-)	hypothetical protein	2	2	reverse	No	0.176	0	0	0.029	no	no	-
EIN_197530	EIN_197530-t26_1	E. invadens IP1	KB207226:30,937..31,938(+)	hypothetical protein	2	2	forward	No	2.367	0.686	1.093	1.933	yes	no	-
EIN_251730	EIN_251730-t26_1	E. invadens IP1	KB206169:498,716..499,743(-)	hypothetical protein	1	1	reverse	No	0.198	0.095	0	0.27	no	no	-
EIN_381230	EIN_381230-t26_1	E. invadens IP1	KB206395:221,477..222,427(-)	hypothetical protein	1	1	reverse	No	7.333	2.468	5.942	3.625	yes	no	-
EIN_434280	EIN_434280-t26_1	E. invadens IP1	KB206252:2,499..6,525(+)	protein serine/threonine kinase, putative	5	5	forward	No	0.066	0.053	0.105	0	no	no	-
EIN_305670	EIN_305670-t26_1	E. invadens IP1	KB206936:33,758..34,753(+)	hypothetical protein	1	1	forward	No	1.024	0.042	0.21	0.253	no	no	-
EIN_060350	EIN_060350-t26_1	E. invadens IP1	KB206292:1,083,927..1,084,007(+)	Hypothetical protein	1	1	forward	No	0	0	0	0	no	no	-
EIN_214390	EIN_214390-t26_1	E. invadens IP1	KB206826:21,373..22,683(+)	hypothetical protein	3	3	forward	No	0.484	0.717	1.991	3.28	yes	no	-
EIN_354240	EIN_354240-t26_1	E. invadens IP1	KB206862:18,259..21,510(+)	hypothetical protein	1	1	forward	No	0.066	0	0	0.029	no	no	-
EIN_041970	EIN_041970-t26_1	E. invadens IP1	KB206189:21,427..23,175(+)	hypothetical protein	1	1	forward	No	0.055	0	0.105	0.063	no	no	-
EIN_524680	EIN_524680-t26_1	E. invadens IP1	KB206604:69..2,181(-)	hypothetical protein	1	1	reverse	No	0	0.032	0	0	no	no	-
EIN_198080	EIN_198080-t26_1	E. invadens IP1	KB207226:83,092..84,456(-)	hypothetical protein	1	1	reverse	No	1.42	1.065	3.772	4.068	yes	no	-
EIN_484970	EIN_484970-t26_1	E. invadens IP1	KB206670:101,245..101,701(-)	Hypothetical protein	3	3	reverse	No	0	0	0	0	no	no	-
EIN_019270	EIN_019270-t26_1	E. invadens IP1	KB206484:362,909..365,408(-)	hypothetical protein	3	3	reverse	No	1.189	3.839	4.026	2.624	yes	no	-
EIN_521020	EIN_521020-t26_1	E. invadens IP1	KB206450:160,973..161,434(-)	hypothetical protein	1	1	reverse	No	0	0	0	0	no	no	-
EIN_026890	EIN_026890-t26_1	E. invadens IP1	KB206484:1,128,172..1,128,615(+)	40S ribosomal protein S14-1, putative	1	1	forward	No	2296.41	1501.63	978.431	616.167	yes	no	-
EIN_403540	EIN_403540-t26_1	E. invadens IP1	KB206537:95,866..96,355(-)	vesicle transport protein GOT1B, putative	3	3	reverse	No	63.198	34.93	40.696	18.913	yes	no	-
EIN_247990	EIN_247990-t26_1	E. invadens IP1	KB206169:184,101..184,769(+)	hypothetical protein	1	1	forward	No	5.274	1.392	0.344	4.292	yes	no	-
EIN_026410	EIN_026410-t26_1	E. invadens IP1	KB206484:1,082,138..1,082,683(-)	60S ribosomal protein L17, putative	1	1	reverse	No	526.875	492.96	362.115	374.471	yes	no	-
EIN_098670	EIN_098670-t26_1	E. invadens IP1	KB206860:876,681..878,393(-)	vacuolar protein sorting-associated protein, putative	1	1	reverse	No	2.466	1.371	1.916	5.691	yes	no	-
EIN_216370	EIN_216370-t26_1	E. invadens IP1	KB206314:863..2,242(-)	hypothetical protein	3	3	reverse	No	0.055	0	0	0	no	no	-
EIN_096400	EIN_096400-t26_1	E. invadens IP1	KB206860:543,942..544,919(-)	hypothetical protein	2	2	reverse	No	80.197	23.603	88.396	25.156	yes	no	-
EIN_322030	EIN_322030-t26_1	E. invadens IP1	KB206257:149,737..150,735(-)	hypothetical protein	1	1	reverse	No	2.345	0.274	0.21	0.334	no	no	-
EIN_326150	EIN_326150-t26_1	E. invadens IP1	KB206854:15,380..15,859(-)	hypothetical protein	1	1	reverse	No	0	0	0	0.075	no	no	-
EIN_041290	EIN_041290-t26_1	E. invadens IP1	KB207071:139,469..140,279(+)	hypothetical protein	1	1	forward	No	0.429	0	0	0.109	no	no	-
EIN_275820	EIN_275820-t26_1	E. invadens IP1	KB206364:4,550..5,101(-)	Rho GTPase, putative	1	1	reverse	No	0.143	0.506	0	0.42	no	no	-
EIN_424390	EIN_424390-t26_1	E. invadens IP1	KB206573:57,403..58,995(+)	hypothetical protein	1	1	forward	No	7.079	6.549	6.346	16.111	yes	no	-
EIN_267190	EIN_267190-t26_1	E. invadens IP1	KB206479:18,598..20,490(+)	glycyl-tRNA synthetase, putative	1	1	forward	No	14.17	20.671	17.691	39.748	yes	no	-
EIN_469340	EIN_469340-t26_1	E. invadens IP1	KB207240:195,124..195,673(+)	60S ribosomal protein L24, putative	2	2	forward	No	532.281	333.084	455.345	630.684	yes	no	-
EIN_280010	EIN_280010-t26_1	E. invadens IP1	KB206481:38,481..40,432(+)	alkyl/aryl-sulfatase BDS1, putative	2	2	forward	No	0	0	0	0.046	no	no	-
EIN_273470	EIN_273470-t26_1	E. invadens IP1	KB206783:58,786..59,877(-)	actin, putative	1	1	reverse	No	2.94	1.877	0.18	0.65	yes	no	-
EIN_090260	EIN_090260-t26_1	E. invadens IP1	KB207130:114,904..116,466(-)	hypothetical protein	1	1	reverse	No	0.815	0.169	0.254	0.063	no	no	-
EIN_515100	EIN_515100-t26_1	E. invadens IP1	KB206387:3,469..4,951(-)	hypothetical protein	2	2	reverse	No	1.53	0.2	0	0	no	no	-
EIN_088740	EIN_088740-t26_1	E. invadens IP1	KB207130:15,615..17,923(-)	hypothetical protein	5	5	reverse	No	0.187	0.053	0	0	no	no	-
EIN_026810	EIN_026810-t26_1	E. invadens IP1	KB206484:1,112,578..1,113,090(+)	60S ribosomal protein L18A, putative	1	1	forward	No	437.099	460.899	597.892	608.756	yes	no	-
EIN_096950	EIN_096950-t26_1	E. invadens IP1	KB206860:641,720..642,547(+)	hypothetical protein	1	1	forward	No	0.771	5.98	23.903	12.986	yes	no	-
EIN_404950	EIN_404950-t26_1	E. invadens IP1	KB206537:236,439..239,429(-)	hypothetical protein	1	1	reverse	No	0.033	0	0.12	7.589	no	no	-
EIN_359270	EIN_359270-t26_1	E. invadens IP1	KB206483:46,800..48,606(+)	hypothetical protein	4	4	forward	No	21.382	10.99	9.654	24.08	yes	no	-
EIN_411340	EIN_411340-t26_1	E. invadens IP1	KB206788:118,278..120,054(+)	hypothetical protein	2	2	forward	No	8.39	7.13	4.415	4.43	yes	no	-
EIN_227430	EIN_227430-t26_1	E. invadens IP1	KB206756:664,394..665,833(-)	GPI-anchored wall transfer protein, putative	1	1	reverse	No	5.186	1.93	0.554	2.56	yes	no	-
EIN_158680	EIN_158680-t26_1	E. invadens IP1	KB206781:5,418..9,512(-)	hypothetical protein	1	1	reverse	No	0.573	0.211	0.225	0.265	yes	no	-
EIN_503400	EIN_503400-t26_1	E. invadens IP1	KB206500:23,419..23,711(+)	Hypothetical protein	2	2	forward	No	0	0	0	0	no	no	-
EIN_221330	EIN_221330-t26_1	E. invadens IP1	KB206756:12,801..13,571(-)	hypothetical protein	1	1	reverse	No	1.453	0.19	0.853	3.527	yes	no	-
EIN_440390	EIN_440390-t26_1	E. invadens IP1	KB207216:89,096..90,016(-)	hypothetical protein	1	1	reverse	No	0	0	0	0.029	no	no	-
EIN_511920	EIN_511920-t26_1	E. invadens IP1	KB206467:30,845..33,063(-)	hypothetical protein	2	2	reverse	No	0.066	0.042	0.105	0.04	no	no	-
EIN_197650	EIN_197650-t26_1	E. invadens IP1	KB207226:35,680..36,584(-)	hypothetical protein	1	1	reverse	No	9.667	11.222	4.43	4.827	yes	no	-
EIN_429710	EIN_429710-t26_1	E. invadens IP1	KB206168:276,094..276,685(+)	hypothetical protein	2	2	forward	No	0.374	0	0	0.127	no	no	-
EIN_204460	EIN_204460-t26_1	E. invadens IP1	KB206672:30,501..32,414(+)	hypothetical protein	1	1	forward	No	0.143	0.158	0.195	0.144	no	no	-
EIN_331000	EIN_331000-t26_1	E. invadens IP1	KB207042:7,457..7,571(+)	Hypothetical protein	1	1	forward	No	0	0	0	0	no	no	-
EIN_315400	EIN_315400-t26_1	E. invadens IP1	KB206890:54,777..55,643(-)	DEAD/DEAH box helicase, putative	1	1	reverse	No	23.033	25.987	28.991	24.58	yes	no	-
EIN_424870	EIN_424870-t26_1	E. invadens IP1	KB206573:114,745..116,561(-)	hypothetical protein	2	2	reverse	No	10.889	10.642	4.4	2.693	yes	no	-
EIN_258810	EIN_258810-t26_1	E. invadens IP1	KB207142:112,304..114,169(+)	hypothetical protein	2	2	forward	No	1.663	0	0	0.017	no	no	-
EIN_360730	EIN_360730-t26_1	E. invadens IP1	KB206483:235,070..235,762(-)	hypothetical protein	1	1	reverse	No	0.473	0.401	0.913	0.046	no	no	-
EIN_333290	EIN_333290-t26_1	E. invadens IP1	KB206369:5,775..6,164(+)	protein serine/threonine kinase, putative	1	1	forward	No	1.365	0	0	0.414	no	no	-
EIN_168660	EIN_168660-t26_1	E. invadens IP1	KB207112:143,953..147,711(-)	transcription initiation factor tfiid, putative	1	1	reverse	No	5.703	13.552	16.793	13.832	yes	no	-
EIN_370180	EIN_370180-t26_1	E. invadens IP1	KB206332:180,147..181,703(+)	carbon catabolite-derepressing protein kinase, putative	1	1	forward	No	2.642	3.765	3.502	4.534	yes	no	-
EIN_217900	EIN_217900-t26_1	E. invadens IP1	KB206139:27,708..33,584(+)	protein serine/threonine kinase, putative	1	1	forward	No	0.055	0.127	0.464	0.052	yes	no	-
EIN_439590	EIN_439590-t26_1	E. invadens IP1	KB207216:38,316..39,203(+)	hypothetical protein	1	1	forward	No	0.473	0.053	0	0.161	no	no	-
EIN_176660	EIN_176660-t26_1	E. invadens IP1	KB206248:199,383..201,106(-)	hypothetical protein	4	4	reverse	No	11.583	14.839	12.902	11.473	yes	no	-
EIN_022230	EIN_022230-t26_1	E. invadens IP1	KB206484:685,698..687,314(+)	T-complex protein 1 subunit theta, putative	1	1	forward	No	64.673	72.308	21.283	33.89	yes	no	-
EIN_495870	EIN_495870-t26_1	E. invadens IP1	KB206864:65,191..68,262(-)	hypothetical protein	1	1	reverse	No	3.754	11.57	6.63	8.832	yes	no	-
EIN_282050	EIN_282050-t26_1	E. invadens IP1	KB207030:295,367..296,280(-)	palmitoyltransferase PFA3, putative	2	2	reverse	No	48.962	22.443	16.239	21.117	yes	no	-
EIN_084140	EIN_084140-t26_1	E. invadens IP1	KB207085:596,394..596,750(+)	hypothetical protein	1	1	forward	No	0	0	1.706	1.715	no	no	-
EIN_224480	EIN_224480-t26_1	E. invadens IP1	KB206756:363,168..363,899(+)	Floral homeotic protein AGAMOUS, putative	2	2	forward	No	0.352	0.485	1.422	3.13	no	no	-
EIN_442070	EIN_442070-t26_1	E. invadens IP1	KB206373:25,801..26,405(+)	hypothetical protein	2	2	forward	No	0.077	0.105	0	0	no	no	-
EIN_275260	EIN_275260-t26_1	E. invadens IP1	KB206783:372,835..373,290(-)	hypothetical protein	1	1	reverse	No	1.541	0.274	1.721	33.194	no	no	-
EIN_251140	EIN_251140-t26_1	E. invadens IP1	KB206169:464,556..465,101(-)	hypothetical protein	1	1	reverse	No	8.5	17.349	11.57	9.73	yes	no	-
EIN_406300	EIN_406300-t26_1	E. invadens IP1	KB206537:426,301..427,918(-)	DNA-directed RNA polymerase III subunit RPC3, putative	3	3	reverse	No	9.281	28.761	35.712	9.816	yes	no	-
EIN_087150	EIN_087150-t26_1	E. invadens IP1	KB207085:926,647..927,349(-)	hypothetical protein	2	2	reverse	No	11.594	10.294	15.805	22.348	yes	no	-
EIN_269430	EIN_269430-t26_1	E. invadens IP1	KB206479:265,757..266,131(+)	hypothetical protein	1	1	forward	No	0.661	0.38	0	0.224	no	no	-
EIN_183040	EIN_183040-t26_1	E. invadens IP1	KB206248:730,334..732,463(-)	ATP-dependent RNA helicase, putative	1	1	reverse	No	2.631	5.147	5.253	1.882	yes	no	-
EIN_059820	EIN_059820-t26_1	E. invadens IP1	KB206292:1,039,901..1,041,223(-)	U3 small nucleolar RNA-interacting protein, putative	2	2	reverse	No	66.369	88.064	26.073	29.166	yes	no	-
EIN_116490	EIN_116490-t26_1	E. invadens IP1	KB206203:81,561..82,700(-)	serine/threonine protein kinase HT1, putative	1	1	reverse	No	0.055	0.084	0	0.046	no	no	-
EIN_284940	EIN_284940-t26_1	E. invadens IP1	KB207106:224,079..225,398(-)	set and mynd domain containing protein, putative	1	1	reverse	No	5.615	11.158	7.977	6.651	yes	no	-
EIN_519410	EIN_519410-t26_1	E. invadens IP1	KB206450:58,315..58,919(+)	hypothetical protein	1	1	forward	No	4.426	1.687	1.542	5.978	yes	no	-
EIN_323560	EIN_323560-t26_1	E. invadens IP1	KB206652:12,680..13,021(+)	hypothetical protein	1	1	forward	No	0	0	0	0	no	no	-
EIN_117880	EIN_117880-t26_1	E. invadens IP1	KB206391:70,766..71,467(+)	hypothetical protein	1	1	forward	No	0	0.074	0	0.046	no	no	-
EIN_416670	EIN_416670-t26_1	E. invadens IP1	KB207254:10,732..12,059(-)	hypothetical protein	2	2	reverse	No	371.964	712.404	266.714	224.998	yes	no	-
EIN_301700	EIN_301700-t26_1	E. invadens IP1	KB206538:160,557..163,686(+)	hypothetical protein	3	3	forward	No	0.055	0.011	0.06	0.098	no	no	-
EIN_484610	EIN_484610-t26_1	E. invadens IP1	KB206670:65,975..68,986(-)	hypothetical protein	2	2	reverse	No	0.066	0.032	0.075	0.058	no	no	-
EIN_061630	EIN_061630-t26_1	E. invadens IP1	KB206292:1,215,688..1,216,530(+)	hypothetical protein	1	1	forward	No	0	0	0	0	no	no	-
EIN_180060	EIN_180060-t26_1	E. invadens IP1	KB206248:502,164..503,077(-)	hypothetical protein	2	2	reverse	No	0	0.053	0	0	no	no	-
EIN_197520	EIN_197520-t26_1	E. invadens IP1	KB207226:30,092..30,850(+)	actin, putative	1	1	forward	No	0.903	0.464	0	1.956	yes	no	-
EIN_459730	EIN_459730-t26_1	E. invadens IP1	KB206919:4,485..6,134(+)	hypothetical protein	1	1	forward	No	0	0.053	0	0	no	no	-
EIN_433570	EIN_433570-t26_1	E. invadens IP1	KB206979:8,710..9,021(-)	thioredoxin, putative	1	1	reverse	No	37.192	58.66	52.116	46.18	yes	no	-
EIN_055500	EIN_055500-t26_1	E. invadens IP1	KB206292:507,239..508,981(-)	hypothetical protein	1	1	reverse	No	2.136	1.898	1.332	1.479	yes	no	-
EIN_153000	EIN_153000-t26_1	E. invadens IP1	KB206474:366,984..367,808(+)	hypothetical protein	2	2	forward	No	0.231	0.253	0	0.443	no	no	-
EIN_359330	EIN_359330-t26_1	E. invadens IP1	KB206483:67,355..69,346(+)	hypothetical protein	1	1	forward	No	5.538	13.932	17.796	10.61	yes	no	-
EIN_360240	EIN_360240-t26_1	E. invadens IP1	KB206483:194,626..195,483(+)	hypothetical protein	1	1	forward	No	0	0	0	0.132	no	no	-
EIN_403690	EIN_403690-t26_1	E. invadens IP1	KB206537:121,120..122,496(-)	nucleolar protein nop56, putative	1	1	reverse	No	67.161	149.425	63.76	108.673	yes	no	-
EIN_041410	EIN_041410-t26_1	E. invadens IP1	KB207071:146,961..147,692(-)	hypothetical protein	1	1	reverse	No	1.057	0	0	0.374	no	no	-
EIN_225700	EIN_225700-t26_1	E. invadens IP1	KB206756:467,097..467,978(-)	hypothetical protein	1	1	reverse	No	535.606	603.268	535.763	645.42	yes	no	-
EIN_131120	EIN_131120-t26_1	E. invadens IP1	KB206244:55,058..56,783(+)	N-glycanase 1, putative	3	3	forward	No	4.14	1.455	0.943	1.951	yes	no	-
EIN_019140	EIN_019140-t26_1	E. invadens IP1	KB206484:359,200..359,993(+)	ribonuclease 1 precursor, putative	2	2	forward	No	95.248	140.334	85.732	51.169	yes	no	-
EIN_094970	EIN_094970-t26_1	E. invadens IP1	KB206860:280,299..281,195(+)	hypothetical protein	2	2	forward	No	67.15	23.361	26.297	67.631	yes	no	-
EIN_065890	EIN_065890-t26_1	E. invadens IP1	KB207140:217,643..221,095(+)	hypothetical protein	1	1	forward	No	15.921	9.829	9.489	28.844	yes	no	-
EIN_097730	EIN_097730-t26_1	E. invadens IP1	KB206860:773,801..774,118(-)	hypothetical protein	1	1	reverse	No	26.501	16.4	13.62	11.675	yes	no	-
EIN_454490	EIN_454490-t26_1	E. invadens IP1	KB206589:171,647..172,005(+)	actin, putative	2	2	forward	No	1.211	1.455	4.176	0.42	no	no	-
EIN_003680	EIN_003680-t26_1	E. invadens IP1	KB206326:19,005..19,543(+)	hypothetical protein	2	2	forward	No	0	0	0	0.086	no	no	-
EIN_265830	EIN_265830-t26_1	E. invadens IP1	KB207046:123,213..124,640(-)	hypothetical protein	1	1	reverse	No	1.101	0.095	0	0.219	no	no	-
EIN_222690	EIN_222690-t26_1	E. invadens IP1	KB206756:160,705..161,123(-)	serine/threonine protein kinase, putative	1	1	reverse	No	0	1.097	0	2.768	no	no	-
EIN_208920	EIN_208920-t26_1	E. invadens IP1	KB206207:11,774..14,331(+)	hypothetical protein	2	2	forward	No	0.033	0	0	0.012	no	no	-
EIN_440380	EIN_440380-t26_1	E. invadens IP1	KB207216:87,936..89,006(-)	hypothetical protein	1	1	reverse	No	0.088	0.116	0	0.075	no	no	-
EIN_320050	EIN_320050-t26_1	E. invadens IP1	KB206890:251,722..252,344(-)	hypothetical protein	3	3	reverse	No	71.984	26.947	59.749	70.617	yes	no	-
EIN_247740	EIN_247740-t26_1	E. invadens IP1	KB206169:172,172..173,971(+)	ankyrin repeat-containing protein, putative	1	1	forward	No	5.582	7.53	7.154	5.017	yes	no	-
EIN_053990	EIN_053990-t26_1	E. invadens IP1	KB206292:306,127..307,443(+)	Pyrophosphate--fructose 6-phosphate 1-phosphotransferase, putative	1	1	forward	No	13.961	26.493	32.464	45.916	yes	no	-
EIN_349530	EIN_349530-t26_1	E. invadens IP1	KB206595:16,885..18,073(+)	hypothetical protein	3	3	forward	No	0.286	0.053	0.464	1.191	no	no	-
EIN_019940	EIN_019940-t26_1	E. invadens IP1	KB206484:434,812..435,786(-)	hypothetical protein	6	6	reverse	No	76.949	33.169	23.483	28.499	yes	no	-
EIN_054650	EIN_054650-t26_1	E. invadens IP1	KB206292:404,951..406,162(+)	hypothetical protein	1	1	forward	No	2.114	5.02	6.795	7.382	yes	no	-
EIN_167230	EIN_167230-t26_1	E. invadens IP1	KB207112:39,636..40,145(-)	hypothetical protein	1	1	reverse	No	2.114	2.974	0	7.848	yes	no	-
EIN_016280	EIN_016280-t26_1	E. invadens IP1	KB206484:106,360..107,061(+)	hypothetical protein	1	1	forward	No	5.318	10.241	0.958	2.336	yes	no	-
EIN_523280	EIN_523280-t26_1	E. invadens IP1	KB206368:23,482..24,867(-)	hypothetical protein	1	1	reverse	No	0.022	0	0.15	0.017	no	no	-
EIN_083270	EIN_083270-t26_1	E. invadens IP1	KB207085:507,925..508,856(+)	hypothetical protein	4	4	forward	No	40.473	22.623	25.594	15.524	yes	no	-
EIN_250130	EIN_250130-t26_1	E. invadens IP1	KB206169:358,759..359,706(-)	hypothetical protein	1	1	reverse	No	0.837	0.696	0.225	0.207	no	no	-
EIN_475250	EIN_475250-t26_1	E. invadens IP1	KB206689:143,733..144,119(-)	hypothetical protein	1	1	reverse	No	0.253	1.266	0.748	0.316	no	no	-
EIN_414430	EIN_414430-t26_1	E. invadens IP1	KB206875:13,782..14,624(+)	hypothetical protein	1	1	forward	No	0.088	0	0	0.104	no	no	-
EIN_409920	EIN_409920-t26_1	E. invadens IP1	KB207048:267,514..268,587(-)	RNA 3' terminal phosphate cyclase, putative	1	1	reverse	No	25.984	25.702	7.439	18.907	yes	no	-
EIN_249250	EIN_249250-t26_1	E. invadens IP1	KB206169:308,738..309,058(+)	hypothetical protein	1	1	forward	No	21.448	87.379	93.634	46.1	yes	no	-
EIN_012630	EIN_012630-t26_1	E. invadens IP1	KB207033:67,682..68,556(-)	hypothetical protein	2	2	reverse	No	0	0	0	0	no	no	-
EIN_108550	EIN_108550-t26_1	E. invadens IP1	KB206180:27,653..33,556(+)	protein serine/threonine kinase, putative	1	1	forward	No	0.033	0.074	0.03	0.035	no	no	-
EIN_272040	EIN_272040-t26_1	E. invadens IP1	KB206568:98,260..99,147(+)	hypothetical protein	1	1	forward	No	0	0	0	0	no	no	-
EIN_354230	EIN_354230-t26_1	E. invadens IP1	KB206862:16,445..17,602(+)	hypothetical protein	1	1	forward	No	0.198	0.116	0.18	0.023	no	no	-
EIN_369370	EIN_369370-t26_1	E. invadens IP1	KB206332:31,969..35,076(+)	hypothetical protein	1	1	forward	No	5.065	10.578	3.757	4.707	yes	no	-
EIN_396410	EIN_396410-t26_1	E. invadens IP1	KB206411:11,945..13,100(+)	hypothetical protein	1	1	forward	No	1.288	0.074	0	1.496	yes	no	-
EIN_428110	EIN_428110-t26_1	E. invadens IP1	KB206168:57,316..59,020(+)	hypothetical protein	3	3	forward	No	0.451	0.643	0	0.334	yes	no	-
EIN_416130	EIN_416130-t26_1	E. invadens IP1	KB206994:15..590(+)	hypothetical protein	1	1	forward	No	0	0	0	0	no	no	-
EIN_083660	EIN_083660-t26_1	E. invadens IP1	KB207085:547,765..549,562(+)	myosin light chain kinase, putative	2	2	forward	No	8.456	10.926	3.652	2.653	yes	no	-
EIN_281730	EIN_281730-t26_1	E. invadens IP1	KB207030:212,973..214,444(+)	hypothetical protein	2	2	forward	No	49.611	35.479	32.628	14.402	yes	no	-
EIN_380970	EIN_380970-t26_1	E. invadens IP1	KB206395:194,766..195,677(-)	60S ribosomal protein L7A-1, putative	1	1	reverse	No	379.594	870.509	510.963	542.904	yes	no	-
EIN_419690	EIN_419690-t26_1	E. invadens IP1	KB206772:276,780..278,522(+)	hypothetical protein	1	1	forward	No	24.508	23.234	15.701	16.117	yes	no	-
EIN_275000	EIN_275000-t26_1	E. invadens IP1	KB206783:321,970..323,131(+)	ethanolamine kinase, putative	2	2	forward	No	27.569	10.336	39.094	30.15	yes	no	-
EIN_101020	EIN_101020-t26_1	E. invadens IP1	KB207206:13,302..14,212(-)	hypothetical protein	2	2	reverse	No	1.189	0.791	0	0.035	no	no	-
EIN_105250	EIN_105250-t26_1	E. invadens IP1	KB206702:122,912..125,107(-)	E-selectin precursor, putative	1	1	reverse	No	0.055	0.095	0.09	0.012	no	no	-
EIN_026820	EIN_026820-t26_1	E. invadens IP1	KB206484:1,113,332..1,116,061(+)	hypothetical protein	1	1	forward	No	4.294	2.246	3.203	7.704	yes	no	-
EIN_265840	EIN_265840-t26_1	E. invadens IP1	KB207046:130,110..130,719(-)	hypothetical protein	2	2	reverse	No	0	0	0	0	no	no	-
EIN_227420	EIN_227420-t26_1	E. invadens IP1	KB206756:663,223..664,296(+)	DNA repair protein rad51, putative	1	1	forward	No	100.456	267.473	195.635	97.464	yes	no	-
EIN_422800	EIN_422800-t26_1	E. invadens IP1	KB206245:19,423..20,055(+)	serine/threonine protein kinase HT1, putative	1	1	forward	No	0	0	0	0.098	no	no	-
EIN_067770	EIN_067770-t26_1	E. invadens IP1	KB207029:5,946..7,109(-)	hypothetical protein	1	1	reverse	No	1.288	0.475	0	0.23	no	no	-
EIN_354260	EIN_354260-t26_1	E. invadens IP1	KB206862:50,471..51,091(-)	hypothetical protein	1	1	reverse	No	0.066	0	0	0	no	no	-
EIN_409390	EIN_409390-t26_1	E. invadens IP1	KB207048:205,885..207,159(+)	villidin, putative	2	2	forward	No	0.088	0.97	0	1.611	yes	no	-
EIN_223500	EIN_223500-t26_1	E. invadens IP1	KB206756:254,216..254,767(+)	hypothetical protein	1	1	forward	No	28.813	18.087	19.727	54.144	yes	no	-
EIN_380710	EIN_380710-t26_1	E. invadens IP1	KB206395:165,502..167,280(-)	hypothetical protein	1	1	reverse	No	33.449	41.406	13.306	14.465	yes	no	-
EIN_238960	EIN_238960-t26_1	E. invadens IP1	KB206281:85,351..86,400(+)	hypothetical protein	1	1	forward	No	1.178	0.496	2.155	1.795	yes	no	-
EIN_208370	EIN_208370-t26_1	E. invadens IP1	KB206211:10,244..11,581(+)	hypothetical protein	1	1	forward	No	0.209	0.095	0	0.104	no	no	-
EIN_197910	EIN_197910-t26_1	E. invadens IP1	KB207226:61,799..62,479(-)	hypothetical protein	1	1	reverse	No	16.108	28.835	71.333	13.74	yes	no	-
EIN_202130	EIN_202130-t26_1	E. invadens IP1	KB206596:104,327..104,719(-)	hypothetical protein	2	2	reverse	No	0	0	0	0	no	no	-
EIN_087260	EIN_087260-t26_1	E. invadens IP1	KB207085:939,679..940,644(-)	hypothetical protein	1	1	reverse	No	2.764	2.51	1.946	2.837	yes	no	-
EIN_357580	EIN_357580-t26_1	E. invadens IP1	KB206687:53,234..53,725(+)	serine/threonine protein kinase mos, putative	1	1	forward	No	0.044	0.063	0	0	no	no	-
EIN_228330	EIN_228330-t26_1	E. invadens IP1	KB206756:745,450..745,818(+)	hypothetical protein	1	1	forward	No	181.501	189.059	123.838	59.627	yes	no	-
EIN_359440	EIN_359440-t26_1	E. invadens IP1	KB206483:93,924..94,279(-)	hypothetical protein	2	2	reverse	No	19.543	5.874	0	5.271	yes	no	-
asmbl_8031	-	-	-	-	-	-	-	-	0.374	0.728	2.694	0.368	no	no	-
EIN_178690	EIN_178690-t26_1	E. invadens IP1	KB206248:418,028..419,200(+)	hypothetical protein	1	1	forward	No	2.819	3.101	2.065	3.539	yes	no	-
EIN_285800	EIN_285800-t26_1	E. invadens IP1	KB206647:53,626..54,758(-)	protein kinase, putative	2	2	reverse	No	5.351	0.264	0	0.098	no	no	-
EIN_033810	EIN_033810-t26_1	E. invadens IP1	KB206969:209,200..210,501(-)	guanine nucleotide exchange factor, putative	2	2	reverse	No	1.982	0.654	0.329	1.134	yes	no	-
EIN_181490	EIN_181490-t26_1	E. invadens IP1	KB206248:584,476..586,498(+)	long-chain-fatty-acid--CoA ligase, putative	2	2	forward	No	47.31	54.695	27.105	31.986	yes	no	-
EIN_178240	EIN_178240-t26_1	E. invadens IP1	KB206248:395,551..396,681(+)	hypothetical protein	1	1	forward	No	0	0	0	0.023	no	no	-
EIN_492390	EIN_492390-t26_1	E. invadens IP1	KB206684:141,183..144,725(-)	DNA-directed RNA polymerase II subunit RPB2, putative	1	1	reverse	No	11.924	51.826	49.856	33.441	yes	no	-
EIN_454920	EIN_454920-t26_1	E. invadens IP1	KB206589:201,973..202,870(-)	hypothetical protein	1	1	reverse	No	0	0.021	0	0	no	no	-
EIN_241150	EIN_241150-t26_1	E. invadens IP1	KB207228:34,178..35,716(+)	hypothetical protein	1	1	forward	No	0	0.032	0.12	0.017	no	no	-
EIN_265130	EIN_265130-t26_1	E. invadens IP1	KB207046:60,494..65,587(-)	protein serine/threonine kinase, putative	1	1	reverse	No	0.176	0.137	0.03	0.012	yes	no	-
EIN_286240	EIN_286240-t26_1	E. invadens IP1	KB206647:101,769..102,866(-)	tyrosine kinase, putative	1	1	reverse	No	0.462	0.664	0	0.069	no	no	-
EIN_028610	EIN_028610-t26_1	E. invadens IP1	KB206872:18,137..19,870(-)	M protein, serotype 12 precursor, putative	5	5	reverse	No	0	0	0	0.23	no	no	-
EIN_480510	EIN_480510-t26_1	E. invadens IP1	KB206475:25,664..27,380(+)	hypothetical protein	2	2	forward	No	0.187	0.084	0	0.081	no	no	-
EIN_492110	EIN_492110-t26_1	E. invadens IP1	KB206684:119,915..120,859(-)	multidrug resistance protein, putative	1	1	reverse	No	0.143	0.148	0	0.921	no	no	-
EIN_122450	EIN_122450-t26_1	E. invadens IP1	KB206380:86,080..87,159(+)	hypothetical protein	1	1	forward	No	1.861	0.295	0.195	0.863	yes	no	-
EIN_359290	EIN_359290-t26_1	E. invadens IP1	KB206483:53,737..54,620(+)	exosome complex exonuclease RRP45, putative	2	2	forward	No	49.754	55.644	36.25	26.134	yes	no	-
EIN_518620	EIN_518620-t26_1	E. invadens IP1	KB206450:6,132..6,959(-)	interleukin-1 receptor-associated kinase, putative	1	1	reverse	No	2.477	3.639	0.629	0.437	yes	no	-
EIN_223460	EIN_223460-t26_1	E. invadens IP1	KB206756:244,658..248,455(-)	hypothetical protein	1	1	reverse	No	0	0	0	0.017	no	no	-
EIN_059340	EIN_059340-t26_1	E. invadens IP1	KB206292:941,814..942,593(-)	hypothetical protein	1	1	reverse	No	19.939	53.587	32.164	15.023	yes	no	-
EIN_152810	EIN_152810-t26_1	E. invadens IP1	KB206474:318,038..318,973(-)	hypothetical protein	1	1	reverse	No	4.602	2.057	1.347	2.284	yes	no	-
EIN_051780	EIN_051780-t26_1	E. invadens IP1	KB206292:47,257..47,568(-)	hypothetical protein	1	1	reverse	No	0.749	0.548	1.093	3.516	no	no	-
EIN_189900	EIN_189900-t26_1	E. invadens IP1	KB206491:27,303..28,034(-)	Hypothetical protein	1	1	reverse	No	0	0	0	0	no	no	-
EIN_427340	EIN_427340-t26_1	E. invadens IP1	KB206592:830..1,468(-)	trimethylguanosine synthase, putative	2	2	reverse	No	0	0	1.362	0	no	no	-
EIN_507510	EIN_507510-t26_1	E. invadens IP1	KB206320:133,340..134,818(-)	hypothetical protein	1	1	reverse	No	0	0	0	0.017	no	no	-
EIN_455270	EIN_455270-t26_1	E. invadens IP1	KB206589:223,625..227,769(-)	protein serine/threonine kinase, putative	6	6	reverse	No	0.022	0.116	0.09	0	no	no	-
EIN_150980	EIN_150980-t26_1	E. invadens IP1	KB206474:169,651..171,477(-)	hypothetical protein	1	1	reverse	No	4.988	6.528	6.511	9.413	yes	no	-
EIN_458480	EIN_458480-t26_1	E. invadens IP1	KB206372:14,953..15,764(-)	hypothetical protein	1	1	reverse	No	1.442	0.78	0.269	1.577	yes	no	-
EIN_169330	EIN_169330-t26_1	E. invadens IP1	KB207112:202,578..204,083(+)	hypothetical protein	1	1	forward	No	1.057	0.686	1.167	2.693	yes	no	-
EIN_362980	EIN_362980-t26_1	E. invadens IP1	KB206483:389,288..390,427(-)	hypothetical protein	6	6	reverse	No	0	0	0	0.04	no	no	-
EIN_467100	EIN_467100-t26_1	E. invadens IP1	KB207240:11,783..12,680(-)	replication factor-A protein, putative	3	3	reverse	No	0.088	0	0	0	no	no	-
EIN_415920	EIN_415920-t26_1	E. invadens IP1	KB206790:34,367..35,767(-)	hypothetical protein	2	2	reverse	No	0.11	0	0	0.023	no	no	-
EIN_400970	EIN_400970-t26_1	E. invadens IP1	KB206411:388,430..391,321(-)	hypothetical protein	4	4	reverse	No	0.022	0.105	0	5.19	no	no	-
EIN_344780	EIN_344780-t26_1	E. invadens IP1	KB206755:75,153..76,663(-)	hypothetical protein	2	2	reverse	No	2.422	3.428	7.813	4.54	yes	no	-
EIN_208160	EIN_208160-t26_1	E. invadens IP1	KB206211:4,907..5,546(-)	hypothetical protein	2	2	reverse	No	0.077	0.105	0	0	no	no	-
EIN_166970	EIN_166970-t26_1	E. invadens IP1	KB207112:28,559..29,335(-)	hypothetical protein	1	1	reverse	No	0	0	0	0.04	no	no	-
EIN_483790	EIN_483790-t26_1	E. invadens IP1	KB206670:23,828..26,084(+)	protein kinase domain containing protein	3	3	forward	No	0.011	0.042	0	0	no	no	-
EIN_238510	EIN_238510-t26_1	E. invadens IP1	KB206281:66,343..66,732(+)	profilin, putative	1	1	forward	No	6.496	1.086	0.793	0	no	no	-
EIN_176180	EIN_176180-t26_1	E. invadens IP1	KB206248:120,962..122,086(-)	isopentenyl-diphosphate delta-isomerase, putative	1	1	reverse	No	15.018	27.864	12.108	6.393	yes	no	-
EIN_496700	EIN_496700-t26_1	E. invadens IP1	KB206864:111,804..112,387(-)	hypothetical protein	2	2	reverse	No	14.412	3.755	3.787	15.225	yes	no	-
EIN_125540	EIN_125540-t26_1	E. invadens IP1	KB206630:28,318..28,638(+)	hypothetical protein	1	1	forward	No	0	0	0	0	no	no	-
EIN_429740	EIN_429740-t26_1	E. invadens IP1	KB206168:286,863..288,377(-)	hypothetical protein	3	3	reverse	No	2.742	3.101	4.849	7.198	yes	no	-
EIN_206750	EIN_206750-t26_1	E. invadens IP1	KB206455:114,581..115,249(-)	hypothetical protein	1	1	reverse	No	4.426	3.797	7.469	15.317	yes	no	-
EIN_341370	EIN_341370-t26_1	E. invadens IP1	KB206175:239,872..242,649(-)	hypothetical protein	2	2	reverse	No	80.957	26.071	104.007	41.244	yes	no	-
EIN_294640	EIN_294640-t26_1	E. invadens IP1	KB206482:65,842..66,891(+)	ribonuclease 3 precursor, putative	1	1	forward	No	0.066	0	0.195	3.821	no	no	-
EIN_337180	EIN_337180-t26_1	E. invadens IP1	KB206825:24,151..25,435(+)	ATP-dependent permease MDL1, putative	2	2	forward	No	0	0	0	1.876	no	no	-
EIN_459850	EIN_459850-t26_1	E. invadens IP1	KB206733:16,363..17,834(+)	hypothetical protein	2	2	forward	No	0.022	0	0	0.035	no	no	-
EIN_085280	EIN_085280-t26_1	E. invadens IP1	KB207085:715,521..716,287(-)	pelota protein, putative	2	2	reverse	No	47.828	61.265	73.489	19.195	yes	no	-
EIN_033510	EIN_033510-t26_1	E. invadens IP1	KB206969:188,710..190,204(+)	hypothetical protein	2	2	forward	No	13.807	12.846	7.514	9.034	yes	no	-
EIN_080790	EIN_080790-t26_1	E. invadens IP1	KB207085:292,289..294,286(+)	eukaryotic translation initiation factor 2B, epsilon subunit, putative	2	2	forward	No	8.015	21.842	13.216	11.496	yes	no	-
EIN_417710	EIN_417710-t26_1	E. invadens IP1	KB206772:6,454..10,227(+)	hypothetical protein	1	1	forward	No	0	0	0	0	no	no	-
EIN_138560	EIN_138560-t26_1	E. invadens IP1	KB206440:130,620..135,845(-)	protein serine/threonine kinase, putative	1	1	reverse	No	0.077	0.074	0.045	0.029	no	no	-
EIN_284890	EIN_284890-t26_1	E. invadens IP1	KB207106:207,523..208,749(-)	Rho/RAC guanine nucleotide exchange factor, putative	1	1	reverse	No	1.2	3.818	4.909	3.136	yes	no	-
EIN_469330	EIN_469330-t26_1	E. invadens IP1	KB207240:193,401..194,849(-)	hypothetical protein	1	1	reverse	No	1.156	1.318	2.036	2.52	yes	no	-
EIN_122840	EIN_122840-t26_1	E. invadens IP1	KB206380:118,638..119,848(-)	hypothetical protein	2	2	reverse	No	0	0.042	0.344	0.069	no	no	-
EIN_287030	EIN_287030-t26_1	E. invadens IP1	KB206647:135,477..136,070(+)	hypothetical protein	1	1	forward	No	0	0	0	0	no	no	-
EIN_201610	EIN_201610-t26_1	E. invadens IP1	KB206596:71,780..72,177(+)	hypothetical protein	2	2	forward	No	0.264	2.489	1.572	0.558	no	no	-
EIN_116710	EIN_116710-t26_1	E. invadens IP1	KB206203:92,613..93,956(-)	intracellular ribonuclease LX precursor, putative	1	1	reverse	No	0.165	0	0	0.155	no	no	-
EIN_386240	EIN_386240-t26_1	E. invadens IP1	KB206398:18,536..19,171(-)	dual specificity protein phosphatase, putative	1	1	reverse	No	19.73	29.077	26.821	9.333	yes	no	-
EIN_274860	EIN_274860-t26_1	E. invadens IP1	KB206783:287,452..294,245(-)	hypothetical protein	3	3	reverse	No	0.683	1.361	2.859	2.06	yes	no	-
EIN_095650	EIN_095650-t26_1	E. invadens IP1	KB206860:377,622..379,257(-)	hypothetical protein	2	2	reverse	No	16.141	30.743	65.406	27.941	yes	no	-
EIN_411330	EIN_411330-t26_1	E. invadens IP1	KB206788:115,267..116,136(-)	hypothetical protein	1	1	reverse	No	6.804	12.55	7.334	7.532	yes	no	-
EIN_430160	EIN_430160-t26_1	E. invadens IP1	KB206168:337,585..339,426(-)	alpha-amylase, putative	1	1	reverse	No	0.187	0.211	1.482	3.705	yes	no	-
EIN_229980	EIN_229980-t26_1	E. invadens IP1	KB206756:888,701..889,321(-)	hypothetical protein	1	1	reverse	No	43.148	31.693	20.939	13.067	yes	no	-
EIN_395350	EIN_395350-t26_1	E. invadens IP1	KB207060:15,118..15,222(-)	hypothetical protein	1	1	reverse	No	0	0	0	0	no	no	-
EIN_359470	EIN_359470-t26_1	E. invadens IP1	KB206483:98,838..100,058(+)	WD-repeat protein, putative	1	1	forward	No	15.469	18.615	6.915	9.994	yes	no	-
EIN_502160	EIN_502160-t26_1	E. invadens IP1	KB207167:61,145..61,717(-)	hypothetical protein	1	1	reverse	No	2.499	2.721	3.338	7.371	yes	no	-
EIN_472540	EIN_472540-t26_1	E. invadens IP1	KB206559:11,935..13,295(-)	interleukin-1 receptor-associated kinase, putative	2	2	reverse	No	0.374	0.169	0.15	0.104	no	no	-
EIN_185450	EIN_185450-t26_1	E. invadens IP1	KB206248:964,129..965,475(+)	hypothetical protein	2	2	forward	No	20.413	31.756	94.293	45.749	yes	no	-
EIN_201990	EIN_201990-t26_1	E. invadens IP1	KB206596:96,135..96,647(+)	hypothetical protein	1	1	forward	No	0.242	1.477	0	0.472	no	no	-
EIN_398130	EIN_398130-t26_1	E. invadens IP1	KB206411:136,998..139,046(-)	long-chain-fatty-acid--CoA ligase, putative	1	1	reverse	No	30.322	51.752	25.324	29.08	yes	no	-
EIN_044230	EIN_044230-t26_1	E. invadens IP1	KB206902:147,281..148,318(+)	cullin, putative	1	1	forward	No	29.914	33.907	32.134	8.464	yes	no	-
EIN_475990	EIN_475990-t26_1	E. invadens IP1	KB206689:263,856..264,497(-)	lysozyme, putative	1	1	reverse	No	1.189	0.981	1.078	0.829	yes	no	-
EIN_323100	EIN_323100-t26_1	E. invadens IP1	KB206740:10,971..13,902(-)	protein serine/threonine kinase, putative	2	2	reverse	No	0.187	0.285	0	0.035	no	no	-
EIN_018320	EIN_018320-t26_1	E. invadens IP1	KB206484:269,985..271,502(-)	lipase containing protein, putative	2	2	reverse	No	3.743	10.684	17.122	5.455	yes	no	-
EIN_315900	EIN_315900-t26_1	E. invadens IP1	KB206890:71,437..73,233(-)	ankyrin repeat-containing protein, putative	1	1	reverse	No	3.754	4.641	6.421	5.098	yes	no	-
EIN_135490	EIN_135490-t26_1	E. invadens IP1	KB207027:154,076..155,477(-)	hypothetical protein	2	2	reverse	No	8.291	12.023	9.564	4.563	yes	no	-
EIN_368150	EIN_368150-t26_1	E. invadens IP1	KB206690:4,019..5,317(-)	hypothetical protein	1	1	reverse	No	2.037	2.278	1.991	4.12	yes	no	-
EIN_127150	EIN_127150-t26_1	E. invadens IP1	KB206616:6,634..7,158(-)	hypothetical protein	1	1	reverse	No	0	0.327	1.407	0	no	no	-
EIN_020230	EIN_020230-t26_1	E. invadens IP1	KB206484:488,924..489,643(+)	serine/threonine protein kinase HT1, putative	1	1	forward	No	0.055	0.348	0.614	0.207	no	no	-
EIN_317820	EIN_317820-t26_1	E. invadens IP1	KB206890:161,519..161,720(+)	leucine rich repeat containing protein BspA family protein	1	1	forward	No	3.468	0	0	9.851	no	no	-
EIN_299820	EIN_299820-t26_1	E. invadens IP1	KB206538:48,827..49,177(-)	hypothetical protein	1	1	reverse	No	0	0	0	0	no	no	-
EIN_215840	EIN_215840-t26_1	E. invadens IP1	KB206852:44,081..49,150(-)	protein serine/threonine kinase, putative	1	1	reverse	No	8.566	8.332	4.056	8.124	yes	no	-
EIN_452320	EIN_452320-t26_1	E. invadens IP1	KB206463:139,605..142,804(+)	hypothetical protein	1	1	forward	No	0.033	0	0	0.006	no	no	-
EIN_495680	EIN_495680-t26_1	E. invadens IP1	KB206864:51,543..52,980(-)	hypothetical protein	2	2	reverse	No	0.044	0	0	0.236	no	no	-
EIN_411430	EIN_411430-t26_1	E. invadens IP1	KB206788:132,549..134,439(+)	hypothetical protein	3	3	forward	No	4.151	2.89	2.26	2.474	yes	no	-
EIN_281620	EIN_281620-t26_1	E. invadens IP1	KB207030:186,040..186,837(-)	40S ribosomal protein S3A, putative	1	1	reverse	No	414.176	770.516	421.624	716.6	yes	no	-
EIN_032090	EIN_032090-t26_1	E. invadens IP1	KB206969:138,798..139,248(-)	hypothetical protein	2	2	reverse	No	1.585	0.812	0	1.525	no	no	-
EIN_059430	EIN_059430-t26_1	E. invadens IP1	KB206292:965,671..966,201(-)	hypothetical protein	1	1	reverse	No	16.218	15.504	29.126	27.4	yes	no	-
EIN_181290	EIN_181290-t26_1	E. invadens IP1	KB206248:569,526..571,131(-)	hypothetical protein	3	3	reverse	No	2.764	2.057	1.317	3.257	yes	no	-
EIN_133980	EIN_133980-t26_1	E. invadens IP1	KB207027:17,739..18,121(-)	hypothetical protein	2	2	reverse	No	2.169	5.094	20.864	10.507	yes	no	-
EIN_315390	EIN_315390-t26_1	E. invadens IP1	KB206890:53,341..54,686(+)	hypothetical protein	2	2	forward	No	3.083	0.886	0.464	3.999	yes	no	-
EIN_027340	EIN_027340-t26_1	E. invadens IP1	KB206484:1,152,851..1,153,061(-)	actin 2 protein, putative	1	1	reverse	No	120.78	99.75	35.218	145.889	yes	no	-
EIN_472520	EIN_472520-t26_1	E. invadens IP1	KB206559:4,013..4,314(-)	hypothetical protein	1	1	reverse	No	0	0	0	0	no	no	-
EIN_160390	EIN_160390-t26_1	E. invadens IP1	KB206960:15,798..16,292(+)	hypothetical protein	1	1	forward	No	0.848	2.036	3.577	1.134	yes	no	-
EIN_469870	EIN_469870-t26_1	E. invadens IP1	KB207240:256,887..257,642(-)	glucose-6-phosphate isomerase, putative	1	1	reverse	No	228.58	412.838	320.371	119.404	yes	no	-
EIN_151280	EIN_151280-t26_1	E. invadens IP1	KB206474:194,142..196,001(-)	hypothetical protein	1	1	reverse	No	0.099	0.116	0.419	0.984	no	no	-
EIN_502460	EIN_502460-t26_1	E. invadens IP1	KB207167:101,262..102,053(+)	hypothetical protein	1	1	forward	No	2.334	0.348	0	0.541	yes	no	-
EIN_281160	EIN_281160-t26_1	E. invadens IP1	KB207030:59,742..61,448(+)	poly ADP-ribose glycohydrolase, putative	2	2	forward	No	5.274	3.744	3.398	0.046	yes	no	-
EIN_029340	EIN_029340-t26_1	E. invadens IP1	KB206216:1..1,224(-)	hypothetical protein	3	3	reverse	No	0.033	0	0	0	no	no	-
EIN_060490	EIN_060490-t26_1	E. invadens IP1	KB206292:1,089,850..1,090,508(-)	hypothetical protein	2	2	reverse	No	12.882	17.718	12.827	9.833	yes	no	-
EIN_250370	EIN_250370-t26_1	E. invadens IP1	KB206169:408,625..409,626(-)	hypothetical protein	1	1	reverse	No	5.164	6.381	15.715	14.339	yes	no	-
EIN_312790	EIN_312790-t26_1	E. invadens IP1	KB206312:31,822..34,282(-)	hypothetical protein	3	3	reverse	No	17.946	11.19	44.198	31.238	yes	no	-
EIN_429020	EIN_429020-t26_1	E. invadens IP1	KB206168:135,248..137,437(-)	hypothetical protein	1	1	reverse	No	2.51	2.257	8.89	2.135	yes	no	-
EIN_023560	EIN_023560-t26_1	E. invadens IP1	KB206484:813,571..814,971(+)	RAS guanyl-releasing protein, putative	1	1	forward	No	18.2	10.135	13.515	15.892	yes	no	-
EIN_229080	EIN_229080-t26_1	E. invadens IP1	KB206756:789,109..789,818(+)	rab9, putative	3	3	forward	No	20.214	12.529	14.683	28.188	yes	no	-
EIN_284910	EIN_284910-t26_1	E. invadens IP1	KB207106:216,126..216,644(-)	transcription factor WEREWOLF, putative	1	1	reverse	No	0.242	0.221	0	1.847	no	no	-
EIN_171360	EIN_171360-t26_1	E. invadens IP1	KB207112:385,616..386,154(-)	hypothetical protein	2	2	reverse	No	10.493	17.866	18.425	12.457	yes	no	-
EIN_497700	EIN_497700-t26_1	E. invadens IP1	KB206184:41,712..45,512(+)	hypothetical protein	1	1	forward	No	2.62	3.934	2.709	2.509	yes	no	-
EIN_333970	EIN_333970-t26_1	E. invadens IP1	KB206369:54,642..55,073(+)	hypothetical protein	1	1	forward	No	0	0	0	0.086	no	no	-
EIN_293630	EIN_293630-t26_1	E. invadens IP1	KB207083:186..714(+)	hypothetical protein	3	3	forward	No	0	0	0	0	no	no	-
EIN_226430	EIN_226430-t26_1	E. invadens IP1	KB206756:528,675..529,331(+)	hypothetical protein	1	1	forward	No	78.105	79.532	44.123	26.232	yes	no	-
EIN_063230	EIN_063230-t26_1	E. invadens IP1	KB206292:1,303,412..1,304,425(-)	hypothetical protein	1	1	reverse	No	2.808	3.196	5.508	4.747	yes	no	-
EIN_407320	EIN_407320-t26_1	E. invadens IP1	KB207048:37,684..38,118(-)	hypothetical protein	1	1	reverse	No	102.614	200.133	95.805	119.732	yes	no	-
EIN_015000	EIN_015000-t26_1	E. invadens IP1	KB206484:15,103..15,792(+)	hypothetical protein	1	1	forward	No	24.134	22.971	20.879	5.978	yes	no	-
EIN_118220	EIN_118220-t26_1	E. invadens IP1	KB206391:163,032..163,716(+)	hypothetical protein	2	2	forward	No	7.586	13.732	36.849	25.84	yes	no	-
EIN_334970	EIN_334970-t26_1	E. invadens IP1	KB206750:47,836..48,744(-)	hypothetical protein	1	1	reverse	No	0	0	0	0	no	no	-
EIN_082970	EIN_082970-t26_1	E. invadens IP1	KB207085:467,245..468,792(+)	hypothetical protein	1	1	forward	No	47.024	111.035	36.55	40.8	yes	no	-
EIN_159940	EIN_159940-t26_1	E. invadens IP1	KB206881:10,136..11,722(-)	hypothetical protein	1	1	reverse	No	2.026	0.221	0.12	0.587	yes	no	-
EIN_321040	EIN_321040-t26_1	E. invadens IP1	KB206257:41,890..42,406(-)	hypothetical protein	1	1	reverse	No	0	0	0	0	no	no	-
EIN_362340	EIN_362340-t26_1	E. invadens IP1	KB206483:357,880..360,562(-)	hypothetical protein	2	2	reverse	No	0.044	0.105	0.284	0.046	no	no	-
EIN_330410	EIN_330410-t26_1	E. invadens IP1	KB206701:21,190..21,909(-)	chaperone Clpb, putative	2	2	reverse	No	0.077	0	0	0.063	no	no	-
EIN_276170	EIN_276170-t26_1	E. invadens IP1	KB206364:24,151..27,789(+)	protein serine/threonine kinase, putative	6	6	forward	No	0.033	0.042	0	0	no	no	-
EIN_355620	EIN_355620-t26_1	E. invadens IP1	KB206358:41,507..42,562(+)	protein serine/threonine kinase, putative	2	2	forward	No	0.132	0	0	0	no	no	-
EIN_169010	EIN_169010-t26_1	E. invadens IP1	KB207112:175,636..176,415(-)	hypothetical protein	1	1	reverse	No	12.298	9.555	16.494	2.906	yes	no	-
EIN_052540	EIN_052540-t26_1	E. invadens IP1	KB206292:121,053..122,361(+)	hypothetical protein	3	3	forward	No	21.525	23.951	21.702	10.276	yes	no	-
EIN_267380	EIN_267380-t26_1	E. invadens IP1	KB206479:38,578..39,801(+)	hypothetical protein	1	1	forward	No	102.008	45.424	30.353	28.217	yes	no	-
EIN_173580	EIN_173580-t26_1	E. invadens IP1	KB207112:625,610..626,821(+)	pre-mRNA-processing factor, putative	1	1	forward	No	15.623	27.105	17.092	7.802	yes	no	-
EIN_216730	EIN_216730-t26_1	E. invadens IP1	KB206314:35,772..36,917(-)	leucine rich repeat containing protein BspA family protein	1	1	reverse	No	0.121	0	0	0.046	no	no	-
EIN_129360	EIN_129360-t26_1	E. invadens IP1	KB206458:213,349..215,370(-)	hypothetical protein	2	2	reverse	No	13.333	12.508	9.429	12.785	yes	no	-
EIN_176430	EIN_176430-t26_1	E. invadens IP1	KB206248:165,345..167,558(-)	vesicle-fusing ATPase, putative	1	1	reverse	No	39.152	136.473	68.46	66.779	yes	no	-
EIN_186450	EIN_186450-t26_1	E. invadens IP1	KB206248:1,086,076..1,087,512(+)	O-acyltransferase domain containing protein, putative	1	1	forward	No	41.354	22.18	13.141	41.065	yes	no	-
EIN_323570	EIN_323570-t26_1	E. invadens IP1	KB206652:13,150..14,179(+)	hypothetical protein	3	3	forward	No	0	0	0	0	no	no	-
EIN_018550	EIN_018550-t26_1	E. invadens IP1	KB206484:292,496..293,116(+)	hypothetical protein	1	1	forward	No	3.843	3.175	5.238	9.085	yes	no	-
EIN_408280	EIN_408280-t26_1	E. invadens IP1	KB207048:86,392..90,633(-)	protein kinase domain containing protein	1	1	reverse	No	7.63	6.56	2.664	3.527	yes	no	-
EIN_231730	EIN_231730-t26_1	E. invadens IP1	KB206446:51,690..52,328(-)	hypothetical protein	3	3	reverse	No	0	0	0	0.207	no	no	-
EIN_176720	EIN_176720-t26_1	E. invadens IP1	KB206248:222,757..223,308(+)	hypothetical protein	1	1	forward	No	6.254	2.13	4.819	2.888	yes	no	-
EIN_475830	EIN_475830-t26_1	E. invadens IP1	KB206689:228,794..229,498(-)	hypothetical protein	2	2	reverse	No	1991.5	678.275	806.13	484.755	yes	no	-
EIN_093500	EIN_093500-t26_1	E. invadens IP1	KB206860:79,226..80,314(+)	hypothetical protein	1	1	forward	No	2.918	3.639	9.01	10.501	yes	no	-
EIN_052730	EIN_052730-t26_1	E. invadens IP1	KB206292:171,986..173,178(-)	acetylornithine deacetylase, putative	2	2	reverse	No	11.715	4.166	5.388	7.48	yes	no	-
EIN_364030	EIN_364030-t26_1	E. invadens IP1	KB206483:445,502..447,211(-)	protein kinase domain containing protein	1	1	reverse	No	0.165	0.053	0	0.046	no	no	-
EIN_034860	EIN_034860-t26_1	E. invadens IP1	KB206969:272,564..272,926(+)	hypothetical protein	1	1	forward	No	4.899	9.545	8.262	11.623	yes	no	-
EIN_490430	EIN_490430-t26_1	E. invadens IP1	KB206684:41,656..42,871(+)	MmpL efflux pump, putative	1	1	forward	No	0.462	0.696	1.646	1.099	yes	no	-
EIN_524370	EIN_524370-t26_1	E. invadens IP1	KB206368:181,810..182,397(-)	hypothetical protein	1	1	reverse	No	9.127	1.202	1.601	2.204	yes	no	-
EIN_318220	EIN_318220-t26_1	E. invadens IP1	KB206890:180,093..180,231(+)	Hypothetical protein	2	2	forward	No	0	0	0	0	no	no	-
EIN_390440	EIN_390440-t26_1	E. invadens IP1	KB206629:129,078..133,275(-)	tuberin, putative	2	2	reverse	No	16.911	15.714	7.454	8.746	yes	no	-
EIN_478040	EIN_478040-t26_1	E. invadens IP1	KB206742:7,901..9,199(-)	hypothetical protein	1	1	reverse	No	7.399	1.972	0.464	5.023	yes	no	-
EIN_124150	EIN_124150-t26_1	E. invadens IP1	KB207018:9,040..9,630(-)	RAC GTPase, putative	1	1	reverse	No	0.099	0.38	0.195	0.817	no	no	-
EIN_251830	EIN_251830-t26_1	E. invadens IP1	KB206169:522,098..524,281(-)	hypothetical protein	1	1	reverse	No	4.955	4.619	3.817	8.867	yes	no	-
EIN_397770	EIN_397770-t26_1	E. invadens IP1	KB206411:95,384..96,158(-)	sulfotransferase, putative	1	1	reverse	No	0	0	0.12	0	no	no	-
EIN_409710	EIN_409710-t26_1	E. invadens IP1	KB207048:233,328..234,689(+)	hypothetical protein	1	1	forward	No	61.91	30.248	27.614	21.399	yes	no	-
EIN_455420	EIN_455420-t26_1	E. invadens IP1	KB206589:253,464..254,774(+)	hypothetical protein	1	1	forward	No	4.921	3.301	1.826	1.456	yes	no	-
EIN_284750	EIN_284750-t26_1	E. invadens IP1	KB207106:183,721..184,341(+)	hypothetical protein	1	1	forward	No	8.599	1.972	2.245	3.268	yes	no	-
EIN_294110	EIN_294110-t26_1	E. invadens IP1	KB206482:20,680..21,261(-)	multidrug resistance protein, putative	1	1	reverse	No	0.077	0	0	0.46	no	no	-
EIN_267430	EIN_267430-t26_1	E. invadens IP1	KB206479:45,645..47,289(+)	serine/threonine protein kinase, putative	2	2	forward	No	8.621	9.903	10.672	8.959	yes	no	-
EIN_010500	EIN_010500-t26_1	E. invadens IP1	KB206193:8,055..8,441(+)	hypothetical protein	1	1	forward	No	0.253	1.803	0	0.213	no	no	-
EIN_168850	EIN_168850-t26_1	E. invadens IP1	KB207112:162,141..163,334(-)	peptidase t, putative	1	1	reverse	No	1.74	1.35	2.365	1.168	yes	no	-
EIN_040050	EIN_040050-t26_1	E. invadens IP1	KB207071:60,110..60,589(-)	hypothetical protein	1	1	reverse	No	2.224	3.016	0.539	3.636	yes	no	-
EIN_073940	EIN_073940-t26_1	E. invadens IP1	KB206336:31,125..31,676(+)	hypothetical protein	1	1	forward	No	1.233	0.105	0	0.299	no	no	-
EIN_405620	EIN_405620-t26_1	E. invadens IP1	KB206537:353,051..354,034(+)	serine/threonine protein phosphatase PP1 isozyme, putative	1	1	forward	No	17.099	5.674	5.074	10.892	yes	no	-
EIN_357240	EIN_357240-t26_1	E. invadens IP1	KB206687:36,817..38,888(+)	hypothetical protein	2	2	forward	No	0.551	0.169	0	0.035	no	no	-
EIN_079080	EIN_079080-t26_1	E. invadens IP1	KB207085:34,746..37,229(+)	puromycin-sensitive aminopeptidase, putative	1	1	forward	No	25.797	22.58	21.358	7.796	yes	no	-
EIN_462400	EIN_462400-t26_1	E. invadens IP1	KB206565:55,595..56,080(-)	hypothetical protein	1	1	reverse	No	44.591	21.315	44.033	25.979	yes	no	-
EIN_412310	EIN_412310-t26_1	E. invadens IP1	KB206128:35,106..36,209(+)	tyrosine kinase, putative	1	1	forward	No	0.462	0.105	0	0.115	no	no	-
EIN_275030	EIN_275030-t26_1	E. invadens IP1	KB206783:326,363..328,310(+)	hypothetical protein	4	4	forward	No	16.02	14.544	47.117	9.108	yes	no	-
EIN_127950	EIN_127950-t26_1	E. invadens IP1	KB206458:36,495..37,541(-)	hypothetical protein	1	1	reverse	No	0	0.042	0	0	no	no	-
EIN_069580	EIN_069580-t26_1	E. invadens IP1	KB207267:59,295..61,301(-)	hypothetical protein	2	2	reverse	No	0	0.021	0	0.029	no	no	-
EIN_256560	EIN_256560-t26_1	E. invadens IP1	KB206379:30,187..31,749(-)	hypothetical protein	1	1	reverse	No	5.857	1.814	1.946	2.929	yes	no	-
EIN_121660	EIN_121660-t26_1	E. invadens IP1	KB206380:5,658..9,445(+)	protein serine/threonine kinase, putative	2	2	forward	No	0.165	0.211	0.15	0.04	yes	no	-
EIN_175770	EIN_175770-t26_1	E. invadens IP1	KB206248:70,824..72,374(-)	hypothetical protein	3	3	reverse	No	2.874	2.373	1.078	2.117	yes	no	-
EIN_055890	EIN_055890-t26_1	E. invadens IP1	KB206292:531,654..532,876(+)	hypothetical protein	2	2	forward	No	6.925	8.585	10.522	2.716	yes	no	-
EIN_126840	EIN_126840-t26_1	E. invadens IP1	KB206996:14,128..14,971(-)	hypothetical protein	1	1	reverse	No	0.055	1.297	0	0.092	no	no	-
EIN_152860	EIN_152860-t26_1	E. invadens IP1	KB206474:335,901..337,286(-)	hypothetical protein	1	1	reverse	No	0.275	0.411	0	0.322	no	no	-
EIN_485890	EIN_485890-t26_1	E. invadens IP1	KB206670:191,004..192,143(-)	hypothetical protein	2	2	reverse	No	0.793	0.169	0	0.495	yes	no	-
EIN_284000	EIN_284000-t26_1	E. invadens IP1	KB207106:99,284..99,901(-)	hypothetical protein	1	1	reverse	No	94.389	63.375	70.016	96.532	yes	no	-
EIN_322460	EIN_322460-t26_1	E. invadens IP1	KB206257:171,818..172,609(-)	hypothetical protein	1	1	reverse	No	1.618	0.232	0	0.541	yes	no	-
EIN_060200	EIN_060200-t26_1	E. invadens IP1	KB206292:1,070,818..1,071,837(+)	hypothetical protein	1	1	forward	No	5.219	2.13	0.21	1.732	yes	no	-
EIN_423280	EIN_423280-t26_1	E. invadens IP1	KB206245:46,758..50,813(+)	DNA double-strand break repair Rad50 ATPase, putative	1	1	forward	No	0.022	0.011	0	0.023	no	no	-
EIN_026920	EIN_026920-t26_1	E. invadens IP1	KB206484:1,131,644..1,132,482(+)	hypothetical protein	2	2	forward	No	81.463	26.145	33.227	35.409	yes	no	-
EIN_339610	EIN_339610-t26_1	E. invadens IP1	KB206501:58,161..59,243(-)	hypothetical protein	1	1	reverse	No	0.121	0.042	0	0	no	no	-
EIN_429010	EIN_429010-t26_1	E. invadens IP1	KB206168:132,509..134,818(-)	hypothetical protein	1	1	reverse	No	2.543	8.543	5.298	7.842	yes	no	-
EIN_025670	EIN_025670-t26_1	E. invadens IP1	KB206484:991,096..991,676(-)	hypothetical protein	3	3	reverse	No	37.963	122.446	175.415	108.834	yes	no	-
EIN_174500	EIN_174500-t26_1	E. invadens IP1	KB207112:759,209..759,805(-)	hypothetical protein	1	1	reverse	No	8.819	4.904	7.094	16.491	yes	no	-
EIN_495410	EIN_495410-t26_1	E. invadens IP1	KB206864:11,032..11,346(-)	hypothetical protein	1	1	reverse	No	6.199	9.439	7.469	1.41	yes	no	-
EIN_284090	EIN_284090-t26_1	E. invadens IP1	KB207106:115,254..116,901(-)	hypothetical protein	2	2	reverse	No	1.596	0.274	0.239	1.116	yes	no	-
EIN_316440	EIN_316440-t26_1	E. invadens IP1	KB206890:99,002..101,065(+)	ribosome biogenesis protein tsr1, putative	1	1	forward	No	20.732	14.185	7.918	13.067	yes	no	-
EIN_094910	EIN_094910-t26_1	E. invadens IP1	KB206860:264,889..270,315(+)	hypothetical protein	1	1	forward	No	0.231	0.411	0.703	0.403	yes	no	-
EIN_197390	EIN_197390-t26_1	E. invadens IP1	KB207226:26,220..27,698(-)	phenylalanyl-tRNA synthetase alpha chain B, putative	1	1	reverse	No	76.685	74.596	30.892	33.2	yes	no	-
EIN_520780	EIN_520780-t26_1	E. invadens IP1	KB206450:138,063..138,818(-)	serine/threonine protein kinase HT1, putative	1	1	reverse	No	0.099	0.063	0	0.081	no	no	-
EIN_401210	EIN_401210-t26_1	E. invadens IP1	KB206235:3,314..3,726(-)	Hypothetical protein	2	2	reverse	No	0	0	0	0	no	no	-
EIN_154460	EIN_154460-t26_1	E. invadens IP1	KB206474:518,350..520,107(-)	hypothetical protein	1	1	reverse	No	3.809	5.41	9.863	8.924	yes	no	-
EIN_051550	EIN_051550-t26_1	E. invadens IP1	KB206292:22,500..24,479(-)	hypothetical protein	3	3	reverse	No	37.038	17.813	17.272	15.823	yes	no	-
EIN_499270	EIN_499270-t26_1	E. invadens IP1	KB206184:210,076..211,968(-)	hypothetical protein	1	1	reverse	No	3.975	9.724	10.013	12.572	yes	no	-
EIN_397660	EIN_397660-t26_1	E. invadens IP1	KB206411:94,772..95,257(-)	sulfotransferase, putative	1	1	reverse	No	2.4	0	3.113	2.319	yes	no	-
EIN_108560	EIN_108560-t26_1	E. invadens IP1	KB206180:33,866..35,140(-)	hypothetical protein	1	1	reverse	No	0.209	0.074	0.15	0.564	no	no	-
EIN_177170	EIN_177170-t26_1	E. invadens IP1	KB206248:308,647..308,964(+)	hypothetical protein	1	1	forward	No	3.039	0.264	0	11.675	no	no	-
EIN_411310	EIN_411310-t26_1	E. invadens IP1	KB206788:113,449..114,556(+)	hypothetical protein	2	2	forward	No	5.362	3.976	14.099	11.703	yes	no	-
EIN_112280	EIN_112280-t26_1	E. invadens IP1	KB207005:129,146..129,457(-)	thioredoxin, putative	1	1	reverse	No	1.486	1.656	1.093	0.322	no	no	-
EIN_226700	EIN_226700-t26_1	E. invadens IP1	KB206756:563,121..564,032(+)	hypothetical protein	1	1	forward	No	1.707	0.411	1.152	2.825	yes	no	-
EIN_082130	EIN_082130-t26_1	E. invadens IP1	KB207085:409,546..410,091(+)	hypothetical protein	1	1	forward	No	15.965	35.532	68.505	24.35	yes	no	-
EIN_373750	EIN_373750-t26_1	E. invadens IP1	KB207268:43,970..45,103(-)	hypothetical protein	1	1	reverse	No	20.126	27.358	79.85	34.937	yes	no	-
EIN_498370	EIN_498370-t26_1	E. invadens IP1	KB206184:143,358..144,587(+)	type A flavoprotein fprA, putative	1	1	forward	No	35.717	19.501	13.216	11.151	yes	no	-
EIN_482600	EIN_482600-t26_1	E. invadens IP1	KB206527:36,250..36,388(-)	Hypothetical protein	1	1	reverse	No	0	0	0	0	no	no	-
EIN_491280	EIN_491280-t26_1	E. invadens IP1	KB206684:76,498..77,988(-)	hypothetical protein	1	1	reverse	No	25.004	35.996	17.736	15.696	yes	no	-
EIN_285010	EIN_285010-t26_1	E. invadens IP1	KB207106:242,729..243,540(-)	hypothetical protein	2	2	reverse	No	0.088	0.063	0	0	no	no	-
EIN_026910	EIN_026910-t26_1	E. invadens IP1	KB206484:1,130,335..1,131,600(+)	ribosomal large subunit pseudouridine synthase C, putative	3	3	forward	No	3.997	3.596	4.131	6.191	yes	no	-
EIN_502130	EIN_502130-t26_1	E. invadens IP1	KB207167:50,006..50,882(+)	Tropomyosin alpha-1 chain, putative	3	3	forward	No	0.617	0.359	1.886	0.811	yes	no	-
EIN_081970	EIN_081970-t26_1	E. invadens IP1	KB207085:390,710..392,646(-)	myotubularin, putative	3	3	reverse	No	3.347	0.823	0.434	1.3	yes	no	-
EIN_272020	EIN_272020-t26_1	E. invadens IP1	KB206568:83,712..93,097(+)	protein kinase domain containing protein	2	2	forward	No	0.044	0.021	0.015	0.017	no	no	-
EIN_112730	EIN_112730-t26_1	E. invadens IP1	KB207005:149,083..149,712(+)	galactose-inhibitable lectin 35 kDa subunit precursor, putative	1	1	forward	No	0.066	0.169	0.733	0.098	no	no	-
EIN_059780	EIN_059780-t26_1	E. invadens IP1	KB206292:1,032,413..1,034,062(+)	fumarate hydratase class I, aerobic, putative	1	1	forward	No	8.236	12.129	25.025	6.289	yes	no	-
EIN_371600	EIN_371600-t26_1	E. invadens IP1	KB206332:383,882..385,114(+)	Calreticulin precursor, putative	1	1	forward	No	496.961	645.18	407.031	152.943	yes	no	-
EIN_341150	EIN_341150-t26_1	E. invadens IP1	KB206175:212,164..213,501(+)	hypothetical protein	1	1	forward	No	0.099	0.032	0.599	3.826	no	no	-
EIN_412330	EIN_412330-t26_1	E. invadens IP1	KB206128:39,462..40,250(+)	hypothetical protein	1	1	forward	No	2.995	0.939	0.269	4.465	yes	no	-
EIN_507630	EIN_507630-t26_1	E. invadens IP1	KB206320:141,480..142,304(+)	protein kinase domain containing protein	1	1	forward	No	0.936	0.158	0.524	0.23	no	no	-
EIN_176940	EIN_176940-t26_1	E. invadens IP1	KB206248:287,679..288,275(+)	hypothetical protein	1	1	forward	No	0.066	0.095	1.182	0.27	no	no	-
EIN_330390	EIN_330390-t26_1	E. invadens IP1	KB206701:19,179..19,872(+)	hypothetical protein	3	3	forward	No	0	0	0	0.081	no	no	-
EIN_074370	EIN_074370-t26_1	E. invadens IP1	KB206336:67,775..68,665(-)	hypothetical protein	1	1	reverse	No	6.914	5.073	10.223	5.144	yes	no	-
EIN_508790	EIN_508790-t26_1	E. invadens IP1	KB206320:320,829..322,484(+)	hypothetical protein	1	1	forward	No	0.055	0.021	0	0.017	no	no	-
EIN_166990	EIN_166990-t26_1	E. invadens IP1	KB207112:31,378..33,654(+)	hypothetical protein	1	1	forward	No	0	0.021	0	0	no	no	-
EIN_054950	EIN_054950-t26_1	E. invadens IP1	KB206292:446,834..448,099(+)	hypothetical protein	2	2	forward	No	50.052	18.668	32.344	68.885	yes	no	-
EIN_360620	EIN_360620-t26_1	E. invadens IP1	KB206483:230,197..230,516(+)	hypothetical protein	1	1	forward	No	0.528	1.825	0	0.15	no	no	-
EIN_405500	EIN_405500-t26_1	E. invadens IP1	KB206537:320,657..324,701(+)	serine-threonine protein kinase, putative	3	3	forward	No	0.132	2.12	2.47	2.244	yes	no	-
EIN_485670	EIN_485670-t26_1	E. invadens IP1	KB206670:164,987..166,282(+)	elongation factor 1-alpha, putative	1	1	forward	No	0.528	0.337	0	0.898	yes	no	-
EIN_400130	EIN_400130-t26_1	E. invadens IP1	KB206411:330,872..332,209(-)	hypothetical protein	1	1	reverse	No	0.044	0.464	1.332	0.69	yes	no	-
EIN_424880	EIN_424880-t26_1	E. invadens IP1	KB206573:117,104..118,048(+)	cell division protein kinase, putative	1	1	forward	No	23.617	68.574	85.986	23.389	yes	no	-
EIN_340280	EIN_340280-t26_1	E. invadens IP1	KB206175:43,803..44,174(-)	hypothetical protein	1	1	reverse	No	0.539	0.39	2.38	0.224	no	no	-
EIN_359800	EIN_359800-t26_1	E. invadens IP1	KB206483:149,093..150,799(-)	hypothetical protein	1	1	reverse	No	1.74	2.616	3.173	3.268	yes	no	-
EIN_024020	EIN_024020-t26_1	E. invadens IP1	KB206484:871,428..872,777(-)	hypothetical protein	2	2	reverse	No	2.675	2.858	5.613	6.749	yes	no	-
EIN_427440	EIN_427440-t26_1	E. invadens IP1	KB206839:530..1,099(+)	DNA repair and recombination protein rad52, putative	1	1	forward	No	0	0	0	0	no	no	-
EIN_037680	EIN_037680-t26_1	E. invadens IP1	KB207132:6,046..6,375(+)	hypothetical protein	1	1	forward	No	0	0.243	0	0	no	no	-
EIN_387260	EIN_387260-t26_1	E. invadens IP1	KB206398:61,974..62,552(-)	hypothetical protein	2	2	reverse	No	11.274	3.385	18.215	5.581	yes	no	-
EIN_174170	EIN_174170-t26_1	E. invadens IP1	KB207112:733,707..734,150(-)	hypothetical protein	1	1	reverse	No	5.615	0.285	1.197	4.695	yes	no	-
asmbl_8047	-	-	-	-	-	-	-	-	0.925	0.369	0.239	0.754	yes	no	-
EIN_218020	EIN_218020-t26_1	E. invadens IP1	KB206139:57,561..58,754(+)	hypothetical protein	2	2	forward	No	0.066	0	0	0	no	no	-
EIN_240350	EIN_240350-t26_1	E. invadens IP1	KB206213:4,759..5,367(-)	Rho GTPase, putative	1	1	reverse	No	0.132	0.179	0	0	no	no	-
EIN_287360	EIN_287360-t26_1	E. invadens IP1	KB206647:144,859..145,566(+)	hypothetical protein	1	1	forward	No	0	0	0	0.04	no	no	-
EIN_360970	EIN_360970-t26_1	E. invadens IP1	KB206483:251,824..252,012(+)	Hypothetical protein	1	1	forward	No	0	0	0	0	no	no	-
EIN_231740	EIN_231740-t26_1	E. invadens IP1	KB206446:52,713..53,437(-)	hypothetical protein	2	2	reverse	No	0.066	0	0	0.115	no	no	-
EIN_044270	EIN_044270-t26_1	E. invadens IP1	KB206902:155,270..156,204(-)	palmitoyltransferase ERF2, putative	2	2	reverse	No	5.571	4.24	1.961	7.854	yes	no	-
EIN_396920	EIN_396920-t26_1	E. invadens IP1	KB206411:40,045..42,795(-)	hypothetical protein	1	1	reverse	No	1.475	1.139	1.212	2.762	yes	no	-
EIN_522840	EIN_522840-t26_1	E. invadens IP1	KB206450:335,440..336,789(+)	protein serine/threonine kinase, putative	1	1	forward	No	0.165	0	0	0	no	no	-
EIN_277500	EIN_277500-t26_1	E. invadens IP1	KB207139:18,612..20,143(-)	protein kinase domain containing protein	2	2	reverse	No	0.022	0.063	0.135	0.017	no	no	-
EIN_053430	EIN_053430-t26_1	E. invadens IP1	KB206292:238,346..239,776(+)	hypothetical protein	4	4	forward	No	19.18	33.37	8.756	8.964	yes	no	-
EIN_201040	EIN_201040-t26_1	E. invadens IP1	KB206596:16,277..20,527(-)	hypothetical protein	1	1	reverse	No	0.033	0.021	0	0.006	no	no	-
EIN_097610	EIN_097610-t26_1	E. invadens IP1	KB206860:739,095..740,231(-)	hypothetical protein	1	1	reverse	No	0.121	0.084	0	0.046	no	no	-
EIN_359490	EIN_359490-t26_1	E. invadens IP1	KB206483:105,466..107,391(+)	protein serine/threonine kinase, putative	1	1	forward	No	1.607	0.221	0.195	0.512	yes	no	-
EIN_263190	EIN_263190-t26_1	E. invadens IP1	KB206296:13,754..15,283(-)	hypothetical protein	1	1	reverse	No	0	0	0	0	no	no	-
EIN_373860	EIN_373860-t26_1	E. invadens IP1	KB207268:45,271..46,686(-)	phosphatidylinositol-3,4,5-trisphosphate 3-phosphatase and dual-specificity protein phosphatase PTEN, putative	4	4	reverse	No	10.294	20.123	35.083	17.877	yes	no	-
EIN_128700	EIN_128700-t26_1	E. invadens IP1	KB206458:101,584..102,570(-)	40S ribosomal protein S4, putative	1	1	reverse	No	394.645	404.21	389.714	682.664	yes	no	-
EIN_451240	EIN_451240-t26_1	E. invadens IP1	KB206463:30,081..30,143(-)	Hypothetical protein	1	1	reverse	No	0	0	0	0	no	no	-
EIN_496990	EIN_496990-t26_1	E. invadens IP1	KB206864:128,754..129,215(+)	hypothetical protein	1	1	forward	No	0.562	0.264	0	0.391	no	no	-
asmbl_8312	-	-	-	-	-	-	-	-	2.004	0.158	0	0.184	no	no	-
EIN_490540	EIN_490540-t26_1	E. invadens IP1	KB206684:43,042..43,680(+)	MmpL efflux pump, putative	1	1	forward	No	0.837	2.067	1.796	2.112	yes	no	-
EIN_096420	EIN_096420-t26_1	E. invadens IP1	KB206860:550,840..551,385(-)	hypothetical protein	1	1	reverse	No	3.545	1.962	1.332	0.489	yes	no	-
EIN_162420	EIN_162420-t26_1	E. invadens IP1	KB206960:206,250..207,119(-)	cylicin-2, putative	1	1	reverse	No	5.23	6.771	8.082	11.744	yes	no	-
EIN_280740	EIN_280740-t26_1	E. invadens IP1	KB206481:87,019..87,531(-)	hypothetical protein	1	1	reverse	No	0.65	0.907	0	0.201	no	no	-
EIN_118720	EIN_118720-t26_1	E. invadens IP1	KB206391:204,513..206,330(+)	hypothetical protein	1	1	forward	No	1.652	0.559	2.32	1.611	yes	no	-
EIN_498260	EIN_498260-t26_1	E. invadens IP1	KB206184:119,315..119,773(+)	TATA-binding protein-associated phosphoprotein, putative	1	1	forward	No	113.194	76.379	239.998	231.69	yes	no	-
EIN_428000	EIN_428000-t26_1	E. invadens IP1	KB206168:37,909..39,215(-)	hypothetical protein	2	2	reverse	No	6.309	3.892	7.573	9.264	yes	no	-
EIN_437240	EIN_437240-t26_1	E. invadens IP1	KB206697:84,339..86,186(+)	hypothetical protein	1	1	forward	No	0.121	0	0	0.012	no	no	-
EIN_025610	EIN_025610-t26_1	E. invadens IP1	KB206484:979,462..980,181(-)	hypothetical protein	1	1	reverse	No	202.607	405.465	555.73	159.318	yes	no	-
EIN_086410	EIN_086410-t26_1	E. invadens IP1	KB207085:824,695..826,056(-)	hypothetical protein	2	2	reverse	No	0.429	5.664	7.798	22.187	yes	no	-
EIN_055900	EIN_055900-t26_1	E. invadens IP1	KB206292:533,080..533,703(+)	B-cell receptor-associated protein, putative	2	2	forward	No	185.96	88.877	153.278	59.771	yes	no	-
EIN_321300	EIN_321300-t26_1	E. invadens IP1	KB206257:58,591..59,758(-)	protein serine/threonine kinase	4	4	reverse	No	0.066	0.042	0	0	no	no	-
EIN_136030	EIN_136030-t26_1	E. invadens IP1	KB207027:206,529..207,272(-)	hypothetical protein	1	1	reverse	No	2.202	1.139	2.664	0.961	yes	no	-
EIN_484760	EIN_484760-t26_1	E. invadens IP1	KB206670:81,899..82,774(-)	hypothetical protein	1	1	reverse	No	37.5	94.656	55.812	28.965	yes	no	-
EIN_495510	EIN_495510-t26_1	E. invadens IP1	KB206864:38,168..38,842(-)	hypothetical protein	1	1	reverse	No	6.65	5.052	5.702	9.028	yes	no	-
EIN_145260	EIN_145260-t26_1	E. invadens IP1	KB206843:13,859..14,182(+)	unspecified product	1	1	forward	Yes	2.07	1.529	6.062	1.628	no	no	-
EIN_487270	EIN_487270-t26_1	E. invadens IP1	KB206670:344,693..345,584(-)	hypothetical protein	2	2	reverse	No	6.639	7.625	7.02	22.026	yes	no	-
EIN_372000	EIN_372000-t26_1	E. invadens IP1	KB206332:432,431..433,063(-)	hypothetical protein	1	1	reverse	No	70.53	31.113	66.379	32.014	yes	no	-
EIN_041950	EIN_041950-t26_1	E. invadens IP1	KB206189:17,627..19,198(-)	hypothetical protein	1	1	reverse	No	0.187	0.032	0	0.035	no	no	-
EIN_503140	EIN_503140-t26_1	E. invadens IP1	KB206500:15,364..16,788(-)	hypothetical protein	1	1	reverse	No	9.061	18.298	18.38	9.989	yes	no	-
EIN_080230	EIN_080230-t26_1	E. invadens IP1	KB207085:203,804..204,632(+)	hypothetical protein	3	3	forward	No	21.393	16.347	14.413	9.666	yes	no	-
EIN_152030	EIN_152030-t26_1	E. invadens IP1	KB206474:268,806..268,973(+)	hypothetical protein	1	1	forward	No	1.718	0	0	0	no	no	-
EIN_372270	EIN_372270-t26_1	E. invadens IP1	KB206332:491,670..493,067(+)	hypothetical protein	1	1	forward	No	6.232	20.64	27.105	8.895	yes	no	-
EIN_328600	EIN_328600-t26_1	E. invadens IP1	KB207015:442,258..443,718(-)	hypothetical protein	1	1	reverse	No	0.528	0	0	0.362	yes	no	-
EIN_386120	EIN_386120-t26_1	E. invadens IP1	KB206398:13,315..18,192(-)	rho guanine nucleotide exchange factor, putative	4	4	reverse	No	7.377	5.052	6.107	3.395	yes	no	-
EIN_039460	EIN_039460-t26_1	E. invadens IP1	KB207071:7,708..10,349(+)	protein serine/threonine kinase, putative	2	2	forward	No	0.308	0.232	0	0.058	no	no	-
EIN_282250	EIN_282250-t26_1	E. invadens IP1	KB207030:320,109..323,036(+)	hypothetical protein	1	1	forward	No	14.17	31.809	48.778	21.502	yes	no	-
EIN_400980	EIN_400980-t26_1	E. invadens IP1	KB206411:393,896..395,905(+)	hypothetical protein	1	1	forward	No	0.341	0.601	0.284	0.173	yes	no	-
EIN_137070	EIN_137070-t26_1	E. invadens IP1	KB207027:273,939..275,345(+)	hypothetical protein	1	1	forward	No	0.319	0.274	1.961	0.541	yes	no	-
EIN_528400	EIN_528400-t26_1	E. invadens IP1	KB206930:53,694..54,032(+)	protein serine/threonine kinase, putative	1	1	forward	No	0.319	0	0	0	no	no	-
EIN_285910	EIN_285910-t26_1	E. invadens IP1	KB206647:54,859..58,160(-)	cysteine surface protein, putative	1	1	reverse	No	2.444	0.095	0	0.075	no	no	-
EIN_017180	EIN_017180-t26_1	E. invadens IP1	KB206484:183,734..188,005(-)	protein serine/threonine kinase, putative	1	1	reverse	No	0.11	0.137	0.045	0.863	no	no	-
EIN_184370	EIN_184370-t26_1	E. invadens IP1	KB206248:838,535..839,089(-)	hypothetical protein	1	1	reverse	No	21.084	86.409	62.203	36.335	yes	no	-
EIN_118690	EIN_118690-t26_1	E. invadens IP1	KB206391:197,228..197,617(+)	hypothetical protein	1	1	forward	No	14.225	13.352	30.817	23.562	yes	no	-
EIN_084610	EIN_084610-t26_1	E. invadens IP1	KB207085:636,874..638,676(-)	hypothetical protein	2	2	reverse	No	3.446	4.377	5.463	3.153	yes	no	-
EIN_116430	EIN_116430-t26_1	E. invadens IP1	KB206203:64,548..65,354(-)	hypothetical protein	1	1	reverse	No	0.793	0.116	0	0.322	no	no	-
EIN_455400	EIN_455400-t26_1	E. invadens IP1	KB206589:240,667..244,185(-)	protein serine/threonine kinase, putative	1	1	reverse	No	0.264	0.084	0.045	0.035	no	no	-
EIN_465180	EIN_465180-t26_1	E. invadens IP1	KB207056:34,058..37,270(-)	protein kinase domain containing protein	1	1	reverse	No	0.297	0.802	0.344	0.063	yes	no	-
EIN_077240	EIN_077240-t26_1	E. invadens IP1	KB207261:39,325..41,385(-)	hypothetical protein	2	2	reverse	No	0.738	0.169	0.21	0.368	yes	no	-
EIN_020220	EIN_020220-t26_1	E. invadens IP1	KB206484:486,741..488,807(+)	hypothetical protein	1	1	forward	No	0.044	0	0	0.086	no	no	-
EIN_498460	EIN_498460-t26_1	E. invadens IP1	KB206184:161,494..164,040(-)	hypothetical protein	1	1	reverse	No	7.993	7.836	18.155	12.825	yes	no	-
EIN_173490	EIN_173490-t26_1	E. invadens IP1	KB207112:611,237..612,200(-)	hypothetical protein	2	2	reverse	No	3.05	2.9	2.35	5.236	yes	no	-
EIN_269600	EIN_269600-t26_1	E. invadens IP1	KB206479:303,531..304,901(+)	hypothetical protein	1	1	forward	No	0.429	0.032	0.15	0	no	no	-
EIN_279980	EIN_279980-t26_1	E. invadens IP1	KB206481:32,964..34,482(+)	alkyl sulfatase, putative	2	2	forward	No	0.385	0.169	0.554	9.281	no	no	-
EIN_254170	EIN_254170-t26_1	E. invadens IP1	KB206169:725,308..726,393(+)	hypothetical protein	1	1	forward	No	0.132	0	0	0	no	no	-
EIN_312320	EIN_312320-t26_1	E. invadens IP1	KB206312:947..1,624(-)	hypothetical protein	1	1	reverse	No	1.707	0.454	0	0.224	no	no	-
EIN_249330	EIN_249330-t26_1	E. invadens IP1	KB206169:325,886..327,496(-)	hypothetical protein	1	1	reverse	No	5.659	4.419	2.529	2.733	yes	no	-
EIN_099210	EIN_099210-t26_1	E. invadens IP1	KB207166:156..1,043(+)	hypothetical protein	1	1	forward	No	0	0	0	0	no	no	-
EIN_116270	EIN_116270-t26_1	E. invadens IP1	KB206203:37,664..38,854(+)	hypothetical protein	1	1	forward	No	0.308	0.095	0	0.132	no	no	-
EIN_119600	EIN_119600-t26_1	E. invadens IP1	KB206391:310,159..310,950(-)	hypothetical protein	1	1	reverse	No	2.874	1.656	0.554	1.548	yes	no	-
EIN_018260	EIN_018260-t26_1	E. invadens IP1	KB206484:259,080..261,641(-)	hypothetical protein	1	1	reverse	No	0.892	0.96	0.509	0.955	yes	no	-
EIN_267360	EIN_267360-t26_1	E. invadens IP1	KB206479:33,879..34,850(-)	hypothetical protein	1	1	reverse	No	99.3	118.186	65.586	34.834	yes	no	-
EIN_049010	EIN_049010-t26_1	E. invadens IP1	KB206773:4,266..4,655(-)	hypothetical protein	1	1	reverse	No	0	0.179	0	0	no	no	-
EIN_166120	EIN_166120-t26_1	E. invadens IP1	KB206335:25,295..25,711(-)	hypothetical protein	1	1	reverse	No	4.646	2.689	3.293	0.65	yes	no	-
EIN_251250	EIN_251250-t26_1	E. invadens IP1	KB206169:483,813..485,410(+)	hypothetical protein	2	2	forward	No	10.316	6.676	3.622	3.216	yes	no	-
EIN_378760	EIN_378760-t26_1	E. invadens IP1	KB207268:325,483..326,574(+)	hypothetical protein	4	4	forward	No	0.958	0.095	0	0.086	no	no	-
EIN_370310	EIN_370310-t26_1	E. invadens IP1	KB206332:187,998..189,950(+)	hypothetical protein	1	1	forward	No	8.643	9.851	3.817	4.097	yes	no	-
EIN_325080	EIN_325080-t26_1	E. invadens IP1	KB206294:2,429..2,959(-)	hypothetical protein	1	1	reverse	No	0	0	0	0	no	no	-
EIN_168710	EIN_168710-t26_1	E. invadens IP1	KB207112:155,482..155,892(-)	zinc finger protein, putative	1	1	reverse	No	7.707	7.14	7.424	8.004	yes	no	-
EIN_484780	EIN_484780-t26_1	E. invadens IP1	KB206670:88,766..89,473(+)	hypothetical protein	1	1	forward	No	7.553	32.473	26.207	12.026	yes	no	-
EIN_070950	EIN_070950-t26_1	E. invadens IP1	KB207238:58,191..59,471(-)	hypothetical protein	1	1	reverse	No	0	0	0.15	0.023	no	no	-
EIN_069020	EIN_069020-t26_1	E. invadens IP1	KB207267:34,442..36,240(+)	hypothetical protein	3	3	forward	No	0.121	0.032	0	0.173	no	no	-
EIN_497120	EIN_497120-t26_1	E. invadens IP1	KB206864:159,145..160,173(-)	hypothetical protein	1	1	reverse	No	0.132	0.042	0.195	0.213	no	no	-
EIN_405250	EIN_405250-t26_1	E. invadens IP1	KB206537:290,041..290,484(-)	hypothetical protein	1	1	reverse	No	78.226	47.291	56.92	33.965	yes	no	-
EIN_203220	EIN_203220-t26_1	E. invadens IP1	KB207122:37,952..38,356(-)	hypothetical protein	2	2	reverse	No	0.132	1.54	0	0.339	no	no	-
EIN_333930	EIN_333930-t26_1	E. invadens IP1	KB206369:50,501..50,935(+)	hypothetical protein	1	1	forward	No	0.099	0.443	0	0.173	no	no	-
EIN_160340	EIN_160340-t26_1	E. invadens IP1	KB206960:1,229..2,557(-)	hypothetical protein	1	1	reverse	No	0.077	0.095	0.299	11.053	no	no	-
EIN_402020	EIN_402020-t26_1	E. invadens IP1	KB206718:49,168..49,617(+)	hypothetical protein	2	2	forward	No	0.121	0.169	0	0	no	no	-
EIN_056470	EIN_056470-t26_1	E. invadens IP1	KB206292:593,137..594,773(+)	hypothetical protein	2	2	forward	No	3.898	2.447	5.238	5.771	yes	no	-
EIN_207960	EIN_207960-t26_1	E. invadens IP1	KB206284:1,666..2,181(+)	ADP-ribosylation factor, putative	1	1	forward	No	0	0	0.479	0	no	no	-
EIN_306300	EIN_306300-t26_1	E. invadens IP1	KB206936:59,727..60,524(-)	hypothetical protein	2	2	reverse	No	0.76	0.559	4.924	10.242	yes	no	-
EIN_440910	EIN_440910-t26_1	E. invadens IP1	KB207216:141,920..142,363(+)	hypothetical protein	1	1	forward	No	0.705	0.432	0.599	0.167	no	no	-
EIN_318050	EIN_318050-t26_1	E. invadens IP1	KB206890:166,020..167,537(+)	hypothetical protein	1	1	forward	No	4.778	6.064	4.64	6.134	yes	no	-
EIN_530270	EIN_530270-t26_1	E. invadens IP1	KB206706:18,412..18,777(+)	hypothetical protein	1	1	forward	No	0.275	0	0	0	no	no	-
EIN_062690	EIN_062690-t26_1	E. invadens IP1	KB206292:1,257,907..1,259,586(-)	hypothetical protein	4	4	reverse	No	6.375	4.187	2.275	6.254	yes	no	-
EIN_370980	EIN_370980-t26_1	E. invadens IP1	KB206332:274,607..275,674(+)	HSP70-interacting protein, putative	1	1	forward	No	8.566	21.884	17.467	27.498	yes	no	-
EIN_438630	EIN_438630-t26_1	E. invadens IP1	KB206697:165,924..166,283(+)	hypothetical protein	1	1	forward	No	0.143	0	0	0.121	no	no	-
EIN_083240	EIN_083240-t26_1	E. invadens IP1	KB207085:501,895..503,106(-)	hypothetical protein	1	1	reverse	No	1.09	0.105	0	1.968	yes	no	-
EIN_182130	EIN_182130-t26_1	E. invadens IP1	KB206248:648,384..648,600(-)	hypothetical protein	2	2	reverse	No	2.191	0	0	1.956	no	no	-
EIN_207560	EIN_207560-t26_1	E. invadens IP1	KB206455:173,331..174,219(+)	hypothetical protein	3	3	forward	No	3.16	4.493	2.17	1.761	yes	no	-
EIN_358690	EIN_358690-t26_1	E. invadens IP1	KB207138:373..887(-)	hypothetical protein	2	2	reverse	No	0	0	0	0	no	no	-
EIN_252600	EIN_252600-t26_1	E. invadens IP1	KB206169:575,240..580,363(+)	protein serine/threonine kinase, putative	1	1	forward	No	0.033	0.105	0.21	0.184	yes	no	-
EIN_226730	EIN_226730-t26_1	E. invadens IP1	KB206756:572,080..572,775(+)	hypothetical protein	1	1	forward	No	0.848	0.369	1.287	4.114	no	no	-
EIN_020770	EIN_020770-t26_1	E. invadens IP1	KB206484:577,843..580,674(+)	hypothetical protein	2	2	forward	No	6.782	8.448	2.904	3.193	yes	no	-
EIN_451130	EIN_451130-t26_1	E. invadens IP1	KB206463:28,303..29,817(-)	hypothetical protein	1	1	reverse	No	0.286	0.232	0.254	0.075	no	no	-
EIN_301580	EIN_301580-t26_1	E. invadens IP1	KB206538:157,891..158,715(-)	hypothetical protein	1	1	reverse	No	0.562	1.35	0	0.282	no	no	-
EIN_532150	EIN_532150-t26_1	E. invadens IP1	KB206706:132,279..133,259(+)	serine/threonine protein kinase, putative	1	1	forward	No	0.099	0.148	0	0	no	no	-
EIN_257340	EIN_257340-t26_1	E. invadens IP1	KB206516:30,231..31,981(+)	hypothetical protein	1	1	forward	No	0.716	0.316	0	0.201	yes	no	-
EIN_281590	EIN_281590-t26_1	E. invadens IP1	KB207030:179,817..181,259(-)	hypothetical protein	2	2	reverse	No	2.62	4.229	8.576	8.792	yes	no	-
EIN_474520	EIN_474520-t26_1	E. invadens IP1	KB206689:67,544..68,598(-)	hypothetical protein	3	3	reverse	No	0	0.053	0	0.029	no	no	-
EIN_335220	EIN_335220-t26_1	E. invadens IP1	KB206750:72,736..74,096(-)	hypothetical protein	2	2	reverse	No	10.008	6.064	7.094	6.508	yes	no	-
EIN_526300	EIN_526300-t26_1	E. invadens IP1	KB206604:113,170..114,309(+)	hypothetical protein	1	1	forward	No	4.228	0.158	0	0.926	yes	no	-
EIN_462540	EIN_462540-t26_1	E. invadens IP1	KB206565:59,567..60,058(-)	hypothetical protein	1	1	reverse	No	0.341	0	0	1.427	no	no	-
EIN_326220	EIN_326220-t26_1	E. invadens IP1	KB206854:24,438..26,165(+)	hypothetical protein	3	3	forward	No	0	0.032	0	0	no	no	-
EIN_253510	EIN_253510-t26_1	E. invadens IP1	KB206169:687,990..689,483(-)	hypothetical protein	1	1	reverse	No	13.113	15.419	4.849	9.643	yes	no	-
EIN_250180	EIN_250180-t26_1	E. invadens IP1	KB206169:373,934..375,351(+)	nucleolar protein, putative	2	2	forward	No	15.601	50.961	30.608	22.532	yes	no	-
EIN_226790	EIN_226790-t26_1	E. invadens IP1	KB206756:583,225..583,578(+)	hypothetical protein	1	1	forward	No	3.215	4.472	8.636	2.112	yes	no	-
EIN_508700	EIN_508700-t26_1	E. invadens IP1	KB206320:287,528..288,136(+)	hypothetical protein	1	1	forward	No	2.797	5.21	4.221	1.047	yes	no	-
EIN_370340	EIN_370340-t26_1	E. invadens IP1	KB206332:194,668..196,308(-)	hypothetical protein	1	1	reverse	No	1.332	0.158	0.239	0.547	yes	no	-
EIN_164310	EIN_164310-t26_1	E. invadens IP1	KB206683:52,122..57,283(+)	protein serine/threonine kinase, putative	2	2	forward	No	0.617	1.329	2.38	1.398	yes	no	-
EIN_294080	EIN_294080-t26_1	E. invadens IP1	KB206482:12,408..13,939(+)	hypothetical protein	2	2	forward	No	0.044	0.032	0	0	no	no	-
EIN_381500	EIN_381500-t26_1	E. invadens IP1	KB206395:275,134..275,445(+)	cadmium metallothionein precursor, putative	1	1	forward	No	169.973	183.132	262.733	76.543	yes	no	-
EIN_498060	EIN_498060-t26_1	E. invadens IP1	KB206184:103,862..105,664(+)	hypothetical protein	1	1	forward	No	0.308	0.517	0.748	0.961	yes	no	-
EIN_382780	EIN_382780-t26_1	E. invadens IP1	KB206817:67,164..68,667(+)	hypothetical protein	5	5	forward	No	0.055	0.063	0	0.063	no	no	-
EIN_291280	EIN_291280-t26_1	E. invadens IP1	KB206397:59,873..61,729(+)	hypothetical protein	1	1	forward	No	0.771	0.548	0	2.376	yes	no	-
EIN_247040	EIN_247040-t26_1	E. invadens IP1	KB206169:84,801..85,760(-)	heat shock transcription factor, putative	1	1	reverse	No	0.143	0.053	0	10.61	no	no	-
EIN_374240	EIN_374240-t26_1	E. invadens IP1	KB207268:61,320..61,859(+)	hypothetical protein	1	1	forward	No	23.87	8.712	14.009	9.454	yes	no	-
EIN_316840	EIN_316840-t26_1	E. invadens IP1	KB206890:116,626..118,253(+)	hypothetical protein	2	2	forward	No	3.281	2.953	2.949	4.453	yes	no	-
EIN_401330	EIN_401330-t26_1	E. invadens IP1	KB206235:9,390..13,059(+)	hypothetical protein	4	4	forward	No	0.374	0.2	0.21	0.029	yes	no	-
EIN_276510	EIN_276510-t26_1	E. invadens IP1	KB206364:41,491..42,240(+)	hypothetical protein	1	1	forward	No	1.31	0.137	0	0.081	no	no	-
EIN_150560	EIN_150560-t26_1	E. invadens IP1	KB206474:120,598..121,164(-)	DNA repair and recombination protein rad52, putative	1	1	reverse	No	0	0	0	0	no	no	-
EIN_279870	EIN_279870-t26_1	E. invadens IP1	KB206481:32,617..32,830(+)	hypothetical protein	1	1	forward	No	0.198	0.749	0	17.963	no	no	-
EIN_211500	EIN_211500-t26_1	E. invadens IP1	KB207169:9,895..13,398(-)	protein serine/threonine kinase, putative	1	1	reverse	No	0.396	0.148	0.374	1.226	yes	no	-
EIN_080240	EIN_080240-t26_1	E. invadens IP1	KB207085:205,231..206,496(-)	nucleolar protein, putative	1	1	reverse	No	24.652	44.412	11.36	15.806	yes	no	-
EIN_098490	EIN_098490-t26_1	E. invadens IP1	KB206860:849,842..850,814(-)	hypothetical protein	2	2	reverse	No	9.237	12.361	13.306	14.782	yes	no	-
EIN_340310	EIN_340310-t26_1	E. invadens IP1	KB206175:60,714..62,393(+)	hypothetical protein	1	1	forward	No	5.439	4.651	3.802	4.016	yes	no	-
EIN_519060	EIN_519060-t26_1	E. invadens IP1	KB206450:36,797..37,120(-)	hypothetical protein	1	1	reverse	No	1.552	0.253	0	0.15	no	no	-
EIN_484450	EIN_484450-t26_1	E. invadens IP1	KB206670:47,650..48,174(+)	hypothetical protein	1	1	forward	No	0.991	0.443	0	0.196	no	no	-
EIN_218550	EIN_218550-t26_1	E. invadens IP1	KB206609:24,831..25,783(-)	hypothetical protein	2	2	reverse	No	0.088	0.063	0	0	no	no	-
asmbl_8246	-	-	-	-	-	-	-	-	0.506	0.19	0	0.903	yes	no	-
EIN_320830	EIN_320830-t26_1	E. invadens IP1	KB206257:33,446..35,460(+)	hypothetical protein	4	4	forward	No	0.22	8.427	3.023	0.201	yes	no	-
EIN_007160	EIN_007160-t26_1	E. invadens IP1	KB207023:5,516..5,877(-)	hypothetical protein	1	1	reverse	No	0.418	1.223	0.823	0	no	no	-
EIN_516260	EIN_516260-t26_1	E. invadens IP1	KB206433:991..1,529(-)	tyrosine kinase, putative	2	2	reverse	No	0.088	0.127	0	0.075	no	no	-
EIN_375190	EIN_375190-t26_1	E. invadens IP1	KB207268:99,913..100,464(+)	hypothetical protein	1	1	forward	No	0	0.2	0	3.613	no	no	-
EIN_355640	EIN_355640-t26_1	E. invadens IP1	KB206358:49,978..50,564(-)	hypothetical protein	2	2	reverse	No	0.264	0.39	1.587	0.224	no	no	-
EIN_225130	EIN_225130-t26_1	E. invadens IP1	KB206756:407,985..408,386(-)	hypothetical protein	1	1	reverse	No	1.178	4.894	9.789	1.582	yes	no	-
EIN_048010	EIN_048010-t26_1	E. invadens IP1	KB206215:197,354..198,385(-)	hypothetical protein	1	1	reverse	No	0.198	1.919	3.203	2.514	yes	no	-
EIN_042400	EIN_042400-t26_1	E. invadens IP1	KB206189:38,133..38,492(+)	hypothetical protein	1	1	forward	No	0.143	0.622	0	2.888	no	no	-
EIN_027080	EIN_027080-t26_1	E. invadens IP1	KB206484:1,143,674..1,144,481(+)	hypothetical protein	3	3	forward	No	44.128	44.317	44.827	20.495	yes	no	-
EIN_095130	EIN_095130-t26_1	E. invadens IP1	KB206860:313,451..315,618(+)	kinase associated protein phosphatase, putative	2	2	forward	No	9.524	8.11	6.526	21.174	yes	no	-
EIN_042640	EIN_042640-t26_1	E. invadens IP1	KB206189:57,043..58,272(-)	hypothetical protein	1	1	reverse	No	0	0.032	0	0.023	no	no	-
EIN_323220	EIN_323220-t26_1	E. invadens IP1	KB206740:14,710..15,108(-)	hypothetical protein	1	1	reverse	No	0	0.169	0.703	0	no	no	-
EIN_283670	EIN_283670-t26_1	E. invadens IP1	KB207106:47,634..47,975(-)	hypothetical protein	1	1	reverse	No	0	0	0	0	no	no	-
EIN_005820	EIN_005820-t26_1	E. invadens IP1	KB206272:88,488..90,192(-)	serine/threonine protein phosphatase 2B catalytic subunit gamma isoform, putative	2	2	reverse	No	152.842	289.463	519.509	204.526	yes	no	-
EIN_133090	EIN_133090-t26_1	E. invadens IP1	KB206945:2,888..5,919(-)	hypothetical protein	1	1	reverse	No	0.011	0.021	0	0	no	no	-
EIN_252110	EIN_252110-t26_1	E. invadens IP1	KB206169:542,333..543,730(+)	myosin light chain kinase, putative	1	1	forward	No	30.916	36.734	19.622	9.851	yes	no	-
EIN_491330	EIN_491330-t26_1	E. invadens IP1	KB206684:87,547..89,717(-)	hypothetical protein	2	2	reverse	No	21.965	19.585	20.715	19.626	yes	no	-
EIN_016640	EIN_016640-t26_1	E. invadens IP1	KB206484:149,932..151,239(+)	hypothetical protein	1	1	forward	No	0.473	0.707	1.362	0.99	yes	no	-
EIN_309320	EIN_309320-t26_1	E. invadens IP1	KB207092:13,663..14,181(-)	hypothetical protein	1	1	reverse	No	44.558	41.891	53.463	55.231	yes	no	-
EIN_188270	EIN_188270-t26_1	E. invadens IP1	KB206371:17,315..18,173(-)	ras GTPase-activating protein, putative	1	1	reverse	No	11.561	15.388	3.727	3.544	yes	no	-
EIN_469590	EIN_469590-t26_1	E. invadens IP1	KB207240:223,192..223,722(+)	hypothetical protein	1	1	forward	No	5.153	1.287	1.392	4.016	yes	no	-
EIN_337780	EIN_337780-t26_1	E. invadens IP1	KB207145:34,051..34,806(-)	hypothetical protein	1	1	reverse	No	0.286	0	0	0.04	no	no	-
EIN_233330	EIN_233330-t26_1	E. invadens IP1	KB206644:39,327..39,616(+)	putative actin	1	1	forward	No	0	0	0	0	no	no	-
EIN_060660	EIN_060660-t26_1	E. invadens IP1	KB206292:1,100,948..1,102,015(-)	hypothetical protein	1	1	reverse	No	25.907	40.995	26.671	28.884	yes	no	-
EIN_123700	EIN_123700-t26_1	E. invadens IP1	KB206380:178,285..178,944(+)	tyrosine kinase, putative	1	1	forward	No	0.517	0.074	1.033	0.046	no	no	-
EIN_471270	EIN_471270-t26_1	E. invadens IP1	KB207149:10,457..10,558(-)	Hypothetical protein	1	1	reverse	No	0	0	0	0	no	no	-
EIN_129330	EIN_129330-t26_1	E. invadens IP1	KB206458:208,460..209,275(+)	hypothetical protein	1	1	forward	No	10.405	8.005	3.966	15.61	yes	no	-
EIN_092040	EIN_092040-t26_1	E. invadens IP1	KB206946:76,927..78,201(+)	hypothetical protein	1	1	forward	No	26.92	13.352	51.996	11.03	yes	no	-
EIN_327300	EIN_327300-t26_1	E. invadens IP1	KB207015:165,644..166,634(+)	hypothetical protein	2	2	forward	No	18.2	12.318	10.088	8.849	yes	no	-
EIN_171850	EIN_171850-t26_1	E. invadens IP1	KB207112:423,376..424,364(-)	hypothetical protein	2	2	reverse	No	4.778	14.291	17.077	8.274	yes	no	-
EIN_492920	EIN_492920-t26_1	E. invadens IP1	KB206684:168,402..168,771(-)	hypothetical protein	1	1	reverse	No	18.266	13.131	9.609	10.65	yes	no	-
EIN_436420	EIN_436420-t26_1	E. invadens IP1	KB206697:36,211..37,524(+)	hypothetical protein	1	1	forward	No	0.319	0.169	0.15	0.466	no	no	-
EIN_047540	EIN_047540-t26_1	E. invadens IP1	KB206215:164,903..165,499(+)	hypothetical protein	1	1	forward	No	0.198	0	0	2.158	no	no	-
EIN_414220	EIN_414220-t26_1	E. invadens IP1	KB206875:4,815..6,649(+)	hypothetical protein	3	3	forward	No	0.11	0.063	0	0	no	no	-
EIN_457580	EIN_457580-t26_1	E. invadens IP1	KB206620:25,888..29,703(-)	hypothetical protein	1	1	reverse	No	0.022	0.011	0.09	0.029	no	no	-
EIN_488770	EIN_488770-t26_1	E. invadens IP1	KB206190:5,674..6,044(-)	hypothetical protein	2	2	reverse	No	46.385	7.921	4.4	1.047	no	no	-
EIN_041840	EIN_041840-t26_1	E. invadens IP1	KB206189:8,528..14,480(-)	protein serine/threonine kinase, putative	5	5	reverse	No	0.022	0.063	0.03	0.04	no	no	-
EIN_279160	EIN_279160-t26_1	E. invadens IP1	KB207139:75,987..76,865(+)	hypothetical protein	1	1	forward	No	0.473	0.158	0	0.035	no	no	-
EIN_512350	EIN_512350-t26_1	E. invadens IP1	KB206467:71,458..73,437(+)	agarase	1	1	forward	No	0.341	0.802	1.257	0.535	yes	no	-
EIN_321700	EIN_321700-t26_1	E. invadens IP1	KB206257:124,886..126,880(-)	hypothetical protein	1	1	reverse	No	0.044	0	0.09	0	no	no	-
EIN_181970	EIN_181970-t26_1	E. invadens IP1	KB206248:622,813..626,008(-)	serine-threonine protein kinase, putative	2	2	reverse	No	0.154	0.295	1.123	0.23	yes	no	-
EIN_522550	EIN_522550-t26_1	E. invadens IP1	KB206450:301,375..302,562(-)	hypothetical protein	1	1	reverse	No	0.11	0.38	0	0.362	no	no	-
EIN_057100	EIN_057100-t26_1	E. invadens IP1	KB206292:678,905..679,576(+)	microsomal signal peptidase 23 kD subunit, putative	3	3	forward	No	194.052	216.554	106.087	72.752	yes	no	-
EIN_413920	EIN_413920-t26_1	E. invadens IP1	KB206451:115,155..115,829(-)	hypothetical protein	1	1	reverse	No	1.387	2.299	0	0.409	yes	no	-
EIN_276290	EIN_276290-t26_1	E. invadens IP1	KB206364:32,846..34,224(-)	cysteine protease, putative	2	2	reverse	No	0	0	0	0	no	no	-
EIN_198920	EIN_198920-t26_1	E. invadens IP1	KB206571:16,856..18,819(+)	hypothetical protein	2	2	forward	No	0.484	0.116	0.105	0.092	no	no	-
EIN_378200	EIN_378200-t26_1	E. invadens IP1	KB207268:298,893..299,726(+)	hypothetical protein	1	1	forward	No	6.023	10.051	7.214	3.815	yes	no	-
EIN_077380	EIN_077380-t26_1	E. invadens IP1	KB207261:55,200..55,418(+)	Hypothetical protein	1	1	forward	No	0.44	1.382	2.455	1.979	no	no	-
EIN_472210	EIN_472210-t26_1	E. invadens IP1	KB206660:81..442(-)	hypothetical protein	1	1	reverse	No	8.28	3.08	2.589	0	no	no	-
EIN_030910	EIN_030910-t26_1	E. invadens IP1	KB206969:52,810..54,267(+)	hypothetical protein	3	3	forward	No	2.048	2.478	7.588	6.634	yes	no	-
EIN_303950	EIN_303950-t26_1	E. invadens IP1	KB206545:73,818..74,510(+)	hypothetical protein	1	1	forward	No	0.44	0.221	0.329	0.046	no	no	-
EIN_344870	EIN_344870-t26_1	E. invadens IP1	KB206755:87,268..88,242(+)	hypothetical protein	1	1	forward	No	2.841	1.624	1.287	4.747	yes	no	-
EIN_222390	EIN_222390-t26_1	E. invadens IP1	KB206756:134,262..135,278(-)	hypothetical protein	1	1	reverse	No	0	0	0	0	no	no	-
EIN_101650	EIN_101650-t26_1	E. invadens IP1	KB207206:40,719..45,236(+)	protein serine/threonine kinase, putative	1	1	forward	No	0.198	0.116	0	0.046	no	no	-
EIN_127490	EIN_127490-t26_1	E. invadens IP1	KB207223:3,610..4,299(-)	leucine rich repeat containing protein BspA family protein	1	1	reverse	No	0.969	0.295	0	0.132	no	no	-
EIN_400860	EIN_400860-t26_1	E. invadens IP1	KB206411:385,700..388,327(-)	hypothetical protein	1	1	reverse	No	0.033	0.042	0.075	7.014	no	no	-
EIN_020730	EIN_020730-t26_1	E. invadens IP1	KB206484:565,710..566,746(-)	hypothetical protein	2	2	reverse	No	10.393	17.275	27.899	10.196	yes	no	-
EIN_052720	EIN_052720-t26_1	E. invadens IP1	KB206292:168,610..171,956(+)	hypothetical protein	2	2	forward	No	23.716	46.352	23.184	24.017	yes	no	-
EIN_412890	EIN_412890-t26_1	E. invadens IP1	KB206151:17..1,100(-)	hypothetical protein	1	1	reverse	No	1.74	1.202	0.763	2.399	yes	no	-
EIN_480870	EIN_480870-t26_1	E. invadens IP1	KB206475:50,107..50,976(+)	hypothetical protein	1	1	forward	No	1.288	0.496	0.239	2.071	yes	no	-
EIN_376580	EIN_376580-t26_1	E. invadens IP1	KB207268:205,244..207,409(+)	hypothetical protein	3	3	forward	No	2.224	2.732	1.287	3.993	yes	no	-
EIN_155870	EIN_155870-t26_1	E. invadens IP1	KB206474:702,292..703,806(-)	hypothetical protein	3	3	reverse	No	1.519	0.664	0.748	1.41	yes	no	-
EIN_282410	EIN_282410-t26_1	E. invadens IP1	KB207030:430,962..432,295(+)	hypothetical protein	2	2	forward	No	0	0.032	0	0	no	no	-
EIN_266050	EIN_266050-t26_1	E. invadens IP1	KB207046:142,193..142,773(+)	hypothetical protein	2	2	forward	No	0.231	0	0.464	0	no	no	-
asmbl_8626	-	-	-	-	-	-	-	-	0	0	0	0.253	no	no	-
EIN_088000	EIN_088000-t26_1	E. invadens IP1	KB207085:1,020,423..1,020,722(-)	zinc knuckle domain containing protein	1	1	reverse	No	18.937	17.697	9.369	30.415	yes	no	-
EIN_473200	EIN_473200-t26_1	E. invadens IP1	KB206559:59,429..60,280(-)	hypothetical protein	1	1	reverse	No	0.044	0	0	0	no	no	-
EIN_151120	EIN_151120-t26_1	E. invadens IP1	KB206474:180,179..184,023(+)	actin, putative	3	3	forward	No	12.629	24.88	13.8	13.038	yes	no	-
EIN_472530	EIN_472530-t26_1	E. invadens IP1	KB206559:9,457..11,445(+)	hypothetical protein	1	1	forward	No	0.099	0.042	0	0.052	no	no	-
EIN_405280	EIN_405280-t26_1	E. invadens IP1	KB206537:297,664..298,962(-)	cell cycle checkpoint protein rad17, putative	1	1	reverse	No	13.708	15.925	10.582	7.348	yes	no	-
EIN_421290	EIN_421290-t26_1	E. invadens IP1	KB206425:23,591..23,953(+)	hypothetical protein	1	1	forward	No	0.98	0.2	0.823	0.472	no	no	-
EIN_235770	EIN_235770-t26_1	E. invadens IP1	KB207020:113,693..114,337(-)	hypothetical protein	1	1	reverse	No	0.231	0.57	0	0.144	no	no	-
EIN_495670	EIN_495670-t26_1	E. invadens IP1	KB206864:50,167..50,499(-)	hypothetical protein	1	1	reverse	No	0.495	0	0	0.42	no	no	-
EIN_263430	EIN_263430-t26_1	E. invadens IP1	KB206296:40,996..43,099(+)	hypothetical protein	3	3	forward	No	1.74	0.327	0	0.052	no	no	-
EIN_079010	EIN_079010-t26_1	E. invadens IP1	KB207085:21,927..23,246(+)	hypothetical protein	1	1	forward	No	13.113	7.783	20.176	15.225	yes	no	-
EIN_413610	EIN_413610-t26_1	E. invadens IP1	KB206451:56,410..56,712(-)	S-adenosylmethionine synthetase, putative	1	1	reverse	No	0.595	0.591	1.152	0.173	no	no	-
EIN_358810	EIN_358810-t26_1	E. invadens IP1	KB207138:4,621..4,995(-)	hypothetical protein	1	1	reverse	No	0.352	0	0	0	no	no	-
EIN_224460	EIN_224460-t26_1	E. invadens IP1	KB206756:357,139..358,370(+)	hypothetical protein	4	4	forward	No	82.124	91.429	35.322	64.771	yes	no	-
EIN_237870	EIN_237870-t26_1	E. invadens IP1	KB206281:31,947..33,866(-)	proto-oncogene tyrosine protein kinase FER, putative	1	1	reverse	No	0.385	0.2	0	0.029	no	no	-
EIN_325220	EIN_325220-t26_1	E. invadens IP1	KB206294:23,540..25,411(+)	hypothetical protein	1	1	forward	No	0.418	0.137	0.105	0.069	no	no	-
EIN_116460	EIN_116460-t26_1	E. invadens IP1	KB206203:73,874..74,881(-)	hypothetical protein	1	1	reverse	No	1.883	0.095	0	0.19	no	no	-
EIN_355070	EIN_355070-t26_1	E. invadens IP1	KB206862:169,186..169,984(-)	protein serine/threonine kinase, putative	4	4	reverse	No	0.484	2.742	0.494	0.138	no	no	-
EIN_268350	EIN_268350-t26_1	E. invadens IP1	KB206479:187,019..187,609(+)	hypothetical protein	1	1	forward	No	0.198	0.274	1.601	12.681	no	no	-
EIN_085590	EIN_085590-t26_1	E. invadens IP1	KB207085:728,922..729,350(-)	hypothetical protein	1	1	reverse	No	1.167	14.934	62.503	13.746	yes	no	-
EIN_222230	EIN_222230-t26_1	E. invadens IP1	KB206756:91,711..93,043(+)	1-O-acylceramide synthase precursor, putative	2	2	forward	No	115.595	105.055	52.849	43.292	yes	no	-
EIN_405200	EIN_405200-t26_1	E. invadens IP1	KB206537:283,107..284,636(+)	hypothetical protein	3	3	forward	No	4.371	2.689	11.405	6.657	yes	no	-
EIN_176780	EIN_176780-t26_1	E. invadens IP1	KB206248:245,020..245,676(-)	hypothetical protein	2	2	reverse	No	0.451	0.38	1.093	2.192	no	no	-
EIN_247100	EIN_247100-t26_1	E. invadens IP1	KB206169:103,635..105,632(-)	hypothetical protein	4	4	reverse	No	3.545	7.435	10.597	3.924	yes	no	-
asmbl_8567	-	-	-	-	-	-	-	-	0.121	0.137	0	0.299	no	no	-
EIN_492540	EIN_492540-t26_1	E. invadens IP1	KB206684:150,469..151,803(-)	glycosyl transferase, putative	1	1	reverse	No	29	13.057	12.932	14.16	yes	no	-
EIN_199690	EIN_199690-t26_1	E. invadens IP1	KB206571:79,082..79,494(+)	rho family gtpase	1	1	forward	No	0.11	0	0	0	no	no	-
EIN_149470	EIN_149470-t26_1	E. invadens IP1	KB207051:102,653..105,142(-)	hypothetical protein	1	1	reverse	No	1.486	1.012	0.808	0.374	yes	no	-
EIN_376560	EIN_376560-t26_1	E. invadens IP1	KB207268:200,969..203,089(-)	hypothetical protein	1	1	reverse	No	4.404	6.149	5.268	6.462	yes	no	-
EIN_042660	EIN_042660-t26_1	E. invadens IP1	KB206189:65,492..66,082(+)	Rho GTPase, putative	1	1	forward	No	6.155	1.202	0.404	3.993	yes	no	-
EIN_202660	EIN_202660-t26_1	E. invadens IP1	KB207122:12,752..13,084(+)	ADP-ribosylation factor, arf, putative	1	1	forward	No	0	0	0	0	no	no	-
EIN_362070	EIN_362070-t26_1	E. invadens IP1	KB206483:335,698..336,261(+)	hypothetical protein	1	1	forward	No	0.495	6.497	2.125	8.234	yes	no	-
EIN_054530	EIN_054530-t26_1	E. invadens IP1	KB206292:373,883..375,019(-)	hypothetical protein	1	1	reverse	No	0.143	0.158	0.539	0.432	no	no	-
EIN_018530	EIN_018530-t26_1	E. invadens IP1	KB206484:290,201..291,250(-)	RNA 3' terminal phosphate cyclase, putative	1	1	reverse	No	10.338	22.253	12.917	13.717	yes	no	-
EIN_525710	EIN_525710-t26_1	E. invadens IP1	KB206604:78,160..79,065(-)	hypothetical protein	1	1	reverse	No	0.154	0	0.239	2.411	no	no	-
EIN_375790	EIN_375790-t26_1	E. invadens IP1	KB207268:141,044..141,447(-)	protein serine/threonine kinase, putative	2	2	reverse	No	0.562	0.411	0	0.357	no	no	-
EIN_412180	EIN_412180-t26_1	E. invadens IP1	KB206128:27,954..29,309(+)	hypothetical protein	1	1	forward	No	0.672	0.19	0	0.196	no	no	-
EIN_226490	EIN_226490-t26_1	E. invadens IP1	KB206756:539,198..541,241(-)	hypothetical protein	3	3	reverse	No	2.653	9.081	11.24	6.974	yes	no	-
EIN_197810	EIN_197810-t26_1	E. invadens IP1	KB207226:44,741..45,148(+)	hypothetical protein	1	1	forward	No	4.25	5.263	2.05	5.593	yes	no	-
EIN_456140	EIN_456140-t26_1	E. invadens IP1	KB206258:674..1,715(-)	GTP-binding protein Di-Ras2, putative	2	2	reverse	No	1.376	0.337	0	0.092	no	no	-
EIN_481900	EIN_481900-t26_1	E. invadens IP1	KB206527:2,108..2,599(-)	hypothetical protein	1	1	reverse	No	0.088	0	0	0	no	no	-
EIN_117900	EIN_117900-t26_1	E. invadens IP1	KB206391:90,594..92,090(-)	hypothetical protein	1	1	reverse	No	10.305	8.68	10.208	11.513	yes	no	-
EIN_385700	EIN_385700-t26_1	E. invadens IP1	KB207044:112..545(+)	hypothetical protein	2	2	forward	No	0	0	0	0	no	no	-
EIN_165150	EIN_165150-t26_1	E. invadens IP1	KB206683:128,773..129,258(-)	SUMO-conjugating enzyme UBC9, putative	1	1	reverse	No	132.451	76.284	149.417	51.52	yes	no	-
EIN_383820	EIN_383820-t26_1	E. invadens IP1	KB206817:145,475..146,044(-)	Rho GTPase, putative	1	1	reverse	No	10.746	4.271	0.419	2.319	yes	no	-
EIN_241710	EIN_241710-t26_1	E. invadens IP1	KB207228:81,688..82,212(+)	hypothetical protein	2	2	forward	No	3.754	5.864	8.052	0.644	yes	no	-
EIN_471250	EIN_471250-t26_1	E. invadens IP1	KB207149:4,838..8,014(-)	protein kinase domain containing protein	1	1	reverse	No	0.231	0.116	0.06	0.029	no	no	-
EIN_285320	EIN_285320-t26_1	E. invadens IP1	KB206647:6,452..7,520(+)	hypothetical protein	2	2	forward	No	0	0	0	0	no	no	-
EIN_081510	EIN_081510-t26_1	E. invadens IP1	KB207085:344,805..345,902(+)	hypothetical protein	3	3	forward	No	105.421	78.298	56.8	85.18	yes	no	-
EIN_483370	EIN_483370-t26_1	E. invadens IP1	KB206670:12,085..12,815(+)	tyrosine kinase, putative	2	2	forward	No	0.11	0	0	0	no	no	-
EIN_169540	EIN_169540-t26_1	E. invadens IP1	KB207112:220,621..221,310(-)	hypothetical protein	1	1	reverse	No	9.16	3.639	15.985	4.252	yes	no	-
EIN_388090	EIN_388090-t26_1	E. invadens IP1	KB206398:89,480..90,823(-)	polyA polymerase cid, putative	1	1	reverse	No	0.991	1.245	1.033	3.688	yes	no	-
EIN_438500	EIN_438500-t26_1	E. invadens IP1	KB206697:155,791..156,774(+)	GTP-binding protein SAS1, putative	3	3	forward	No	22.538	0.896	0.988	0.443	no	no	-
EIN_064630	EIN_064630-t26_1	E. invadens IP1	KB207140:56,358..58,065(+)	hypothetical protein	3	3	forward	No	0.055	0	0	0.207	no	no	-
EIN_098990	EIN_098990-t26_1	E. invadens IP1	KB207059:1,952..3,125(-)	protein serine/threonine kinase, putative	3	3	reverse	No	0.066	0	0	0	no	no	-
EIN_175380	EIN_175380-t26_1	E. invadens IP1	KB206797:12,477..14,513(-)	hypothetical protein	3	3	reverse	No	0.088	0.2	0	0.029	no	no	-
EIN_243900	EIN_243900-t26_1	E. invadens IP1	KB207198:14,780..15,787(-)	hypothetical protein	1	1	reverse	No	2.257	0.738	0	0.575	yes	no	-
EIN_485690	EIN_485690-t26_1	E. invadens IP1	KB206670:168,117..169,979(-)	hypothetical protein	1	1	reverse	No	0.991	3.364	4.311	0.915	yes	no	-
EIN_168900	EIN_168900-t26_1	E. invadens IP1	KB207112:174,429..175,397(+)	hypothetical protein	1	1	forward	No	198.06	57.964	138.536	50.536	yes	no	-
EIN_077230	EIN_077230-t26_1	E. invadens IP1	KB207261:37,596..38,609(-)	hypothetical protein	1	1	reverse	No	0.11	0.496	0	3.366	no	no	-
EIN_268600	EIN_268600-t26_1	E. invadens IP1	KB206479:212,965..215,162(+)	hypothetical protein	5	5	forward	No	3.787	4.06	14.788	9.356	yes	no	-
EIN_016250	EIN_016250-t26_1	E. invadens IP1	KB206484:101,808..102,904(+)	lim domain, putative	3	3	forward	No	16.647	45.583	58.731	18.027	yes	no	-
EIN_251240	EIN_251240-t26_1	E. invadens IP1	KB206169:482,078..483,472(+)	hypothetical protein	1	1	forward	No	2.499	10.061	11.749	4.327	yes	no	-
EIN_497030	EIN_497030-t26_1	E. invadens IP1	KB206864:138,682..139,953(+)	tyrosine protein kinase, putative	1	1	forward	No	0.132	0.032	0.15	0.207	no	no	-
EIN_404110	EIN_404110-t26_1	E. invadens IP1	KB206537:144,976..146,049(-)	replication factor C subunit, putative	1	1	reverse	No	2.874	2.805	3.817	8.562	yes	no	-
EIN_379330	EIN_379330-t26_1	E. invadens IP1	KB206395:25,834..27,210(+)	bromodomain containing protein, putative	1	1	forward	No	8.764	7.731	5.882	7.445	yes	no	-
EIN_252980	EIN_252980-t26_1	E. invadens IP1	KB206169:610,489..610,872(-)	hypothetical protein	1	1	reverse	No	38.458	30.195	29.351	57.435	yes	no	-
EIN_095460	EIN_095460-t26_1	E. invadens IP1	KB206860:342,815..343,921(+)	actin-2, putative	1	1	forward	No	0.176	0.084	0.733	1.818	no	no	-
EIN_410560	EIN_410560-t26_1	E. invadens IP1	KB206788:13,115..13,942(-)	hypothetical protein	1	1	reverse	No	30.652	12.835	10.133	15.046	yes	no	-
EIN_090840	EIN_090840-t26_1	E. invadens IP1	KB207130:145,276..146,749(+)	hypothetical protein	1	1	forward	No	1.178	0.063	0	0.121	no	no	-
EIN_131830	EIN_131830-t26_1	E. invadens IP1	KB206244:78,119..81,432(+)	hypothetical protein	2	2	forward	No	0.617	0.316	1.063	1.461	yes	no	-
EIN_087860	EIN_087860-t26_1	E. invadens IP1	KB207085:1,009,735..1,010,853(-)	actin, putative	1	1	reverse	No	0.451	0.612	0.913	2.572	yes	no	-
EIN_464040	EIN_464040-t26_1	E. invadens IP1	KB206882:65,228..66,475(+)	hypothetical protein	1	1	forward	No	1.255	0.97	0.165	0.196	yes	no	-
EIN_502410	EIN_502410-t26_1	E. invadens IP1	KB207167:87,087..87,758(-)	hypothetical protein	1	1	reverse	No	0.727	0.232	0	0.092	no	no	-
EIN_174440	EIN_174440-t26_1	E. invadens IP1	KB207112:751,234..751,641(+)	hypothetical protein	1	1	forward	No	5.054	1.803	2.724	5.788	yes	no	-
EIN_155480	EIN_155480-t26_1	E. invadens IP1	KB206474:638,082..638,504(-)	hypothetical protein	1	1	reverse	No	0.87	0.158	0	1.784	no	no	-
EIN_524470	EIN_524470-t26_1	E. invadens IP1	KB206835:16..1,044(+)	hypothetical protein	1	1	forward	No	0	0	0	0	no	no	-
EIN_034730	EIN_034730-t26_1	E. invadens IP1	KB206969:268,274..269,101(-)	hypothetical protein	2	2	reverse	No	1.718	0.875	0.599	4.229	yes	no	-
EIN_162080	EIN_162080-t26_1	E. invadens IP1	KB206960:162,139..163,043(-)	Rho GTPase, putative	5	5	reverse	No	40.979	67.235	37.582	52.826	yes	no	-
EIN_221870	EIN_221870-t26_1	E. invadens IP1	KB206756:36,118..37,368(-)	hypothetical protein	1	1	reverse	No	8.225	20.081	5.283	5.99	yes	no	-
EIN_173790	EIN_173790-t26_1	E. invadens IP1	KB207112:663,930..665,694(+)	hypothetical protein	2	2	forward	No	8.5	6.687	6.9	11.381	yes	no	-
EIN_139440	EIN_139440-t26_1	E. invadens IP1	KB207160:50,060..50,607(+)	hypothetical protein	2	2	forward	No	2.863	3.301	1.931	0.478	yes	no	-
EIN_308980	EIN_308980-t26_1	E. invadens IP1	KB206601:298..848(-)	GTP-binding protein RHO1 precursor, putative	2	2	reverse	No	1.453	0	0	0.535	no	no	-
EIN_452210	EIN_452210-t26_1	E. invadens IP1	KB206463:133,952..135,493(+)	hypothetical protein	1	1	forward	No	0.264	0.053	0	0.069	no	no	-
EIN_430750	EIN_430750-t26_1	E. invadens IP1	KB206168:439,163..441,149(-)	hypothetical protein	4	4	reverse	No	9.359	10.294	11.016	4.868	yes	no	-
EIN_450680	EIN_450680-t26_1	E. invadens IP1	KB207022:17,711..25,291(+)	protein kinase domain containing protein	1	1	forward	No	0.033	0	0	0.012	no	no	-
EIN_371520	EIN_371520-t26_1	E. invadens IP1	KB206332:370,616..371,215(-)	hypothetical protein	1	1	reverse	No	53.432	46.774	42.282	12.307	yes	no	-
EIN_079840	EIN_079840-t26_1	E. invadens IP1	KB207085:118,564..121,086(-)	coatomer subunit beta, putative	1	1	reverse	No	10.25	15.809	16.254	10.345	yes	no	-
EIN_108570	EIN_108570-t26_1	E. invadens IP1	KB206180:35,352..37,073(-)	hypothetical protein	1	1	reverse	No	0	0	0.105	0	no	no	-
EIN_093710	EIN_093710-t26_1	E. invadens IP1	KB206860:129,995..130,654(+)	deoxyribose-phosphate aldolase, putative	1	1	forward	No	284.687	212.314	87.737	67.648	yes	no	-
EIN_107290	EIN_107290-t26_1	E. invadens IP1	KB206512:67,507..68,892(-)	hypothetical protein	1	1	reverse	No	1.024	0.854	0	0.115	yes	no	-
EIN_020160	EIN_020160-t26_1	E. invadens IP1	KB206484:462,720..464,327(+)	serine/threonine protein kinase-transforming protein raf, putative	2	2	forward	No	1.784	3.987	5.343	3.493	yes	no	-
EIN_250090	EIN_250090-t26_1	E. invadens IP1	KB206169:348,263..350,278(+)	hypothetical protein	1	1	forward	No	5.945	13.458	24.262	5.017	yes	no	-
EIN_171540	EIN_171540-t26_1	E. invadens IP1	KB207112:397,991..401,110(+)	hypothetical protein	1	1	forward	No	0.562	1.498	2.485	1.87	yes	no	-
EIN_027070	EIN_027070-t26_1	E. invadens IP1	KB206484:1,141,516..1,142,942(+)	hypothetical protein	2	2	forward	No	9.392	34.973	36.804	26.738	yes	no	-
EIN_497000	EIN_497000-t26_1	E. invadens IP1	KB206864:129,439..130,392(-)	aldose reductase, putative	1	1	reverse	No	291.756	264.288	146.154	118.863	yes	no	-
EIN_110300	EIN_110300-t26_1	E. invadens IP1	KB207005:21,408..21,464(+)	Hypothetical protein	1	1	forward	No	0	0	0	0	no	no	-
EIN_441020	EIN_441020-t26_1	E. invadens IP1	KB207216:147,778..149,416(+)	hypothetical protein	4	4	forward	No	0.143	0.127	0	0.058	no	no	-
EIN_150730	EIN_150730-t26_1	E. invadens IP1	KB206474:130,721..131,200(+)	hypothetical protein	1	1	forward	No	0	0	0	0.075	no	no	-
EIN_206300	EIN_206300-t26_1	E. invadens IP1	KB206455:76,936..77,265(-)	hypothetical protein	1	1	reverse	No	36.168	1.719	1.961	1.853	no	no	-
EIN_090490	EIN_090490-t26_1	E. invadens IP1	KB207130:123,126..124,009(-)	hypothetical protein	3	3	reverse	No	0	0	0	0.046	no	no	-
EIN_284030	EIN_284030-t26_1	E. invadens IP1	KB207106:105,709..106,557(+)	hypothetical protein	1	1	forward	No	7.509	7.783	4.281	2.716	yes	no	-
EIN_247730	EIN_247730-t26_1	E. invadens IP1	KB206169:161,121..163,186(-)	DEAD_2 protein	2	2	reverse	No	1.784	0.316	1.751	4.108	yes	no	-
EIN_524120	EIN_524120-t26_1	E. invadens IP1	KB206368:155,959..157,459(+)	hypothetical protein	2	2	forward	No	0.308	0.348	0.659	0.178	no	no	-
EIN_113580	EIN_113580-t26_1	E. invadens IP1	KB207005:190,375..190,791(+)	40S ribosomal protein S31, putative	1	1	forward	No	1421.85	2214.03	1221.12	637.957	yes	no	-
EIN_015410	EIN_015410-t26_1	E. invadens IP1	KB206484:38,072..39,413(-)	DNA polymerase delta small subunit, putative	2	2	reverse	No	19.4	22.528	15.476	10.184	yes	no	-
EIN_080830	EIN_080830-t26_1	E. invadens IP1	KB207085:299,180..300,095(-)	hypothetical protein	2	2	reverse	No	2.114	0.422	4.266	1.87	yes	no	-
EIN_282600	EIN_282600-t26_1	E. invadens IP1	KB207030:495,396..495,805(-)	hypothetical protein	2	2	reverse	No	0	0.2	0	0.236	no	no	-
EIN_318470	EIN_318470-t26_1	E. invadens IP1	KB206890:196,587..197,273(-)	COP9 signalosome complex subunit, putative	1	1	reverse	No	57.803	44.275	51.502	19.546	yes	no	-
EIN_249100	EIN_249100-t26_1	E. invadens IP1	KB206169:270,728..271,993(-)	hypothetical protein	1	1	reverse	No	2.951	3.575	5.688	8.596	yes	no	-
EIN_186090	EIN_186090-t26_1	E. invadens IP1	KB206248:1,030,668..1,031,786(-)	hypothetical protein	1	1	reverse	No	1.971	0.401	0	1.093	yes	no	-
EIN_096720	EIN_096720-t26_1	E. invadens IP1	KB206860:602,296..602,628(+)	hypothetical protein	1	1	forward	No	0	0	0	2.238	no	no	-
EIN_288400	EIN_288400-t26_1	E. invadens IP1	KB206647:206,456..207,097(-)	protein serine/threonine kinase, putative	1	1	reverse	No	0.242	0	0	0.046	no	no	-
EIN_095770	EIN_095770-t26_1	E. invadens IP1	KB206860:412,520..414,340(+)	hypothetical protein	1	1	forward	No	1.442	2.394	4.011	2.733	yes	no	-
EIN_199680	EIN_199680-t26_1	E. invadens IP1	KB206571:76,043..77,401(+)	hypothetical protein	1	1	forward	No	0.121	0	0	0	no	no	-
EIN_285020	EIN_285020-t26_1	E. invadens IP1	KB207106:243,596..245,514(-)	hypothetical protein	2	2	reverse	No	0	0	0	0	no	no	-
EIN_403050	EIN_403050-t26_1	E. invadens IP1	KB206537:38,890..39,723(-)	charged multivesicular body protein, putative	2	2	reverse	No	80.792	168.419	149.911	41.957	yes	no	-
EIN_202650	EIN_202650-t26_1	E. invadens IP1	KB207122:9,562..11,166(-)	heat shock 70 kDa protein, putative	1	1	reverse	No	0.319	0.053	0	0.115	no	no	-
EIN_502470	EIN_502470-t26_1	E. invadens IP1	KB207167:102,449..104,110(+)	hypothetical protein	1	1	forward	No	0.099	0.021	0	0.017	no	no	-
EIN_026930	EIN_026930-t26_1	E. invadens IP1	KB206484:1,132,629..1,133,340(-)	GTP-binding nuclear protein ran-1, putative	2	2	reverse	No	877.403	488.889	454.342	1106.35	yes	no	-
EIN_173450	EIN_173450-t26_1	E. invadens IP1	KB207112:604,316..605,134(-)	hypothetical protein	1	1	reverse	No	0.429	0	0.269	0.426	no	no	-
EIN_316450	EIN_316450-t26_1	E. invadens IP1	KB206890:101,481..102,335(-)	hypothetical protein	1	1	reverse	No	31.114	22.232	13.994	15.064	yes	no	-
EIN_008870	EIN_008870-t26_1	E. invadens IP1	KB207241:35,357..35,878(+)	hypothetical protein	1	1	forward	No	1.101	0.548	2.844	0.328	no	no	-
EIN_214900	EIN_214900-t26_1	E. invadens IP1	KB206487:3,762..8,366(+)	protein kinase domain containing protein	1	1	forward	No	0.705	0.601	0.12	0.524	yes	no	-
EIN_157170	EIN_157170-t26_1	E. invadens IP1	KB207174:52,254..53,291(-)	hypothetical protein	1	1	reverse	No	0.308	0.316	0	0.058	no	no	-
EIN_091580	EIN_091580-t26_1	E. invadens IP1	KB206946:16,427..18,082(-)	hypothetical protein	1	1	reverse	No	2.257	0.622	0.344	1.18	yes	no	-
EIN_380440	EIN_380440-t26_1	E. invadens IP1	KB206395:148,440..149,879(+)	hypothetical protein	1	1	forward	No	10.206	32.916	14.608	27.049	yes	no	-
EIN_308140	EIN_308140-t26_1	E. invadens IP1	KB206936:134,580..135,050(+)	ribosomal protein S13p/S18e protein	1	1	forward	No	376.104	708.249	940.609	226.926	yes	no	-
EIN_091960	EIN_091960-t26_1	E. invadens IP1	KB206946:31,829..32,549(-)	hypothetical protein	3	3	reverse	No	163.268	74.385	212.878	134.387	yes	no	-
EIN_152710	EIN_152710-t26_1	E. invadens IP1	KB206474:300,189..300,530(+)	hypothetical protein	1	1	forward	No	6.551	0.454	0.913	1.991	yes	no	-
EIN_516370	EIN_516370-t26_1	E. invadens IP1	KB206433:1,630..2,087(-)	protein kinase, putative	1	1	reverse	No	0	0.274	0	0	no	no	-
EIN_083620	EIN_083620-t26_1	E. invadens IP1	KB207085:539,473..541,020(+)	polyA polymerase cid, putative	1	1	forward	No	14.544	23.002	22.181	13.159	yes	no	-
EIN_311230	EIN_311230-t26_1	E. invadens IP1	KB207088:47,450..48,304(+)	hypothetical protein	1	1	forward	No	0.044	0.285	0	0.069	no	no	-
EIN_251260	EIN_251260-t26_1	E. invadens IP1	KB206169:488,718..489,790(+)	protein phosphatase 2C, putative	2	2	forward	No	345.044	931.247	733.315	233.399	yes	no	-
EIN_296590	EIN_296590-t26_1	E. invadens IP1	KB206986:76,669..77,244(-)	hypothetical protein	1	1	reverse	No	5.901	12.804	13.65	16.836	yes	no	-
EIN_329390	EIN_329390-t26_1	E. invadens IP1	KB207015:514,386..515,817(-)	hypothetical protein	3	3	reverse	No	0	0	0	0.023	no	no	-
EIN_424260	EIN_424260-t26_1	E. invadens IP1	KB206573:32,599..32,998(-)	hypothetical protein	2	2	reverse	No	105.653	58.07	76.557	47.475	yes	no	-
EIN_423800	EIN_423800-t26_1	E. invadens IP1	KB206245:99,165..100,271(-)	hypothetical protein	1	1	reverse	No	0.033	0.084	0.18	0	no	no	-
EIN_292880	EIN_292880-t26_1	E. invadens IP1	KB206397:218,278..220,595(-)	hypothetical protein	2	2	reverse	No	0.044	0.042	0	0.035	no	no	-
EIN_196380	EIN_196380-t26_1	E. invadens IP1	KB206739:45,734..48,640(+)	hypothetical protein	1	1	forward	No	0.837	0.084	0	0.017	no	no	-
EIN_146100	EIN_146100-t26_1	E. invadens IP1	KB206843:121,752..125,084(+)	serine-threonine protein kinase, putative	3	3	forward	No	0.418	0.527	1.961	0.547	yes	no	-
EIN_209050	EIN_209050-t26_1	E. invadens IP1	KB206207:27,725..28,793(+)	hypothetical protein	3	3	forward	No	1.376	0.432	0.21	0.173	no	no	-
EIN_005680	EIN_005680-t26_1	E. invadens IP1	KB206272:83,039..83,341(-)	lupus la ribonucleoprotein, putative	1	1	reverse	No	269.978	169.927	74.671	95.928	yes	no	-
EIN_282740	EIN_282740-t26_1	E. invadens IP1	KB207030:529,962..530,770(+)	hypothetical protein	3	3	forward	No	0.584	0.063	0.299	0	no	no	-
EIN_169340	EIN_169340-t26_1	E. invadens IP1	KB207112:204,356..205,796(+)	diphthamide biosynthesis protein, putative	3	3	forward	No	4.437	8.764	7.963	14.327	yes	no	-
EIN_355050	EIN_355050-t26_1	E. invadens IP1	KB206862:158,115..158,678(-)	hypothetical protein	1	1	reverse	No	0.991	3.786	2.559	0.76	yes	no	-
EIN_214790	EIN_214790-t26_1	E. invadens IP1	KB206487:2,782..3,643(+)	hypothetical protein	2	2	forward	No	0.672	0.285	0.254	0.311	no	no	-
EIN_073950	EIN_073950-t26_1	E. invadens IP1	KB206336:32,216..32,806(-)	hypothetical protein	1	1	reverse	No	2.378	1.202	1.197	2.733	yes	no	-
EIN_225680	EIN_225680-t26_1	E. invadens IP1	KB206756:463,727..465,290(-)	importin subunit alpha, putative	2	2	reverse	No	4.844	7.309	12.722	3.412	yes	no	-
EIN_176910	EIN_176910-t26_1	E. invadens IP1	KB206248:272,846..274,210(-)	hypothetical protein	2	2	reverse	No	0.022	0	0	0.506	no	no	-
EIN_145790	EIN_145790-t26_1	E. invadens IP1	KB206843:71,145..71,623(-)	inorganic phosphate transporter, putative	2	2	reverse	No	0	0.158	0	1.508	no	no	-
EIN_412790	EIN_412790-t26_1	E. invadens IP1	KB206273:67..1,762(-)	hypothetical protein	1	1	reverse	No	0.033	0	0	0	no	no	-
EIN_455390	EIN_455390-t26_1	E. invadens IP1	KB206589:238,409..239,223(-)	capsular polysaccharide phosphotransferase lcbA, putative	1	1	reverse	No	3.49	0.243	0.524	4.569	yes	no	-
EIN_281390	EIN_281390-t26_1	E. invadens IP1	KB207030:135,590..138,187(-)	AP-3 complex subunit beta, putative	1	1	reverse	No	81.926	100.636	33.392	45.87	yes	no	-
EIN_054940	EIN_054940-t26_1	E. invadens IP1	KB206292:443,079..446,226(-)	guanine nucleotide exchange factor, putative	2	2	reverse	No	6.705	15.767	11.54	7.187	yes	no	-
EIN_529020	EIN_529020-t26_1	E. invadens IP1	KB207063:18,216..18,967(-)	hypothetical protein	2	2	reverse	No	0.099	0.137	0	0.167	no	no	-
EIN_093400	EIN_093400-t26_1	E. invadens IP1	KB206860:60,678..61,549(+)	hypothetical protein	3	3	forward	No	82.113	84.679	71.438	35.559	yes	no	-
EIN_006100	EIN_006100-t26_1	E. invadens IP1	KB206272:116,981..118,326(+)	hypothetical protein	5	5	forward	No	0.088	0.042	0	0.052	no	no	-
EIN_373080	EIN_373080-t26_1	E. invadens IP1	KB207268:21,669..22,816(-)	hypothetical protein	1	1	reverse	No	1.101	1.139	0.703	0.944	yes	no	-
EIN_091170	EIN_091170-t26_1	E. invadens IP1	KB207130:168,038..168,379(-)	protein kinase domain containing protein	1	1	reverse	No	5.362	4.335	0	0.449	yes	no	-
EIN_003450	EIN_003450-t26_1	E. invadens IP1	KB206326:12,515..13,373(+)	protein kinase, putative	2	2	forward	No	0.044	0	0	0	no	no	-
EIN_086000	EIN_086000-t26_1	E. invadens IP1	KB207085:784,039..784,586(-)	60S ribosomal protein L24, putative	2	2	reverse	No	207.418	208.075	110.233	265.741	yes	no	-
EIN_391470	EIN_391470-t26_1	E. invadens IP1	KB206629:256,704..257,006(-)	small nuclear ribonucleoprotein f, putative	2	2	reverse	No	208.663	504.889	496.535	459.346	yes	no	-
EIN_273000	EIN_273000-t26_1	E. invadens IP1	KB206269:736..1,182(+)	hypothetical protein	1	1	forward	No	0	0	0	0	no	no	-
EIN_250770	EIN_250770-t26_1	E. invadens IP1	KB206169:432,274..432,930(-)	hypothetical protein	1	1	reverse	No	0.517	0	1.048	0.852	no	no	-
EIN_409360	EIN_409360-t26_1	E. invadens IP1	KB207048:195,366..196,118(+)	ribonuclease DdI precursor, putative	1	1	forward	No	15.987	7.678	4.385	13.032	yes	no	-
EIN_052240	EIN_052240-t26_1	E. invadens IP1	KB206292:85,296..86,006(-)	hypothetical protein	1	1	reverse	No	62.328	58.281	111.49	122.304	yes	no	-
EIN_059360	EIN_059360-t26_1	E. invadens IP1	KB206292:953,859..954,332(-)	hypothetical protein	1	1	reverse	No	122.245	115.623	286.531	118.886	yes	no	-
EIN_066350	EIN_066350-t26_1	E. invadens IP1	KB207140:281,197..282,313(-)	hypothetical protein	4	4	reverse	No	6.518	4.746	5.448	6.899	yes	no	-
EIN_296830	EIN_296830-t26_1	E. invadens IP1	KB206986:110,916..111,734(+)	hypothetical protein	1	1	forward	No	66.27	188.152	119.288	49.144	yes	no	-
EIN_098620	EIN_098620-t26_1	E. invadens IP1	KB206860:867,842..869,594(-)	hypothetical protein	3	3	reverse	No	0.341	1.012	1.257	0.88	yes	no	-
EIN_309200	EIN_309200-t26_1	E. invadens IP1	KB207092:10,147..10,926(-)	actin, putative	1	1	reverse	No	84.81	0	0	0.017	no	no	-
EIN_233310	EIN_233310-t26_1	E. invadens IP1	KB206644:23,950..25,339(+)	hypothetical protein	2	2	forward	No	0.209	0.032	0	0.063	no	no	-
EIN_470250	EIN_470250-t26_1	E. invadens IP1	KB207240:294,421..296,284(+)	hypothetical protein	2	2	forward	No	1.85	1.519	2.559	1.295	yes	no	-
EIN_314880	EIN_314880-t26_1	E. invadens IP1	KB206890:28,943..30,367(-)	hypothetical protein	1	1	reverse	No	5.197	5.052	7.738	3.947	yes	no	-
EIN_095680	EIN_095680-t26_1	E. invadens IP1	KB206860:386,400..386,834(-)	hypothetical protein	1	1	reverse	No	628.95	2672.31	1765.82	1087.88	yes	no	-
EIN_068280	EIN_068280-t26_1	E. invadens IP1	KB207267:10,543..11,712(+)	protein 2 in picA locus, putative	1	1	forward	No	2.378	2.152	0.688	2.601	yes	no	-
EIN_222030	EIN_222030-t26_1	E. invadens IP1	KB206756:62,494..63,448(+)	hypothetical protein	2	2	forward	No	64.409	31.387	43.06	42.901	yes	no	-
EIN_438390	EIN_438390-t26_1	E. invadens IP1	KB206697:152,857..153,405(+)	hypothetical protein	1	1	forward	No	8.951	3.691	2.2	4.005	yes	no	-
EIN_376600	EIN_376600-t26_1	E. invadens IP1	KB207268:210,497..211,199(-)	hypothetical protein	4	4	reverse	No	26.16	16.358	9.878	30.49	yes	no	-
EIN_502100	EIN_502100-t26_1	E. invadens IP1	KB207167:40,713..41,081(-)	hypothetical protein	1	1	reverse	No	15.766	27.569	13.665	17.728	yes	no	-
EIN_074920	EIN_074920-t26_1	E. invadens IP1	KB207107:16,125..16,427(+)	hypothetical protein	1	1	forward	No	0.396	2.352	3.442	3.401	no	no	-
EIN_042630	EIN_042630-t26_1	E. invadens IP1	KB206189:55,671..56,075(+)	hypothetical protein	1	1	forward	No	0.121	1.002	0.688	0.489	no	no	-
EIN_274250	EIN_274250-t26_1	E. invadens IP1	KB206783:169,486..170,406(-)	hypothetical protein	1	1	reverse	No	0.11	0.105	0	0.305	no	no	-
EIN_491310	EIN_491310-t26_1	E. invadens IP1	KB206684:82,786..83,097(+)	hypothetical protein	1	1	forward	No	64.717	219.212	122.671	122.724	yes	no	-
EIN_097640	EIN_097640-t26_1	E. invadens IP1	KB206860:751,917..757,136(+)	protein serine/threonine kinase, putative	1	1	forward	No	1.332	1.202	0.554	0.76	yes	no	-
EIN_502400	EIN_502400-t26_1	E. invadens IP1	KB207167:80,523..83,333(-)	hypothetical protein	1	1	reverse	No	0.352	0.348	0.599	0.449	yes	no	-
asmbl_8278	-	-	-	-	-	-	-	-	1.233	0.074	0	0.046	no	no	-
EIN_058850	EIN_058850-t26_1	E. invadens IP1	KB206292:904,615..907,234(-)	rap GTPase-activating protein, putative	3	3	reverse	No	1.53	4.503	7.184	3.285	yes	no	-
EIN_146820	EIN_146820-t26_1	E. invadens IP1	KB206347:530..1,414(-)	hypothetical protein	1	1	reverse	No	8.269	0.538	0	0.035	no	no	-
EIN_229340	EIN_229340-t26_1	E. invadens IP1	KB206756:812,056..813,729(-)	hypothetical protein	1	1	reverse	No	0.528	0.77	0.344	0.995	yes	no	-
EIN_159080	EIN_159080-t26_1	E. invadens IP1	KB206725:118..1,261(-)	hypothetical protein	3	3	reverse	No	0.639	0.221	0	0.04	no	no	-
EIN_432320	EIN_432320-t26_1	E. invadens IP1	KB206267:36,932..36,975(-)	Hypothetical protein	1	1	reverse	No	0	0	0	0	no	no	-
EIN_151140	EIN_151140-t26_1	E. invadens IP1	KB206474:185,566..187,817(-)	sodium/sulfate transporter, putative	2	2	reverse	No	2.819	3.617	1.407	3.602	yes	no	-
EIN_168650	EIN_168650-t26_1	E. invadens IP1	KB207112:140,312..142,471(+)	hypothetical protein	1	1	forward	No	0.374	0.074	0	0.265	yes	no	-
EIN_022430	EIN_022430-t26_1	E. invadens IP1	KB206484:715,439..716,143(-)	hypothetical protein	2	2	reverse	No	0.165	3.987	9.19	0.524	yes	no	-
EIN_255600	EIN_255600-t26_1	E. invadens IP1	KB206169:810,429..811,193(+)	hypothetical protein	1	1	forward	No	0	0	0	0	no	no	-
EIN_322140	EIN_322140-t26_1	E. invadens IP1	KB206257:154,402..154,851(+)	hypothetical protein	1	1	forward	No	0	0.137	0	0.081	no	no	-
EIN_484740	EIN_484740-t26_1	E. invadens IP1	KB206670:71,397..72,698(-)	hypothetical protein	1	1	reverse	No	0.077	0.105	0	0.201	no	no	-
EIN_383020	EIN_383020-t26_1	E. invadens IP1	KB206817:100,198..100,773(+)	hypothetical protein	1	1	forward	No	0.132	0	0	0	no	no	-
EIN_095870	EIN_095870-t26_1	E. invadens IP1	KB206860:435,772..436,557(+)	hypothetical protein	1	1	forward	No	5.252	4.693	7.199	9.419	yes	no	-
EIN_018650	EIN_018650-t26_1	E. invadens IP1	KB206484:309,023..310,195(-)	cysteine desulfurase, putative	1	1	reverse	No	126.517	186.95	110.053	83.12	yes	no	-
EIN_075740	EIN_075740-t26_1	E. invadens IP1	KB207107:78,183..80,603(-)	protein kinase, putative	1	1	reverse	No	0.121	0.253	0.15	0.357	no	no	-
EIN_050170	EIN_050170-t26_1	E. invadens IP1	KB206199:1,791..2,381(-)	hypothetical protein	1	1	reverse	No	0.661	0.643	0.404	0.219	no	no	-
EIN_325190	EIN_325190-t26_1	E. invadens IP1	KB206294:8,248..9,707(-)	hypothetical protein	2	2	reverse	No	0.044	0.063	0	0.035	no	no	-
EIN_072060	EIN_072060-t26_1	E. invadens IP1	KB206837:88..457(-)	hypothetical protein	1	1	reverse	No	0	0	0	0	no	no	-
EIN_003440	EIN_003440-t26_1	E. invadens IP1	KB206326:9,661..11,605(-)	hypothetical protein	2	2	reverse	No	0.011	0	0	0.012	no	no	-
EIN_343330	EIN_343330-t26_1	E. invadens IP1	KB206941:2,733..4,766(+)	hypothetical protein	1	1	forward	No	0	0	0.09	0	no	no	-
EIN_289670	EIN_289670-t26_1	E. invadens IP1	KB206938:67,501..68,847(-)	hypothetical protein	1	1	reverse	No	0	0.032	0	0	no	no	-
EIN_498940	EIN_498940-t26_1	E. invadens IP1	KB206184:201,567..202,371(-)	hypothetical protein	2	2	reverse	No	12.32	6.613	13.47	5.184	yes	no	-
EIN_177970	EIN_177970-t26_1	E. invadens IP1	KB206248:379,361..379,996(+)	hypothetical protein	1	1	forward	No	0.055	0	0	0.299	no	no	-
EIN_409350	EIN_409350-t26_1	E. invadens IP1	KB207048:193,641..194,669(+)	hypothetical protein	1	1	forward	No	17.462	13.257	15.027	7.267	yes	no	-
EIN_488980	EIN_488980-t26_1	E. invadens IP1	KB206190:9,784..10,462(-)	hypothetical protein	2	2	reverse	No	0	0	0.389	0	no	no	-
EIN_016050	EIN_016050-t26_1	E. invadens IP1	KB206484:77,597..79,220(+)	M protein, serotype 5 precursor, putative	1	1	forward	No	2.29	2.32	4.775	8.067	yes	no	-
EIN_031400	EIN_031400-t26_1	E. invadens IP1	KB206969:82,326..82,826(-)	hypothetical protein	1	1	reverse	No	3.094	1.297	2.514	8.337	yes	no	-
EIN_178230	EIN_178230-t26_1	E. invadens IP1	KB206248:391,853..392,797(-)	hypothetical protein	1	1	reverse	No	1.817	0.053	0	0.386	no	no	-
EIN_114160	EIN_114160-t26_1	E. invadens IP1	KB207005:242,243..243,291(-)	hypothetical protein	2	2	reverse	No	3.138	2.668	0.239	3.993	yes	no	-
EIN_274140	EIN_274140-t26_1	E. invadens IP1	KB206783:138,882..140,057(+)	hypothetical protein	1	1	forward	No	0.11	2.331	2.919	1.421	yes	no	-
EIN_320600	EIN_320600-t26_1	E. invadens IP1	KB206890:277,992..278,624(-)	hypothetical protein	1	1	reverse	No	130.447	37.715	62.742	34.845	yes	no	-
EIN_202770	EIN_202770-t26_1	E. invadens IP1	KB207122:14,180..14,542(-)	profilin, putative	1	1	reverse	No	1.123	0.812	0.823	0	no	no	-
EIN_056730	EIN_056730-t26_1	E. invadens IP1	KB206292:620,659..622,056(-)	hypothetical protein	1	1	reverse	No	18.387	27.39	21.882	9.177	yes	no	-
EIN_369650	EIN_369650-t26_1	E. invadens IP1	KB206332:99,280..100,413(+)	actin, putative	1	1	forward	No	32.27	23.825	35.742	76.532	yes	no	-
EIN_109770	EIN_109770-t26_1	E. invadens IP1	KB207005:3,315..3,732(-)	heat shock transcription factor, putative	2	2	reverse	No	44.26	1.825	3.667	26.422	yes	no	-
EIN_222370	EIN_222370-t26_1	E. invadens IP1	KB206756:129,407..131,140(-)	hypothetical protein	1	1	reverse	No	0.672	0.443	0.449	1.254	yes	no	-
EIN_169360	EIN_169360-t26_1	E. invadens IP1	KB207112:207,695..208,148(+)	hypothetical protein	2	2	forward	No	12.452	5.969	3.622	7.302	yes	no	-
EIN_206080	EIN_206080-t26_1	E. invadens IP1	KB206455:56,506..57,057(-)	zinc finger protein cchc domain containing protein, putative	1	1	reverse	No	108.405	53.661	70.121	47.101	yes	no	-
EIN_114440	EIN_114440-t26_1	E. invadens IP1	KB207005:271,031..271,366(-)	hypothetical protein	1	1	reverse	No	0	0	0	0	no	no	-
EIN_145530	EIN_145530-t26_1	E. invadens IP1	KB206843:45,120..46,238(+)	hypothetical protein	1	1	forward	No	0.253	0.411	1.931	0.15	no	no	-
EIN_328710	EIN_328710-t26_1	E. invadens IP1	KB207015:448,854..449,570(-)	hypothetical protein	1	1	reverse	No	0	0	0	0.293	no	no	-
EIN_282580	EIN_282580-t26_1	E. invadens IP1	KB207030:488,891..489,391(-)	hypothetical protein	1	1	reverse	No	0.088	0	0	0	no	no	-
EIN_252640	EIN_252640-t26_1	E. invadens IP1	KB206169:584,405..585,196(-)	splicing factor U2AF 35 kDa subunit, putative	1	1	reverse	No	11.704	14.765	13.994	12.515	yes	no	-
EIN_430470	EIN_430470-t26_1	E. invadens IP1	KB206168:375,465..376,190(+)	hypothetical protein	1	1	forward	No	5.901	1.181	0.913	2.486	yes	no	-
asmbl_8616	-	-	-	-	-	-	-	-	36.586	51.246	101.492	46.341	yes	no	-
EIN_056400	EIN_056400-t26_1	E. invadens IP1	KB206292:580,099..581,806(+)	hypothetical protein	3	3	forward	No	8.147	8.311	32.239	8.769	yes	no	-
EIN_305910	EIN_305910-t26_1	E. invadens IP1	KB206936:40,824..41,784(-)	hypothetical protein	1	1	reverse	No	4.206	1.561	0.434	0.99	yes	no	-
EIN_347030	EIN_347030-t26_1	E. invadens IP1	KB207186:144,475..145,548(-)	hypothetical protein	1	1	reverse	No	1.784	0.728	0.374	0.23	yes	no	-
EIN_206330	EIN_206330-t26_1	E. invadens IP1	KB206455:81,277..82,772(-)	protein PNS1, putative	2	2	reverse	No	8.929	6.001	4.954	4.787	yes	no	-
EIN_404470	EIN_404470-t26_1	E. invadens IP1	KB206537:163,730..165,127(-)	hypothetical protein	2	2	reverse	No	3.523	2.995	4.191	8.458	yes	no	-
EIN_247150	EIN_247150-t26_1	E. invadens IP1	KB206169:128,938..130,272(-)	protein BFR2, putative	2	2	reverse	No	20.567	7.984	15.97	19.465	yes	no	-
EIN_086030	EIN_086030-t26_1	E. invadens IP1	KB207085:788,178..790,193(-)	hypothetical protein	1	1	reverse	No	4.426	6.898	4.909	14.379	yes	no	-
EIN_217910	EIN_217910-t26_1	E. invadens IP1	KB206139:33,724..34,460(-)	hypothetical protein	2	2	reverse	No	2.18	1.266	6.586	2.768	yes	no	-
EIN_303700	EIN_303700-t26_1	E. invadens IP1	KB206545:56,099..61,333(-)	protein serine/threonine kinase, putative	2	2	reverse	No	0.055	0.084	0.12	0.035	no	no	-
EIN_357250	EIN_357250-t26_1	E. invadens IP1	KB206687:39,770..40,807(+)	serine/threonine protein kinase HT1, putative	1	1	forward	No	1.519	0.664	0.195	0.052	no	no	-
EIN_056300	EIN_056300-t26_1	E. invadens IP1	KB206292:562,894..563,474(-)	hypothetical protein	2	2	reverse	No	48.929	41.923	45.725	62.757	yes	no	-
EIN_116470	EIN_116470-t26_1	E. invadens IP1	KB206203:75,910..77,327(+)	hypothetical protein	2	2	forward	No	0.033	0	0	0	no	no	-
EIN_398770	EIN_398770-t26_1	E. invadens IP1	KB206411:211,724..212,143(+)	40S ribosomal protein S12, putative	1	1	forward	No	932.145	1498.5	554.532	408.695	yes	no	-
EIN_015150	EIN_015150-t26_1	E. invadens IP1	KB206484:26,610..27,761(-)	hypothetical protein	1	1	reverse	No	0.033	1.097	1.751	1.83	yes	no	-
EIN_302440	EIN_302440-t26_1	E. invadens IP1	KB206538:203,103..204,377(-)	serine/threonine protein kinase HT1, putative	1	1	reverse	No	0.022	0.169	0	0.04	no	no	-
EIN_175870	EIN_175870-t26_1	E. invadens IP1	KB206248:92,542..93,951(-)	cleavage and polyadenylation specificity factor, putative	1	1	reverse	No	0.76	1.181	0	2.232	yes	no	-
EIN_133420	EIN_133420-t26_1	E. invadens IP1	KB206945:35,407..37,627(+)	hypothetical protein	2	2	forward	No	1.949	5.01	3.502	3.027	yes	no	-
EIN_028730	EIN_028730-t26_1	E. invadens IP1	KB206872:35,158..35,547(-)	hypothetical protein	1	1	reverse	No	0.374	0	0	0.524	no	no	-
EIN_096550	EIN_096550-t26_1	E. invadens IP1	KB206860:575,815..576,435(+)	40S ribosomal protein S7, putative	1	1	forward	No	394.215	727.813	419.574	479.03	yes	no	-
EIN_097350	EIN_097350-t26_1	E. invadens IP1	KB206860:702,657..703,685(+)	UDP-glucose 4-epimerase, putative	1	1	forward	No	46.969	28.202	20.265	31.922	yes	no	-
EIN_018710	EIN_018710-t26_1	E. invadens IP1	KB206484:320,667..322,177(-)	importin subunit alpha-4, putative	2	2	reverse	No	4.745	1.677	0.419	3.05	yes	no	-
asmbl_8378	-	-	-	-	-	-	-	-	0.551	0.77	1.003	6.03	no	no	-
EIN_425480	EIN_425480-t26_1	E. invadens IP1	KB206573:217,068..217,700(+)	hypothetical protein	1	1	forward	No	0.275	0.211	0	0.167	no	no	-
EIN_522060	EIN_522060-t26_1	E. invadens IP1	KB206450:256,749..258,104(+)	myosin heavy chain, embryonic smooth muscle isoform, putative	3	3	forward	No	0	0.042	0.18	0.443	no	no	-
EIN_410550	EIN_410550-t26_1	E. invadens IP1	KB206788:9,175..10,580(+)	hypothetical protein	3	3	forward	No	9.193	2.995	3.457	2.837	yes	no	-
EIN_060140	EIN_060140-t26_1	E. invadens IP1	KB206292:1,060,715..1,061,608(+)	hypothetical protein	2	2	forward	No	6.969	4.24	1.601	3.401	yes	no	-
EIN_130980	EIN_130980-t26_1	E. invadens IP1	KB206244:46,462..47,556(+)	hypothetical protein	3	3	forward	No	12.045	40.552	22.825	9.689	yes	no	-
EIN_184340	EIN_184340-t26_1	E. invadens IP1	KB206248:832,844..834,484(-)	hypothetical protein	3	3	reverse	No	0	0.053	0	2.785	no	no	-
EIN_064440	EIN_064440-t26_1	E. invadens IP1	KB207140:32,491..33,366(-)	hypothetical protein	1	1	reverse	No	0.198	0.169	0	6.979	no	no	-
EIN_193570	EIN_193570-t26_1	E. invadens IP1	KB206707:91,803..93,713(-)	hypothetical protein	1	1	reverse	No	75.353	142.084	65.721	103.103	yes	no	-
EIN_052250	EIN_052250-t26_1	E. invadens IP1	KB206292:86,173..88,215(+)	hypothetical protein	1	1	forward	No	14.522	11.949	4.191	4.563	yes	no	-
EIN_291300	EIN_291300-t26_1	E. invadens IP1	KB206397:65,997..71,792(-)	protein serine/threonine kinase, putative	3	3	reverse	No	27.944	15.082	46.757	15.57	yes	no	-
EIN_188160	EIN_188160-t26_1	E. invadens IP1	KB206371:16,385..17,001(-)	hypothetical protein	1	1	reverse	No	14.357	18.541	8.681	4.632	yes	no	-
EIN_358530	EIN_358530-t26_1	E. invadens IP1	KB207101:14,932..15,573(-)	hypothetical protein	1	1	reverse	No	32.028	0.57	0	0.339	no	no	-
EIN_498250	EIN_498250-t26_1	E. invadens IP1	KB206184:116,933..118,357(-)	vacuolar sorting protein (VPS9) domain containing protein	2	2	reverse	No	0.044	0.095	0.299	3.354	no	no	-
EIN_510190	EIN_510190-t26_1	E. invadens IP1	KB206514:13,931..15,410(-)	hypothetical protein	3	3	reverse	No	0.033	0.042	0	0	no	no	-
EIN_486940	EIN_486940-t26_1	E. invadens IP1	KB206670:308,100..309,656(+)	1-O-acylceramide synthase precursor, putative	4	4	forward	No	0	0	0	0.247	no	no	-
EIN_410340	EIN_410340-t26_1	E. invadens IP1	KB207048:319,663..321,603(-)	hypothetical protein	3	3	reverse	No	1.674	1.023	1.048	2.986	yes	no	-
EIN_453130	EIN_453130-t26_1	E. invadens IP1	KB206589:37,258..37,918(-)	hypothetical protein	1	1	reverse	No	149.384	242.056	92.392	218.278	yes	no	-
EIN_327050	EIN_327050-t26_1	E. invadens IP1	KB207015:55,908..57,794(-)	hypothetical protein	1	1	reverse	No	5.274	0.116	0	0.144	no	no	-
EIN_309190	EIN_309190-t26_1	E. invadens IP1	KB207092:8,686..9,945(+)	NAD-dependent deacetylase, putative	2	2	forward	No	8.048	16.738	12.722	6.358	yes	no	-
EIN_275960	EIN_275960-t26_1	E. invadens IP1	KB206364:10,035..10,496(-)	hypothetical protein	2	2	reverse	No	0.121	0.538	0.748	0.42	no	no	-
EIN_523460	EIN_523460-t26_1	E. invadens IP1	KB206368:43,546..43,872(-)	hypothetical protein	1	1	reverse	No	185.541	168.177	240.597	81.394	yes	no	-
EIN_516050	EIN_516050-t26_1	E. invadens IP1	KB207014:38,621..39,172(-)	hypothetical protein	1	1	reverse	No	1.453	1.424	0	0.362	no	no	-
EIN_416970	EIN_416970-t26_1	E. invadens IP1	KB207254:28,924..30,798(+)	actin binding protein, putative	1	1	forward	No	34.384	51.9	27.061	26.191	yes	no	-
EIN_096020	EIN_096020-t26_1	E. invadens IP1	KB206860:464,764..465,555(-)	hypothetical protein	1	1	reverse	No	12.562	20.534	33.481	20.472	yes	no	-
EIN_300150	EIN_300150-t26_1	E. invadens IP1	KB206538:67,224..67,748(-)	hypothetical protein	1	1	reverse	No	0.672	0.327	0	0.437	no	no	-
EIN_524360	EIN_524360-t26_1	E. invadens IP1	KB206368:180,204..180,581(+)	hypothetical protein	1	1	forward	No	2.081	1.508	1.542	3.964	no	no	-
EIN_039570	EIN_039570-t26_1	E. invadens IP1	KB207071:15,333..20,423(+)	protein serine/threonine kinase, putative	1	1	forward	No	0.925	0.084	0.105	0.915	yes	no	-
EIN_179130	EIN_179130-t26_1	E. invadens IP1	KB206248:451,053..453,374(-)	hypothetical protein	2	2	reverse	No	6.771	13.964	18.125	5.483	yes	no	-
EIN_004330	EIN_004330-t26_1	E. invadens IP1	KB206977:34,678..35,961(+)	replication-associated protein, putative	1	1	forward	No	1.145	1.276	1.242	0.127	yes	no	-
EIN_024620	EIN_024620-t26_1	E. invadens IP1	KB206484:908,999..909,721(+)	hypothetical protein	1	1	forward	No	0	0	0	0	no	no	-
EIN_215070	EIN_215070-t26_1	E. invadens IP1	KB206487:41,449..42,099(-)	hypothetical protein	1	1	reverse	No	9.711	2.9	2.11	4.592	yes	no	-
asmbl_8644	-	-	-	-	-	-	-	-	6.507	3.375	1.257	5.207	yes	no	-
EIN_200810	EIN_200810-t26_1	E. invadens IP1	KB207244:22,414..22,932(-)	hypothetical protein	1	1	reverse	No	0	0	0	0	no	no	-
EIN_313300	EIN_313300-t26_1	E. invadens IP1	KB206312:87,372..90,275(-)	protein phosphatase 2C, putative	2	2	reverse	No	3.215	3.586	1.527	2.376	yes	no	-
EIN_061150	EIN_061150-t26_1	E. invadens IP1	KB206292:1,154,350..1,155,843(-)	hypothetical protein	1	1	reverse	No	2.213	0.116	0.913	2.434	yes	no	-
EIN_155620	EIN_155620-t26_1	E. invadens IP1	KB206474:650,175..651,039(+)	ADP-ribosylation factor GTPase-activating protein, putative	2	2	forward	No	11.406	15.472	24.531	27.699	yes	no	-
EIN_370100	EIN_370100-t26_1	E. invadens IP1	KB206332:163,655..164,788(-)	actin, putative	1	1	reverse	No	29.87	29.024	36.804	106.331	yes	no	-
EIN_523680	EIN_523680-t26_1	E. invadens IP1	KB206368:66,888..67,928(+)	hypothetical protein	1	1	forward	No	18.387	24.342	60.901	11.502	yes	no	-
EIN_508690	EIN_508690-t26_1	E. invadens IP1	KB206320:269,001..270,470(-)	hypothetical protein	3	3	reverse	No	0.077	0.105	0.15	0.104	no	no	-
EIN_044330	EIN_044330-t26_1	E. invadens IP1	KB206902:179,135..180,046(+)	calmodulin, putative	1	1	forward	No	6.463	2.236	2.08	5.495	yes	no	-
EIN_418870	EIN_418870-t26_1	E. invadens IP1	KB206772:196,088..196,572(-)	hypothetical protein	2	2	reverse	No	0	0	0	0	no	no	-
EIN_150840	EIN_150840-t26_1	E. invadens IP1	KB206474:141,842..142,580(-)	hypothetical protein	2	2	reverse	No	0.11	0	0	0.046	no	no	-
EIN_418080	EIN_418080-t26_1	E. invadens IP1	KB206772:68,482..69,627(+)	hypothetical protein	1	1	forward	No	61.249	47.502	80.478	16.473	yes	no	-
EIN_040830	EIN_040830-t26_1	E. invadens IP1	KB207071:109,167..109,876(-)	hypothetical protein	2	2	reverse	No	1.453	1.076	0.674	0.184	no	no	-
EIN_299550	EIN_299550-t26_1	E. invadens IP1	KB206538:19,061..23,143(+)	protein serine/threonine kinase, putative	1	1	forward	No	0.099	0.2	0.06	0.023	no	no	-
EIN_345850	EIN_345850-t26_1	E. invadens IP1	KB207186:28,372..29,556(+)	S-adenosylmethionine synthetase, putative	1	1	forward	No	238.236	208.634	851.181	353.142	yes	no	-
EIN_280260	EIN_280260-t26_1	E. invadens IP1	KB206481:55,730..56,022(-)	hypothetical protein	1	1	reverse	No	0	0	0	2.198	no	no	-
EIN_176880	EIN_176880-t26_1	E. invadens IP1	KB206248:265,107..267,430(+)	hypothetical protein	3	3	forward	No	6.76	2.805	4.116	6.887	yes	no	-
EIN_312220	EIN_312220-t26_1	E. invadens IP1	KB206934:3..1,246(-)	hypothetical protein	1	1	reverse	No	0.022	0	0	0.046	no	no	-
EIN_451770	EIN_451770-t26_1	E. invadens IP1	KB206463:109,829..111,970(-)	hypothetical protein	1	1	reverse	No	0.76	0.39	0.18	0.15	yes	no	-
EIN_164780	EIN_164780-t26_1	E. invadens IP1	KB206683:91,328..92,692(-)	hypothetical protein	1	1	reverse	No	0.022	0.127	0.284	0.173	no	no	-
EIN_152720	EIN_152720-t26_1	E. invadens IP1	KB206474:301,739..302,155(+)	hypothetical protein	1	1	forward	No	45.516	33.243	16.494	47.602	yes	no	-
EIN_291130	EIN_291130-t26_1	E. invadens IP1	KB206397:32,092..32,629(+)	protein serine/threonine kinase, putative	3	3	forward	No	0	0	0	0.098	no	no	-
EIN_097400	EIN_097400-t26_1	E. invadens IP1	KB206860:715,202..716,245(+)	hypothetical protein	1	1	forward	No	2.29	2.521	3.936	5.288	yes	no	-
EIN_045770	EIN_045770-t26_1	E. invadens IP1	KB206664:40,256..41,391(-)	leucine rich repeat containing protein BspA family protein	2	2	reverse	No	2.026	1.972	0	0.213	yes	no	-
EIN_467870	EIN_467870-t26_1	E. invadens IP1	KB207240:71,706..76,064(-)	guanyl-nucleotide exchange factor, putative	2	2	reverse	No	1.883	2.531	4.625	3.775	yes	no	-
EIN_097180	EIN_097180-t26_1	E. invadens IP1	KB206860:679,049..679,771(+)	hypothetical protein	1	1	forward	No	20.027	8.596	7.992	5.201	yes	no	-
EIN_154400	EIN_154400-t26_1	E. invadens IP1	KB206474:511,126..511,980(-)	GTP-binding protein yptV5, putative	4	4	reverse	No	21.558	11.728	51.203	29.891	yes	no	-
EIN_294100	EIN_294100-t26_1	E. invadens IP1	KB206482:18,671..19,582(-)	ribonuclease DdI precursor, putative	1	1	reverse	No	0.308	0	0	0	no	no	-
EIN_428580	EIN_428580-t26_1	E. invadens IP1	KB206168:83,759..85,400(+)	hypothetical protein	3	3	forward	No	0.143	0	0.15	0.052	no	no	-
EIN_478490	EIN_478490-t26_1	E. invadens IP1	KB206742:34,953..35,294(+)	hypothetical protein	1	1	forward	No	0.154	0	0	0	no	no	-
EIN_367130	EIN_367130-t26_1	E. invadens IP1	KB206906:4,627..6,230(-)	hypothetical protein	1	1	reverse	No	0.683	0.148	0	0.322	yes	no	-
EIN_315030	EIN_315030-t26_1	E. invadens IP1	KB206890:41,271..41,906(-)	hypothetical protein	1	1	reverse	No	1.563	0.833	0.718	1.83	yes	no	-
EIN_230530	EIN_230530-t26_1	E. invadens IP1	KB206756:911,766..912,256(+)	hypothetical protein	1	1	forward	No	3.611	0.485	0	4.229	yes	no	-
EIN_107160	EIN_107160-t26_1	E. invadens IP1	KB206512:54,667..55,482(+)	hypothetical protein	1	1	forward	No	0.099	0.074	0	0.132	no	no	-
EIN_381510	EIN_381510-t26_1	E. invadens IP1	KB206395:276,965..278,947(+)	F-box/LRR-repeat protein, putative	1	1	forward	No	11.792	8.1	8.456	6.939	yes	no	-
EIN_055910	EIN_055910-t26_1	E. invadens IP1	KB206292:533,775..535,538(-)	serine/threonine protein kinase SAPK9, putative	1	1	reverse	No	2.103	8.954	8.846	6.203	yes	no	-
EIN_340290	EIN_340290-t26_1	E. invadens IP1	KB206175:52,414..55,683(-)	serine-threonine protein kinase, putative	1	1	reverse	No	0.077	0.158	0.12	0.023	no	no	-
EIN_034170	EIN_034170-t26_1	E. invadens IP1	KB206969:236,650..239,106(+)	hypothetical protein	1	1	forward	No	1.222	1.624	0.988	0.926	yes	no	-
EIN_359140	EIN_359140-t26_1	E. invadens IP1	KB206483:11,065..12,204(-)	hypothetical protein	1	1	reverse	No	0.903	0.77	1.601	0.38	yes	no	-
EIN_127830	EIN_127830-t26_1	E. invadens IP1	KB206458:13,080..13,805(+)	metal resistance protein ycf1, putative	1	1	forward	No	0.264	0.074	1.841	0.529	no	no	-
EIN_528980	EIN_528980-t26_1	E. invadens IP1	KB207063:9,709..10,101(+)	hypothetical protein	1	1	forward	No	0.242	0	0	0.104	no	no	-
EIN_380030	EIN_380030-t26_1	E. invadens IP1	KB206395:119,854..120,905(+)	zinc finger protein DHHC domain containing protein, putative	3	3	forward	No	4.811	0.633	0.239	2.232	yes	no	-
EIN_450900	EIN_450900-t26_1	E. invadens IP1	KB206463:1,569..1,898(-)	hypothetical protein	2	2	reverse	No	0	0	0	0	no	no	-
EIN_396000	EIN_396000-t26_1	E. invadens IP1	KB207060:26,906..26,946(-)	Hypothetical protein	1	1	reverse	No	0	0	0	0	no	no	-
EIN_309330	EIN_309330-t26_1	E. invadens IP1	KB207092:14,649..15,765(-)	hypothetical protein	2	2	reverse	No	3.039	2.067	3.023	4.868	yes	no	-
EIN_253500	EIN_253500-t26_1	E. invadens IP1	KB206169:687,166..687,829(+)	hypothetical protein	3	3	forward	No	48.742	147.474	222.262	68.206	yes	no	-
EIN_517030	EIN_517030-t26_1	E. invadens IP1	KB206909:15,369..18,284(-)	hypothetical protein	1	1	reverse	No	0.022	0.011	0	0.017	no	no	-
EIN_141400	EIN_141400-t26_1	E. invadens IP1	KB206149:13,525..14,706(-)	hypothetical protein	1	1	reverse	No	0.088	0.148	0	0.253	no	no	-
asmbl_8406	-	-	-	-	-	-	-	-	5.439	0.105	0	0.132	no	no	-
EIN_060680	EIN_060680-t26_1	E. invadens IP1	KB206292:1,104,625..1,105,701(+)	hypothetical protein	3	3	forward	No	5.274	2.025	1.811	7.607	yes	no	-
EIN_410740	EIN_410740-t26_1	E. invadens IP1	KB206788:29,561..31,303(-)	uridine cytidine kinase I, putative	1	1	reverse	No	9.05	15.725	16.254	20.438	yes	no	-
EIN_168270	EIN_168270-t26_1	E. invadens IP1	KB207112:117,539..118,174(-)	hypothetical protein	1	1	reverse	No	1.563	0.337	0	2.273	yes	no	-
EIN_150760	EIN_150760-t26_1	E. invadens IP1	KB206474:132,668..133,468(-)	hypothetical protein	1	1	reverse	No	0.132	0.063	0	0	no	no	-
EIN_222220	EIN_222220-t26_1	E. invadens IP1	KB206756:87,955..90,939(+)	guanine nucleotide exchange factor, putative	1	1	forward	No	0.98	0.991	1.123	3.257	yes	no	-
EIN_273510	EIN_273510-t26_1	E. invadens IP1	KB206783:71,814..72,100(+)	hypothetical protein	1	1	forward	No	9.072	0	0	1.536	no	no	-
EIN_281130	EIN_281130-t26_1	E. invadens IP1	KB207030:35,570..36,220(+)	hypothetical protein	1	1	forward	No	1.685	1.93	3.862	2.204	yes	no	-
EIN_263410	EIN_263410-t26_1	E. invadens IP1	KB206296:27,549..30,041(+)	protein serine/threonine kinase, putative	1	1	forward	No	0.132	0.137	0.075	0.012	no	no	-
EIN_430850	EIN_430850-t26_1	E. invadens IP1	KB206168:457,296..458,099(-)	RING finger protein, putative	1	1	reverse	No	8.423	8.458	14.009	19.793	yes	no	-
EIN_436870	EIN_436870-t26_1	E. invadens IP1	KB206697:64,238..64,741(-)	hypothetical protein	1	1	reverse	No	0.088	0	0	0.069	no	no	-
EIN_018380	EIN_018380-t26_1	E. invadens IP1	KB206484:282,836..283,306(-)	hypothetical protein	1	1	reverse	No	0.187	2.067	0	3.665	yes	no	-
EIN_249240	EIN_249240-t26_1	E. invadens IP1	KB206169:302,360..307,444(+)	villin, putative	1	1	forward	No	3.964	6.75	10.821	6.674	yes	no	-
EIN_529000	EIN_529000-t26_1	E. invadens IP1	KB207063:14,747..15,313(+)	hypothetical protein	1	1	forward	No	0	0.095	0	0.115	no	no	-
EIN_370970	EIN_370970-t26_1	E. invadens IP1	KB206332:271,986..274,493(+)	hypothetical protein	1	1	forward	No	2.312	5.6	6.87	4.12	yes	no	-
EIN_223740	EIN_223740-t26_1	E. invadens IP1	KB206756:280,182..281,421(+)	splicing factor, arginine/serine-rich, putative	3	3	forward	No	137.339	71.981	116.1	42.348	yes	no	-
EIN_378530	EIN_378530-t26_1	E. invadens IP1	KB207268:319,548..319,856(-)	N-acetyltransferase separation anxiety, putative	1	1	reverse	No	9.48	7.594	5.523	0.65	yes	no	-
EIN_465520	EIN_465520-t26_1	E. invadens IP1	KB207056:49,844..52,545(-)	hypothetical protein	3	3	reverse	No	0	0	0	0	no	no	-
EIN_507750	EIN_507750-t26_1	E. invadens IP1	KB206320:152,696..154,105(-)	capsular polysaccharide phosphotransferase cps12A, putative	1	1	reverse	No	0.231	0.19	0.135	0.017	no	no	-
EIN_443530	EIN_443530-t26_1	E. invadens IP1	KB206373:114,265..114,742(-)	hypothetical protein	2	2	reverse	No	0	0.158	0	0.374	no	no	-
EIN_392300	EIN_392300-t26_1	E. invadens IP1	KB206585:32,970..33,508(+)	actin, putative	3	3	forward	No	7.85	6.17	4.445	2.313	yes	no	-
EIN_480630	EIN_480630-t26_1	E. invadens IP1	KB206475:30,814..32,283(+)	hypothetical protein	1	1	forward	No	0	3.607	2.664	1.134	yes	no	-
EIN_299230	EIN_299230-t26_1	E. invadens IP1	KB206880:133..963(-)	hypothetical protein	1	1	reverse	No	0.374	0	0	0.88	no	no	-
EIN_478910	EIN_478910-t26_1	E. invadens IP1	KB206742:42,588..43,286(-)	leucine rich repeat containing protein BspA family protein	1	1	reverse	No	0.969	0	0	0.259	no	no	-
EIN_162140	EIN_162140-t26_1	E. invadens IP1	KB206960:174,074..175,561(-)	oligosaccharide translocation protein rft1, putative	1	1	reverse	No	110.794	62.963	73.219	32.129	yes	no	-
EIN_498610	EIN_498610-t26_1	E. invadens IP1	KB206184:169,640..170,111(-)	Ras family protein	2	2	reverse	No	231.167	267.79	176.148	83.189	yes	no	-
EIN_397200	EIN_397200-t26_1	E. invadens IP1	KB206411:61,735..62,412(-)	hypothetical protein	1	1	reverse	No	1.321	2.204	4.011	2.221	yes	no	-
EIN_002150	EIN_002150-t26_1	E. invadens IP1	KB207266:85,623..86,195(-)	hypothetical protein	1	1	reverse	No	1.729	1.93	0.419	2.169	yes	no	-
EIN_138230	EIN_138230-t26_1	E. invadens IP1	KB206440:113,622..114,008(-)	hypothetical protein	1	1	reverse	No	0	0	0	0	no	no	-
EIN_419730	EIN_419730-t26_1	E. invadens IP1	KB206772:289,735..292,860(-)	serine-threonine protein kinase, putative	3	3	reverse	No	0.088	0.105	0.135	0.035	no	no	-
EIN_468280	EIN_468280-t26_1	E. invadens IP1	KB207240:112,262..114,913(+)	pre-mRNA splicing factor, putative	1	1	forward	No	6.54	11.359	13.096	2.98	yes	no	-
EIN_408530	EIN_408530-t26_1	E. invadens IP1	KB207048:102,699..103,028(+)	hypothetical protein	2	2	forward	No	5.549	6.919	30.608	23.533	yes	no	-
EIN_521290	EIN_521290-t26_1	E. invadens IP1	KB206450:191,097..191,498(+)	hypothetical protein	1	1	forward	No	5.406	8.944	0.703	0.794	yes	no	-
EIN_273240	EIN_273240-t26_1	E. invadens IP1	KB206783:29,559..30,515(-)	M protein, serotype 24 precursor, putative	1	1	reverse	No	0.716	0	0	1.082	yes	no	-
EIN_397220	EIN_397220-t26_1	E. invadens IP1	KB206411:68,162..68,800(-)	hypothetical protein	1	1	reverse	No	18.706	8.585	9.369	22.578	yes	no	-
EIN_052680	EIN_052680-t26_1	E. invadens IP1	KB206292:157,635..158,366(+)	hypothetical protein	1	1	forward	No	145.058	156.364	138.641	236.011	yes	no	-
EIN_056950	EIN_056950-t26_1	E. invadens IP1	KB206292:653,246..653,677(-)	hypothetical protein	1	1	reverse	No	5.758	1.044	0	5.351	yes	no	-
EIN_089870	EIN_089870-t26_1	E. invadens IP1	KB207130:70,175..71,006(-)	tyrosine kinase, putative	2	2	reverse	No	0	0	0	0	no	no	-
EIN_420710	EIN_420710-t26_1	E. invadens IP1	KB206577:18,064..19,125(+)	hypothetical protein	1	1	forward	No	0	0	0	0	no	no	-
EIN_360370	EIN_360370-t26_1	E. invadens IP1	KB206483:213,245..213,997(+)	glyceraldehyde-3-phosphate dehydrogenase, putative	1	1	forward	No	1.288	0.643	0.419	0.311	no	no	-
EIN_027460	EIN_027460-t26_1	E. invadens IP1	KB206484:1,163,594..1,164,977(-)	hypothetical protein	3	3	reverse	No	0	0	0	0	no	no	-
EIN_064310	EIN_064310-t26_1	E. invadens IP1	KB207140:28,678..29,015(+)	lsm1, putative	2	2	forward	No	6.738	10.789	9.1	3.705	yes	no	-
EIN_007460	EIN_007460-t26_1	E. invadens IP1	KB206845:1,439..2,693(-)	hypothetical protein	1	1	reverse	No	0	0	0	0	no	no	-
EIN_291150	EIN_291150-t26_1	E. invadens IP1	KB206397:42,062..42,910(+)	hypothetical protein	1	1	forward	No	1.123	0.622	0	1.018	yes	no	-
EIN_364140	EIN_364140-t26_1	E. invadens IP1	KB206483:447,314..450,034(-)	hypothetical protein	1	1	reverse	No	0	0	0	0.012	no	no	-
EIN_428080	EIN_428080-t26_1	E. invadens IP1	KB206168:48,570..50,737(-)	dynamin, putative	2	2	reverse	No	76.751	219.855	78.113	133.121	yes	no	-
EIN_476550	EIN_476550-t26_1	E. invadens IP1	KB206689:341,145..342,081(+)	hypothetical protein	2	2	forward	No	2.048	1.266	0	0.104	yes	no	-
EIN_148440	EIN_148440-t26_1	E. invadens IP1	KB207051:14,630..15,214(-)	hypothetical protein	2	2	reverse	No	0.705	0.2	0.823	0	no	no	-
EIN_359860	EIN_359860-t26_1	E. invadens IP1	KB206483:160,747..162,645(+)	hypothetical protein	1	1	forward	No	0.044	0.179	0	0.109	no	no	-
EIN_087840	EIN_087840-t26_1	E. invadens IP1	KB207085:1,001,854..1,002,309(-)	hypothetical protein	2	2	reverse	No	2.268	34.656	48.628	8.913	yes	no	-
EIN_428970	EIN_428970-t26_1	E. invadens IP1	KB206168:108,818..109,801(-)	hypothetical protein	1	1	reverse	No	707.187	584.558	766.617	298.975	yes	no	-
EIN_390480	EIN_390480-t26_1	E. invadens IP1	KB206629:138,788..139,933(-)	hypothetical protein	1	1	reverse	No	0.749	0	0	1.053	yes	no	-
EIN_475620	EIN_475620-t26_1	E. invadens IP1	KB206689:196,783..198,420(-)	uridine cytidine kinase I, putative	1	1	reverse	No	39.967	61.645	22.017	17.014	yes	no	-
EIN_104530	EIN_104530-t26_1	E. invadens IP1	KB206702:29,228..29,797(+)	hypothetical protein	1	1	forward	No	0.628	0.39	1.257	0.633	no	no	-
EIN_332260	EIN_332260-t26_1	E. invadens IP1	KB207042:43,336..47,547(-)	protein serine/threonine kinase, putative	1	1	reverse	No	0.121	0.084	0	0.012	no	no	-
EIN_405130	EIN_405130-t26_1	E. invadens IP1	KB206537:272,854..273,663(-)	ariadne RING finger, putative	1	1	reverse	No	28.296	69.671	47.251	18.637	yes	no	-
EIN_302450	EIN_302450-t26_1	E. invadens IP1	KB206538:204,529..205,011(-)	protein kinase domain containing protein	1	1	reverse	No	0	0	0	0	no	no	-
EIN_321600	EIN_321600-t26_1	E. invadens IP1	KB206257:100,996..101,535(+)	hypothetical protein	1	1	forward	No	10.36	17.739	4.52	4.85	yes	no	-
EIN_019290	EIN_019290-t26_1	E. invadens IP1	KB206484:369,084..369,506(-)	hypothetical protein	1	1	reverse	No	15.91	25.333	26.447	40.582	yes	no	-
EIN_415370	EIN_415370-t26_1	E. invadens IP1	KB206790:3,662..4,155(+)	Hypothetical protein	3	3	forward	No	0	0	0	0	no	no	-
EIN_363920	EIN_363920-t26_1	E. invadens IP1	KB206483:439,492..441,039(+)	serine/threonine protein kinase HT1, putative	1	1	forward	No	0.396	0.221	0	1.105	yes	no	-
EIN_503840	EIN_503840-t26_1	E. invadens IP1	KB206500:30,640..32,120(-)	hypothetical protein	3	3	reverse	No	5.186	13.542	11.899	8.941	yes	no	-
EIN_280480	EIN_280480-t26_1	E. invadens IP1	KB206481:66,698..68,299(-)	hypothetical protein	1	1	reverse	No	2.819	0.833	0.12	0.593	yes	no	-
EIN_093860	EIN_093860-t26_1	E. invadens IP1	KB206860:145,689..147,657(-)	hypothetical protein	3	3	reverse	No	5.131	5.02	2.125	2.808	yes	no	-
EIN_419370	EIN_419370-t26_1	E. invadens IP1	KB206772:251,059..251,706(+)	hypothetical protein	1	1	forward	No	3.567	2.109	1.063	6.6	yes	no	-
EIN_077400	EIN_077400-t26_1	E. invadens IP1	KB207261:56,380..56,682(+)	hypothetical protein	1	1	forward	No	0.595	0.875	0	0.679	no	no	-
EIN_017720	EIN_017720-t26_1	E. invadens IP1	KB206484:226,535..227,061(-)	hypothetical protein	2	2	reverse	No	0	0	0	0	no	no	-
EIN_048710	EIN_048710-t26_1	E. invadens IP1	KB206307:932..1,447(-)	hypothetical protein	1	1	reverse	No	0	0	0	0	no	no	-
EIN_517370	EIN_517370-t26_1	E. invadens IP1	KB206909:28,640..29,473(-)	hypothetical protein	1	1	reverse	No	0.716	0.179	0.254	0.938	no	no	-
EIN_153560	EIN_153560-t26_1	E. invadens IP1	KB206474:410,246..410,399(+)	Hypothetical protein	1	1	forward	No	2.026	3.164	0	7.215	no	no	-
EIN_421840	EIN_421840-t26_1	E. invadens IP1	KB206425:55,471..55,710(+)	hypothetical protein	2	2	forward	No	0	0	0	0	no	no	-
EIN_327230	EIN_327230-t26_1	E. invadens IP1	KB207015:147,340..147,969(-)	phosphoglycerate mutase, putative	1	1	reverse	No	50.503	19.954	47.236	49.046	yes	no	-
EIN_154730	EIN_154730-t26_1	E. invadens IP1	KB206474:559,398..560,517(+)	hypothetical protein	2	2	forward	No	13.884	30.438	60.168	30.064	yes	no	-
EIN_375210	EIN_375210-t26_1	E. invadens IP1	KB207268:103,191..104,033(-)	hypothetical protein	1	1	reverse	No	12.584	6.813	3.817	5.852	yes	no	-
EIN_170800	EIN_170800-t26_1	E. invadens IP1	KB207112:316,804..318,630(-)	hypothetical protein	1	1	reverse	No	1.013	1.413	1.886	0.794	yes	no	-
EIN_241840	EIN_241840-t26_1	E. invadens IP1	KB207228:84,457..86,126(-)	hypothetical protein	2	2	reverse	No	0.066	0.19	0.284	0.092	no	no	-
EIN_248100	EIN_248100-t26_1	E. invadens IP1	KB206169:185,542..186,280(-)	hypothetical protein	1	1	reverse	No	126.44	210.891	293.131	102.413	yes	no	-
EIN_138200	EIN_138200-t26_1	E. invadens IP1	KB206440:95,147..97,643(-)	hypothetical protein	5	5	reverse	No	0.374	0.443	0.12	0.132	yes	no	-
EIN_138570	EIN_138570-t26_1	E. invadens IP1	KB206440:139,667..140,086(+)	hypothetical protein	1	1	forward	No	0	0	0.659	0	no	no	-
EIN_162270	EIN_162270-t26_1	E. invadens IP1	KB206960:195,445..196,134(+)	hypothetical protein	1	1	forward	No	145.586	250.704	389.205	79.685	yes	no	-
EIN_505100	EIN_505100-t26_1	E. invadens IP1	KB206500:84,910..85,140(+)	protein kinase, putative	1	1	forward	No	1.134	1.171	14.847	1.007	no	no	-
EIN_340320	EIN_340320-t26_1	E. invadens IP1	KB206175:63,458..64,027(-)	hypothetical protein	1	1	reverse	No	0.143	0	0	0.115	no	no	-
EIN_117660	EIN_117660-t26_1	E. invadens IP1	KB206391:59,724..64,189(+)	protein serine/threonine kinase, putative	2	2	forward	No	0.143	0.032	0.09	0.058	no	no	-
EIN_175700	EIN_175700-t26_1	E. invadens IP1	KB206248:55,865..56,557(+)	hypothetical protein	1	1	forward	No	8.136	4.514	4.864	14.833	yes	no	-
EIN_370320	EIN_370320-t26_1	E. invadens IP1	KB206332:190,415..192,250(+)	hypothetical protein	3	3	forward	No	3.986	14.881	8.681	3.844	yes	no	-
EIN_136920	EIN_136920-t26_1	E. invadens IP1	KB207027:261,664..262,233(-)	hypothetical protein	1	1	reverse	No	0.694	0.78	0	1.899	no	no	-
EIN_122080	EIN_122080-t26_1	E. invadens IP1	KB206380:19,884..20,855(-)	hypothetical protein	2	2	reverse	No	0.077	0.211	0.239	0.161	no	no	-
EIN_150580	EIN_150580-t26_1	E. invadens IP1	KB206474:124,851..125,225(+)	hypothetical protein	1	1	forward	No	0.396	0	1.572	0	no	no	-
EIN_032550	EIN_032550-t26_1	E. invadens IP1	KB206969:152,165..152,560(+)	hypothetical protein	1	1	forward	No	0.727	0.169	0	1.116	no	no	-
EIN_120860	EIN_120860-t26_1	E. invadens IP1	KB206315:29,255..31,129(-)	hypothetical protein	1	1	reverse	No	0.121	4.06	0.21	0.052	no	no	-
EIN_430800	EIN_430800-t26_1	E. invadens IP1	KB206168:450,661..451,228(-)	hypothetical protein	2	2	reverse	No	213.936	259.721	125.335	144.824	yes	no	-
EIN_087660	EIN_087660-t26_1	E. invadens IP1	KB207085:980,358..981,260(-)	peroxisomal NADH pyrophosphatase NUDT12, putative	1	1	reverse	No	32.722	24.12	29.246	85.68	yes	no	-
EIN_309310	EIN_309310-t26_1	E. invadens IP1	KB207092:11,082..13,330(-)	cdc48 family protein, putative	1	1	reverse	No	18.056	46.447	49.526	21.45	yes	no	-
EIN_287480	EIN_287480-t26_1	E. invadens IP1	KB206647:147,564..147,768(-)	leucine rich repeat containing protein BspA family protein	1	1	reverse	No	0	0	0	0	no	no	-
EIN_325970	EIN_325970-t26_1	E. invadens IP1	KB206854:5,458..6,768(-)	hypothetical protein	1	1	reverse	No	0.022	0	0	0	no	no	-
EIN_276130	EIN_276130-t26_1	E. invadens IP1	KB206364:18,497..19,498(-)	hypothetical protein	1	1	reverse	No	0	0.042	0	0.081	no	no	-
EIN_085120	EIN_085120-t26_1	E. invadens IP1	KB207085:698,619..699,638(-)	hypothetical protein	1	1	reverse	No	8.643	4.894	7.693	3.711	yes	no	-
EIN_123260	EIN_123260-t26_1	E. invadens IP1	KB206380:141,574..148,088(+)	protein serine/threonine kinase, putative	2	2	forward	No	0.121	0.253	0.329	0.075	yes	no	-
EIN_109470	EIN_109470-t26_1	E. invadens IP1	KB206174:202..1,392(+)	hypothetical protein	1	1	forward	No	0.584	0.454	0.165	0.587	yes	no	-
EIN_052040	EIN_052040-t26_1	E. invadens IP1	KB206292:58,954..60,050(-)	hypothetical protein	2	2	reverse	No	3.798	4.419	3.996	8.389	yes	no	-
EIN_174300	EIN_174300-t26_1	E. invadens IP1	KB207112:745,338..745,568(+)	hypothetical protein	1	1	forward	No	88.235	184.503	59.42	52.417	yes	no	-
EIN_516920	EIN_516920-t26_1	E. invadens IP1	KB206909:11,508..14,038(-)	protein serine/threonine kinase, putative	3	3	reverse	No	0.066	0.063	0	0.029	no	no	-
EIN_023870	EIN_023870-t26_1	E. invadens IP1	KB206484:857,085..857,543(-)	tyrosine kinase, putative	1	1	reverse	No	18.486	4.187	4.565	14.316	yes	no	-
EIN_324340	EIN_324340-t26_1	E. invadens IP1	KB206366:22,901..23,530(-)	lysozyme, putative	1	1	reverse	No	1.211	0.337	0.374	0.903	yes	no	-
EIN_080120	EIN_080120-t26_1	E. invadens IP1	KB207085:174,821..177,473(-)	rap GTPase-activating protein, putative	3	3	reverse	No	7.762	5.02	3.936	10.489	yes	no	-
EIN_139780	EIN_139780-t26_1	E. invadens IP1	KB207160:58,720..62,211(-)	hypothetical protein	1	1	reverse	No	0.055	0.084	0	0.276	no	no	-
EIN_155300	EIN_155300-t26_1	E. invadens IP1	KB206474:605,259..606,065(+)	hypothetical protein	1	1	forward	No	19.29	6.054	14.473	6.254	yes	no	-
EIN_269610	EIN_269610-t26_1	E. invadens IP1	KB206479:305,371..306,369(-)	actin, putative	1	1	reverse	No	0.473	0.274	0.629	0.138	no	no	-
EIN_226420	EIN_226420-t26_1	E. invadens IP1	KB206756:521,741..522,394(-)	hypothetical protein	1	1	reverse	No	4.448	0.643	1.751	4.471	yes	no	-
EIN_429730	EIN_429730-t26_1	E. invadens IP1	KB206168:285,686..286,765(+)	hypothetical protein	1	1	forward	No	3.259	1.898	2.47	1.646	yes	no	-
EIN_379300	EIN_379300-t26_1	E. invadens IP1	KB206395:20,023..22,803(-)	coronin, putative	2	2	reverse	No	23.209	20.84	9.25	10.236	yes	no	-
EIN_055180	EIN_055180-t26_1	E. invadens IP1	KB206292:473,086..473,709(+)	ankyrin repeat-containing protein, putative	1	1	forward	No	23.617	10.41	8.172	16.473	yes	no	-
EIN_372310	EIN_372310-t26_1	E. invadens IP1	KB206332:501,880..506,670(+)	hypothetical protein	1	1	forward	No	3.699	5.537	8.397	4.131	yes	no	-
EIN_327060	EIN_327060-t26_1	E. invadens IP1	KB207015:65,495..66,448(+)	hypothetical protein	3	3	forward	No	0	0	0	0	no	no	-
EIN_289810	EIN_289810-t26_1	E. invadens IP1	KB206938:83,715..84,230(+)	ADP-ribosylation factor, putative	1	1	forward	No	0.077	0.116	0.479	2.209	no	no	-
EIN_049740	EIN_049740-t26_1	E. invadens IP1	KB206608:1,164..1,676(+)	hypothetical protein	1	1	forward	No	0	0	0	0	no	no	-
EIN_333960	EIN_333960-t26_1	E. invadens IP1	KB206369:53,893..54,324(+)	hypothetical protein	1	1	forward	No	0	0	0	0	no	no	-
EIN_282400	EIN_282400-t26_1	E. invadens IP1	KB207030:425,883..426,554(-)	hypothetical protein	1	1	reverse	No	0.451	1.698	0.674	0.046	no	no	-
EIN_037690	EIN_037690-t26_1	E. invadens IP1	KB207132:6,532..7,556(+)	hypothetical protein	2	2	forward	No	0.033	0	0	0.029	no	no	-
EIN_455140	EIN_455140-t26_1	E. invadens IP1	KB206589:212,157..212,801(-)	hypothetical protein	1	1	reverse	No	0	0	0	0	no	no	-
EIN_227760	EIN_227760-t26_1	E. invadens IP1	KB206756:710,048..710,788(-)	hypothetical protein	2	2	reverse	No	39.614	19.849	26.492	29.845	yes	no	-
EIN_248170	EIN_248170-t26_1	E. invadens IP1	KB206169:202,846..203,331(+)	hypothetical protein	1	1	forward	No	10.14	6.781	23.588	6.841	yes	no	-
EIN_236440	EIN_236440-t26_1	E. invadens IP1	KB207020:154,762..157,779(-)	cysteine protease, putative	1	1	reverse	No	0.187	0.137	0.239	0.046	no	no	-
EIN_467240	EIN_467240-t26_1	E. invadens IP1	KB207240:20,702..21,133(-)	hypothetical protein	1	1	reverse	No	0.209	0.148	0	0.437	no	no	-
EIN_278540	EIN_278540-t26_1	E. invadens IP1	KB207139:51,916..52,308(-)	hypothetical protein	1	1	reverse	No	0	0	0	0	no	no	-
EIN_281070	EIN_281070-t26_1	E. invadens IP1	KB207030:7,403..7,726(-)	hypothetical protein	1	1	reverse	No	0.859	0	0	0.593	no	no	-
EIN_026850	EIN_026850-t26_1	E. invadens IP1	KB206484:1,119,173..1,119,569(+)	hypothetical protein	2	2	forward	No	20.6	14.85	16.763	17.02	yes	no	-
EIN_064640	EIN_064640-t26_1	E. invadens IP1	KB207140:58,206..58,877(-)	40S ribosomal protein S5, putative	1	1	reverse	No	391.628	568.59	445.152	345.95	yes	no	-
EIN_438620	EIN_438620-t26_1	E. invadens IP1	KB206697:161,410..162,100(+)	actin, putative	3	3	forward	No	0.606	0	0	0.207	no	no	-
EIN_052780	EIN_052780-t26_1	E. invadens IP1	KB206292:180,479..181,057(-)	hypothetical protein	1	1	reverse	No	0.275	0.38	0.823	99.024	no	no	-
EIN_208940	EIN_208940-t26_1	E. invadens IP1	KB206207:19,563..20,279(-)	hypothetical protein	1	1	reverse	No	0.176	0.137	0.629	0	no	no	-
EIN_137670	EIN_137670-t26_1	E. invadens IP1	KB206440:3,534..4,588(+)	hypothetical protein	1	1	forward	No	1.211	1.951	0	0.063	yes	no	-
EIN_150610	EIN_150610-t26_1	E. invadens IP1	KB206474:129,069..129,587(+)	hypothetical protein	1	1	forward	No	0	0.116	0	0.063	no	no	-
EIN_015140	EIN_015140-t26_1	E. invadens IP1	KB206484:22,786..23,421(-)	hypothetical protein	1	1	reverse	No	0.539	0.253	0	1.237	no	no	-
EIN_498600	EIN_498600-t26_1	E. invadens IP1	KB206184:168,256..169,023(+)	hypothetical protein	1	1	forward	No	6.386	7.615	11.121	11.513	yes	no	-
EIN_144340	EIN_144340-t26_1	E. invadens IP1	KB206469:121,569..123,277(-)	hypothetical protein	2	2	reverse	No	0	0	0.12	0	no	no	-
EIN_337640	EIN_337640-t26_1	E. invadens IP1	KB207145:18,124..21,108(-)	hypothetical protein	1	1	reverse	No	4.261	2.246	2.425	2.98	yes	no	-
EIN_269990	EIN_269990-t26_1	E. invadens IP1	KB206479:322,961..323,138(-)	protein serine/threonine kinase, putative	1	1	reverse	No	0	0	0	0	no	no	-
EIN_390660	EIN_390660-t26_1	E. invadens IP1	KB206629:153,400..156,651(-)	hypothetical protein	1	1	reverse	No	1.861	2.51	1.482	2.388	yes	no	-
EIN_406060	EIN_406060-t26_1	E. invadens IP1	KB206537:395,731..397,079(-)	sphingomyelin phosphodiesterase, putative	2	2	reverse	No	1.398	1.044	0.329	3.913	yes	no	-
EIN_274680	EIN_274680-t26_1	E. invadens IP1	KB206783:229,081..230,199(+)	hypothetical protein	1	1	forward	No	12.662	10.937	17.811	20.61	yes	no	-
EIN_474310	EIN_474310-t26_1	E. invadens IP1	KB206689:35,959..36,905(-)	ribosomal RNA methyltransferase, putative	2	2	reverse	No	17.209	15.725	13.231	12.342	yes	no	-
EIN_273200	EIN_273200-t26_1	E. invadens IP1	KB206783:18,325..19,857(+)	hypothetical protein	1	1	forward	No	1.938	0.084	0.135	0.455	yes	no	-
EIN_345890	EIN_345890-t26_1	E. invadens IP1	KB207186:35,336..35,638(-)	hypothetical protein	1	1	reverse	No	1.971	5.579	8.037	5.443	yes	no	-
EIN_514230	EIN_514230-t26_1	E. invadens IP1	KB206717:5,881..6,591(+)	heat shock protein 70kD, putative	1	1	forward	No	1.035	1.73	0.943	0.598	yes	no	-
EIN_057620	EIN_057620-t26_1	E. invadens IP1	KB206292:756,551..757,975(+)	hypothetical protein	2	2	forward	No	5.769	7.393	5.388	2.998	yes	no	-
EIN_138250	EIN_138250-t26_1	E. invadens IP1	KB206440:117,702..118,844(-)	hypothetical protein	1	1	reverse	No	0.121	0	0.18	0	no	no	-
EIN_484580	EIN_484580-t26_1	E. invadens IP1	KB206670:55,712..58,606(-)	hypothetical protein	1	1	reverse	No	0.617	0.348	0	0.397	yes	no	-
EIN_047900	EIN_047900-t26_1	E. invadens IP1	KB206215:196,452..197,155(-)	hypothetical protein	1	1	reverse	No	0.264	3.544	14.309	4.827	yes	no	-
EIN_437700	EIN_437700-t26_1	E. invadens IP1	KB206697:113,695..116,058(+)	protein serine/threonine kinase, putative	3	3	forward	No	0.11	0.042	0	0.012	no	no	-
EIN_023460	EIN_023460-t26_1	E. invadens IP1	KB206484:789,978..790,901(+)	palmitoyltransferase ZDHHC18, putative	1	1	forward	No	9.876	20.228	21.628	4.856	yes	no	-
EIN_311780	EIN_311780-t26_1	E. invadens IP1	KB207208:41,211..41,858(-)	60S ribosomal protein L26, putative	1	1	reverse	No	735.626	403.694	393.74	788	yes	no	-
EIN_228680	EIN_228680-t26_1	E. invadens IP1	KB206756:774,822..775,409(-)	hypothetical protein	1	1	reverse	No	5.934	1.023	6.84	6.554	yes	no	-
EIN_052550	EIN_052550-t26_1	E. invadens IP1	KB206292:122,439..123,922(-)	iron hydrogenase, putative	2	2	reverse	No	11.34	21.874	10.178	24.799	yes	no	-
EIN_113570	EIN_113570-t26_1	E. invadens IP1	KB207005:187,908..188,824(-)	hypothetical protein	4	4	reverse	No	0	1.941	0.943	4.753	yes	no	-
EIN_253310	EIN_253310-t26_1	E. invadens IP1	KB206169:663,106..663,645(+)	calcineurin subunit B, putative	1	1	forward	No	250.952	416.666	445.841	378.292	yes	no	-
EIN_080090	EIN_080090-t26_1	E. invadens IP1	KB207085:167,890..168,948(+)	hypothetical protein	1	1	forward	No	1.971	1.687	0.973	3.314	yes	no	-
EIN_423650	EIN_423650-t26_1	E. invadens IP1	KB206245:82,807..84,111(-)	hypothetical protein	1	1	reverse	No	0.055	0.032	0	0	no	no	-
EIN_171340	EIN_171340-t26_1	E. invadens IP1	KB207112:379,261..382,043(-)	hypothetical protein	2	2	reverse	No	2.697	5.832	5.508	4.488	yes	no	-
EIN_369570	EIN_369570-t26_1	E. invadens IP1	KB206332:83,598..85,349(+)	werner helicase interacting protein, putative	1	1	forward	No	1.872	0.97	0.988	3.567	yes	no	-
EIN_397910	EIN_397910-t26_1	E. invadens IP1	KB206411:105,272..105,733(+)	hypothetical protein	1	1	forward	No	58.772	56.488	36.131	49.046	yes	no	-
EIN_045560	EIN_045560-t26_1	E. invadens IP1	KB206664:32,044..33,917(-)	serine-threonine protein kinase, putative	1	1	reverse	No	1.596	3.892	0.778	0.15	yes	no	-
EIN_452750	EIN_452750-t26_1	E. invadens IP1	KB206589:1,365..4,367(-)	leucine-rich repeat containing protein, putative	5	5	reverse	No	7.289	18.277	13.71	10.898	yes	no	-
EIN_428010	EIN_428010-t26_1	E. invadens IP1	KB206168:39,979..40,605(+)	hypothetical protein	1	1	forward	No	0.738	0.084	0.374	0.351	no	no	-
EIN_450890	EIN_450890-t26_1	E. invadens IP1	KB206463:857..1,483(-)	hypothetical protein	2	2	reverse	No	0.275	0	1.093	0.075	no	no	-
EIN_371500	EIN_371500-t26_1	E. invadens IP1	KB206332:367,721..369,331(+)	hypothetical protein	1	1	forward	No	11.098	6.898	3.502	5.023	yes	no	-
EIN_298900	EIN_298900-t26_1	E. invadens IP1	KB206378:7,663..9,252(-)	hypothetical protein	1	1	reverse	No	0.044	0.105	0	0.017	no	no	-
EIN_460990	EIN_460990-t26_1	E. invadens IP1	KB206628:46..1,704(+)	tyrosine protein kinase, putative	1	1	forward	No	1.09	1.318	0.464	0.075	yes	no	-
EIN_118460	EIN_118460-t26_1	E. invadens IP1	KB206391:186,212..186,778(+)	hypothetical protein	1	1	forward	No	0.418	0.686	0	0.869	no	no	-
EIN_357470	EIN_357470-t26_1	E. invadens IP1	KB206687:48,574..49,806(+)	hypothetical protein	1	1	forward	No	0.517	0.253	0	0.046	no	no	-
EIN_441130	EIN_441130-t26_1	E. invadens IP1	KB207216:150,388..151,187(-)	hypothetical protein	2	2	reverse	No	0.209	0.359	0	0	no	no	-
EIN_479240	EIN_479240-t26_1	E. invadens IP1	KB206262:3,008..3,703(+)	hypothetical protein	1	1	forward	No	0.727	0.264	0.329	0.046	no	no	-
EIN_390610	EIN_390610-t26_1	E. invadens IP1	KB206629:142,622..143,302(-)	hypothetical protein	1	1	reverse	No	7.454	0.232	4.311	3.061	yes	no	-
EIN_473020	EIN_473020-t26_1	E. invadens IP1	KB206559:43,278..43,993(+)	hypothetical protein	2	2	forward	No	0.11	0.39	0	0	no	no	-
EIN_512380	EIN_512380-t26_1	E. invadens IP1	KB206467:85,271..85,927(-)	hypothetical protein	1	1	reverse	No	0.341	0.158	0	0.19	no	no	-
EIN_044520	EIN_044520-t26_1	E. invadens IP1	KB206902:217,250..219,114(+)	ATP-dependent RNA helicase dbp5, putative	3	3	forward	No	5.582	12.202	12.602	14.741	yes	no	-
EIN_172960	EIN_172960-t26_1	E. invadens IP1	KB207112:543,920..544,663(-)	cysteine proteinase 3 precursor, putative	1	1	reverse	No	316.242	316.473	299.852	437.856	yes	no	-
EIN_056230	EIN_056230-t26_1	E. invadens IP1	KB206292:553,385..554,391(-)	hypothetical protein	2	2	reverse	No	6.342	6.339	4.745	6.542	yes	no	-
EIN_371750	EIN_371750-t26_1	E. invadens IP1	KB206332:413,427..414,623(-)	hypothetical protein	1	1	reverse	No	8.324	10.441	6.735	9.402	yes	no	-
EIN_174030	EIN_174030-t26_1	E. invadens IP1	KB207112:710,450..710,920(-)	40S ribosomal protein S11, putative	1	1	reverse	No	324.334	235.264	94.383	336.375	yes	no	-
EIN_436430	EIN_436430-t26_1	E. invadens IP1	KB206697:37,957..39,237(+)	hypothetical protein	1	1	forward	No	0.429	0.169	0	8.729	no	no	-
EIN_511990	EIN_511990-t26_1	E. invadens IP1	KB206467:53,557..54,387(-)	hypothetical protein	1	1	reverse	No	0.088	0.58	1.033	0.455	no	no	-
EIN_097090	EIN_097090-t26_1	E. invadens IP1	KB206860:667,269..668,918(+)	hypothetical protein	1	1	forward	No	1.343	0.802	0.943	1.835	yes	no	-
EIN_453590	EIN_453590-t26_1	E. invadens IP1	KB206589:92,105..93,264(-)	hypothetical protein	2	2	reverse	No	0.176	0.042	0.18	0.046	no	no	-
EIN_239280	EIN_239280-t26_1	E. invadens IP1	KB206281:98,227..98,694(+)	hypothetical protein	1	1	forward	No	0	0	0	0	no	no	-
EIN_450560	EIN_450560-t26_1	E. invadens IP1	KB207022:12,441..14,138(+)	hypothetical protein	1	1	forward	No	0	0.053	0	0	no	no	-
EIN_221700	EIN_221700-t26_1	E. invadens IP1	KB206756:27,264..28,253(-)	hypothetical protein	2	2	reverse	No	1.222	4.862	1.392	3.815	yes	no	-
EIN_321670	EIN_321670-t26_1	E. invadens IP1	KB206257:112,282..113,017(+)	hypothetical protein	2	2	forward	No	3.876	0.823	0.359	2.451	yes	no	-
EIN_100310	EIN_100310-t26_1	E. invadens IP1	KB206990:2,666..3,121(+)	hypothetical protein	1	1	forward	No	1.64	3.132	3.457	1.047	yes	no	-
EIN_184970	EIN_184970-t26_1	E. invadens IP1	KB206248:894,773..895,513(-)	40S ribosomal protein S3-1, putative	1	1	reverse	No	1527.1	1476.61	973.881	765.876	yes	no	-
EIN_065450	EIN_065450-t26_1	E. invadens IP1	KB207140:173,790..174,401(-)	carbonic anhydrase, putative	1	1	reverse	No	6.947	1.582	0.374	5.155	yes	no	-
EIN_095640	EIN_095640-t26_1	E. invadens IP1	KB206860:376,272..376,667(-)	hypothetical protein	1	1	reverse	No	132.946	143.403	400.955	241.023	yes	no	-
EIN_225250	EIN_225250-t26_1	E. invadens IP1	KB206756:410,022..410,538(-)	hypothetical protein	2	2	reverse	No	14.159	41.786	39.693	11.496	yes	no	-
EIN_413800	EIN_413800-t26_1	E. invadens IP1	KB206451:105,354..106,784(+)	hypothetical protein	1	1	forward	No	5.043	10.747	13.066	4.114	yes	no	-
EIN_166740	EIN_166740-t26_1	E. invadens IP1	KB207112:17,200..17,763(+)	hypothetical protein	1	1	forward	No	0.539	0.538	0	0.173	no	no	-
EIN_283750	EIN_283750-t26_1	E. invadens IP1	KB207106:60,303..61,111(-)	ER lumen protein retaining receptor, putative	3	3	reverse	No	40.495	43.874	44.407	39.011	yes	no	-
EIN_158170	EIN_158170-t26_1	E. invadens IP1	KB206161:9,448..13,623(-)	protein serine/threonine kinase, putative	2	2	reverse	No	0.044	0.053	0	0.017	no	no	-
EIN_186140	EIN_186140-t26_1	E. invadens IP1	KB206248:1,039,265..1,039,951(-)	hypothetical protein	1	1	reverse	No	6.441	0.675	1.317	8.947	yes	no	-
asmbl_8361	-	-	-	-	-	-	-	-	0.969	1.73	0.419	0.282	no	no	-
EIN_369490	EIN_369490-t26_1	E. invadens IP1	KB206332:69,355..71,154(-)	hypothetical protein	1	1	reverse	No	23.54	30.68	39.408	40.547	yes	no	-
EIN_458150	EIN_458150-t26_1	E. invadens IP1	KB206372:2,299..2,600(-)	leucine rich repeat containing protein BspA family protein	1	1	reverse	No	0.198	0	0	0	no	no	-
EIN_203980	EIN_203980-t26_1	E. invadens IP1	KB206672:2,607..4,420(+)	protein serine/threonine kinase, putative	4	4	forward	No	0.143	0.032	0	0.017	no	no	-
EIN_440410	EIN_440410-t26_1	E. invadens IP1	KB207216:95,427..99,542(-)	protein serine/threonine kinase, putative	1	1	reverse	No	0	0.011	0	0.017	no	no	-
EIN_047530	EIN_047530-t26_1	E. invadens IP1	KB206215:160,270..161,775(+)	xylulose kinase, putative	1	1	forward	No	3.975	3.28	2.604	1.743	yes	no	-
EIN_082990	EIN_082990-t26_1	E. invadens IP1	KB207085:471,841..475,832(+)	hypothetical protein	2	2	forward	No	6.947	12.371	6.196	5.489	yes	no	-
EIN_359320	EIN_359320-t26_1	E. invadens IP1	KB206483:57,909..65,861(+)	hypothetical protein	3	3	forward	No	2.136	3.691	2.589	5.691	yes	no	-
EIN_192820	EIN_192820-t26_1	E. invadens IP1	KB206707:42,193..43,671(+)	hypothetical protein	1	1	forward	No	1.189	1.023	0.524	0.46	yes	no	-
EIN_337890	EIN_337890-t26_1	E. invadens IP1	KB207145:38,809..39,636(-)	hypothetical protein	1	1	reverse	No	6.287	2.046	0.524	4.827	yes	no	-
EIN_065250	EIN_065250-t26_1	E. invadens IP1	KB207140:151,892..152,353(-)	hypothetical protein	1	1	reverse	No	3.017	0	0	9.523	yes	no	-
EIN_283400	EIN_283400-t26_1	E. invadens IP1	KB207106:8,561..9,181(-)	hypothetical protein	1	1	reverse	No	15.656	17.518	17.961	21.329	yes	no	-
EIN_227490	EIN_227490-t26_1	E. invadens IP1	KB206756:674,865..675,673(-)	GTP-binding protein ryH1, putative	4	4	reverse	No	15.513	3.66	3.966	6.243	yes	no	-
EIN_443740	EIN_443740-t26_1	E. invadens IP1	KB206373:122,590..122,895(+)	hypothetical protein	1	1	forward	No	3.479	0	0	0.167	no	no	-
EIN_281780	EIN_281780-t26_1	E. invadens IP1	KB207030:241,725..242,588(+)	hypothetical protein	1	1	forward	No	11.197	10.779	4.445	14.701	yes	no	-
EIN_350360	EIN_350360-t26_1	E. invadens IP1	KB206595:105,344..105,856(+)	hypothetical protein	1	1	forward	No	1.376	0.337	0	0.132	no	no	-
EIN_390690	EIN_390690-t26_1	E. invadens IP1	KB206629:158,495..159,957(-)	hypothetical protein	2	2	reverse	No	15.777	21.188	24.366	17.624	yes	no	-
EIN_523690	EIN_523690-t26_1	E. invadens IP1	KB206368:69,386..70,807(-)	DNA double-strand break repair Rad50 ATPase, putative	1	1	reverse	No	1.046	0	0.688	0.938	yes	no	-
EIN_206110	EIN_206110-t26_1	E. invadens IP1	KB206455:60,114..60,632(+)	hypothetical protein	1	1	forward	No	111.345	126.992	44.871	94.185	yes	no	-
EIN_408860	EIN_408860-t26_1	E. invadens IP1	KB207048:140,852..142,072(+)	hypothetical protein	1	1	forward	No	25.841	14.407	18.918	6.03	yes	no	-
EIN_486470	EIN_486470-t26_1	E. invadens IP1	KB206670:238,652..239,098(+)	tyrosine protein kinase receptor Tie-1, putative	1	1	forward	No	3.776	3.101	4.146	4.229	yes	no	-
EIN_197680	EIN_197680-t26_1	E. invadens IP1	KB207226:42,316..43,233(-)	elongation factor-1alpha, putative	1	1	reverse	No	26.798	85.386	43.36	21.951	yes	no	-
EIN_269980	EIN_269980-t26_1	E. invadens IP1	KB206479:320,182..322,329(+)	hypothetical protein	1	1	forward	No	0.22	0.074	0	0.035	no	no	-
EIN_404790	EIN_404790-t26_1	E. invadens IP1	KB206537:211,052..219,883(-)	tipc, putative	1	1	reverse	No	0.143	0.295	0.584	0.437	yes	no	-
EIN_231670	EIN_231670-t26_1	E. invadens IP1	KB206446:16,442..21,304(+)	protein serine/threonine kinase, putative	1	1	forward	No	0.363	0.084	0.03	0.213	yes	no	-
EIN_241830	EIN_241830-t26_1	E. invadens IP1	KB207228:82,899..83,728(-)	leucine rich repeat containing protein BspA family protein	1	1	reverse	No	0.209	0.063	0	0.104	no	no	-
EIN_061230	EIN_061230-t26_1	E. invadens IP1	KB206292:1,178,591..1,180,472(-)	DEAD box ATP-dependent RNA helicase, putative	2	2	reverse	No	18.475	22.675	8.202	15.42	yes	no	-
EIN_063020	EIN_063020-t26_1	E. invadens IP1	KB206292:1,285,106..1,285,762(+)	hypothetical protein	1	1	forward	No	1.894	1.434	0.344	0.334	yes	no	-
EIN_397040	EIN_397040-t26_1	E. invadens IP1	KB206411:45,647..48,669(+)	formin 1,2/cappuccino, putative	3	3	forward	No	8.445	14.776	3.832	5.535	yes	no	-
EIN_215050	EIN_215050-t26_1	E. invadens IP1	KB206487:29,260..33,761(+)	hypothetical protein	3	3	forward	No	0.011	0.021	0.045	0.006	no	no	-
EIN_223510	EIN_223510-t26_1	E. invadens IP1	KB206756:255,155..256,096(-)	protein YIPF2, putative	1	1	reverse	No	130.976	37.409	63.401	37.682	yes	no	-
EIN_274700	EIN_274700-t26_1	E. invadens IP1	KB206783:233,012..234,934(-)	diacylglycerol kinase epsilon, putative	1	1	reverse	No	9.436	3.175	2.784	7.584	yes	no	-
EIN_377050	EIN_377050-t26_1	E. invadens IP1	KB207268:223,433..224,440(-)	hypothetical protein	1	1	reverse	No	4.316	1.519	3.906	2.773	yes	no	-
EIN_046820	EIN_046820-t26_1	E. invadens IP1	KB206215:68,760..69,584(-)	hypothetical protein	1	1	reverse	No	2.62	4.651	4.954	7.595	yes	no	-
EIN_079050	EIN_079050-t26_1	E. invadens IP1	KB207085:28,634..29,866(+)	hypothetical protein	1	1	forward	No	4.052	1.74	3.577	3.642	yes	no	-
EIN_080160	EIN_080160-t26_1	E. invadens IP1	KB207085:188,299..188,664(+)	hypothetical protein	1	1	forward	No	5.384	1.803	8.157	6.657	yes	no	-
EIN_522430	EIN_522430-t26_1	E. invadens IP1	KB206450:296,696..297,127(+)	hypothetical protein	1	1	forward	No	0.209	0.601	1.871	0.086	no	no	-
EIN_058610	EIN_058610-t26_1	E. invadens IP1	KB206292:852,514..853,926(-)	cyclomaltodextrin glucanotransferase precursor, putative	1	1	reverse	No	0.066	1.434	5.343	3.032	yes	no	-
EIN_436310	EIN_436310-t26_1	E. invadens IP1	KB206697:27,343..27,995(+)	hypothetical protein	2	2	forward	No	0	0	0.374	0.362	no	no	-
EIN_154250	EIN_154250-t26_1	E. invadens IP1	KB206474:501,491..502,822(-)	U4/U6 small nuclear ribonucleoprotein Prp31, putative	1	1	reverse	No	12.078	11.928	11.929	5.949	yes	no	-
EIN_231450	EIN_231450-t26_1	E. invadens IP1	KB206446:4,716..5,273(+)	hypothetical protein	1	1	forward	No	0.077	0.095	0	0	no	no	-
asmbl_8095	-	-	-	-	-	-	-	-	0.44	0.2	0	0.121	no	no	-
EIN_403730	EIN_403730-t26_1	E. invadens IP1	KB206537:126,475..128,337(+)	hypothetical protein	3	3	forward	No	7.3	4.535	4.76	3.124	yes	no	-
EIN_155180	EIN_155180-t26_1	E. invadens IP1	KB206474:583,901..586,144(-)	vacuolar sorting protein, putative	1	1	reverse	No	27.096	34.572	12.198	15.932	yes	no	-
EIN_321650	EIN_321650-t26_1	E. invadens IP1	KB206257:110,922..111,557(+)	hypothetical protein	1	1	forward	No	0.055	0	0	0.593	no	no	-
EIN_101540	EIN_101540-t26_1	E. invadens IP1	KB207206:37,819..38,056(-)	hypothetical protein	1	1	reverse	No	44.965	8.058	0	2.773	no	no	-
EIN_390380	EIN_390380-t26_1	E. invadens IP1	KB206629:112,588..113,763(-)	vacuolar amino acid transporter, putative	1	1	reverse	No	1.861	3.818	2.919	2.129	yes	no	-
EIN_076120	EIN_076120-t26_1	E. invadens IP1	KB207107:102,596..107,658(+)	protein serine/threonine kinase, putative	2	2	forward	No	1.53	0.042	0.075	0.023	no	no	-
EIN_069360	EIN_069360-t26_1	E. invadens IP1	KB207267:55,362..56,348(-)	protein kinase domain containing protein	1	1	reverse	No	0.033	0.042	0	0.058	no	no	-
EIN_023800	EIN_023800-t26_1	E. invadens IP1	KB206484:841,145..842,140(-)	hypothetical protein	1	1	reverse	No	4.822	0.137	0	4.966	yes	no	-
EIN_038660	EIN_038660-t26_1	E. invadens IP1	KB206183:34,595..36,499(+)	hypothetical protein	1	1	forward	No	1.905	1.35	0.599	1.352	yes	no	-
EIN_016450	EIN_016450-t26_1	E. invadens IP1	KB206484:135,940..136,380(-)	hypothetical protein	1	1	reverse	No	162.663	76.927	64.778	99.375	yes	no	-
EIN_485860	EIN_485860-t26_1	E. invadens IP1	KB206670:185,039..187,618(+)	guanine nucleotide exchange factor, putative	1	1	forward	No	0.055	0.053	0.15	0.409	no	no	-
EIN_149480	EIN_149480-t26_1	E. invadens IP1	KB207051:105,388..106,857(-)	hypothetical protein	1	1	reverse	No	0	0	0.135	0.898	no	no	-
EIN_381040	EIN_381040-t26_1	E. invadens IP1	KB206395:204,814..205,827(+)	hypothetical protein	3	3	forward	No	0	0	0.718	2.63	no	no	-
EIN_301550	EIN_301550-t26_1	E. invadens IP1	KB206538:149,137..151,845(+)	hypothetical protein	1	1	forward	No	0.859	0.295	0.135	0.035	yes	no	-
EIN_057140	EIN_057140-t26_1	E. invadens IP1	KB206292:686,592..687,041(+)	hypothetical protein	1	1	forward	No	1.696	1.614	5.882	2.06	yes	no	-
EIN_042650	EIN_042650-t26_1	E. invadens IP1	KB206189:58,468..60,082(-)	hypothetical protein	2	2	reverse	No	0	0.032	0	0	no	no	-
EIN_269090	EIN_269090-t26_1	E. invadens IP1	KB206479:242,924..244,348(-)	pre-mRNA-splicing factor PRP9, putative	1	1	reverse	No	4.657	9.144	12.707	8.884	yes	no	-
EIN_341180	EIN_341180-t26_1	E. invadens IP1	KB206175:216,666..218,435(+)	serine/threonine protein kinase, putative	1	1	forward	No	25.312	35.068	9.893	8.366	yes	no	-
EIN_472900	EIN_472900-t26_1	E. invadens IP1	KB206559:39,745..40,383(+)	hypothetical protein	1	1	forward	No	1.905	0.169	0	0.098	no	no	-
EIN_401630	EIN_401630-t26_1	E. invadens IP1	KB206718:2,889..4,069(-)	hypothetical protein	3	3	reverse	No	0.462	0	0	0.155	no	no	-
EIN_427990	EIN_427990-t26_1	E. invadens IP1	KB206168:36,999..37,662(-)	hypothetical protein	1	1	reverse	No	0.077	0.158	0.718	0.414	no	no	-
EIN_498720	EIN_498720-t26_1	E. invadens IP1	KB206184:170,292..170,819(-)	hypothetical protein	1	1	reverse	No	38.359	38.643	41.01	79.616	yes	no	-
EIN_405530	EIN_405530-t26_1	E. invadens IP1	KB206537:327,286..329,223(-)	hypothetical protein	1	1	reverse	No	0.903	0.306	0.494	0.863	yes	no	-
EIN_405310	EIN_405310-t26_1	E. invadens IP1	KB206537:301,720..302,830(+)	hypothetical protein	2	2	forward	No	41.354	45.952	65.526	14.759	yes	no	-
EIN_026190	EIN_026190-t26_1	E. invadens IP1	KB206484:1,059,678..1,061,045(-)	hypothetical protein	2	2	reverse	No	79.052	39.539	28.692	41.065	yes	no	-
EIN_006090	EIN_006090-t26_1	E. invadens IP1	KB206272:110,342..110,986(-)	hypothetical protein	2	2	reverse	No	0.914	0.633	13.8	8.084	yes	no	-
EIN_308540	EIN_308540-t26_1	E. invadens IP1	KB206936:156,476..158,875(-)	hypothetical protein	1	1	reverse	No	5.758	16.041	11.585	4.897	yes	no	-
EIN_371140	EIN_371140-t26_1	E. invadens IP1	KB206332:309,627..312,111(-)	Rho/RAC guanine nucleotide exchange factor, putative	3	3	reverse	No	13.972	16.906	19.023	8.429	yes	no	-
EIN_247490	EIN_247490-t26_1	E. invadens IP1	KB206169:151,602..155,195(-)	protein kinase domain containing protein	1	1	reverse	No	0.33	0.327	0.763	0.288	yes	no	-
EIN_098530	EIN_098530-t26_1	E. invadens IP1	KB206860:859,134..859,638(+)	hypothetical protein	2	2	forward	No	40.297	14.227	27.18	15.202	yes	no	-
EIN_327740	EIN_327740-t26_1	E. invadens IP1	KB207015:258,731..259,483(+)	hypothetical protein	3	3	forward	No	10.096	0.084	1.512	4.16	yes	no	-
EIN_264010	EIN_264010-t26_1	E. invadens IP1	KB206296:66,728..70,965(-)	protein serine/threonine kinase, putative	2	2	reverse	No	0.231	0.042	0.045	0.017	no	no	-
EIN_181450	EIN_181450-t26_1	E. invadens IP1	KB206248:578,213..578,731(-)	protein cornichon, putative	2	2	reverse	No	10.327	4.271	2.395	11.324	yes	no	-
EIN_486810	EIN_486810-t26_1	E. invadens IP1	KB206670:280,120..281,330(+)	hypothetical protein	2	2	forward	No	3.92	9.144	4.64	14.08	yes	no	-
EIN_171470	EIN_171470-t26_1	E. invadens IP1	KB207112:386,256..387,315(-)	hypothetical protein	1	1	reverse	No	8.092	22.348	17.422	10.455	yes	no	-
EIN_420730	EIN_420730-t26_1	E. invadens IP1	KB206577:25,308..26,120(-)	sphingomyelin phosphodiesterase, putative	1	1	reverse	No	0.308	0.179	0	0.144	no	no	-
EIN_330400	EIN_330400-t26_1	E. invadens IP1	KB206701:19,916..20,589(+)	hypothetical protein	2	2	forward	No	0	0.105	0	0	no	no	-
EIN_483350	EIN_483350-t26_1	E. invadens IP1	KB206670:5,140..6,102(+)	hypothetical protein	1	1	forward	No	0.066	0	0.21	0	no	no	-
EIN_030920	EIN_030920-t26_1	E. invadens IP1	KB206969:54,414..54,690(-)	amino acid transporter, putative	2	2	reverse	No	4.58	8.153	49.631	38.689	yes	no	-
EIN_150820	EIN_150820-t26_1	E. invadens IP1	KB206474:140,110..140,823(+)	hypothetical protein	1	1	forward	No	0.517	0	0	0.086	no	no	-
EIN_287750	EIN_287750-t26_1	E. invadens IP1	KB206647:173,789..175,492(-)	hypothetical protein	1	1	reverse	No	0.055	0.021	0	0.029	no	no	-
EIN_084640	EIN_084640-t26_1	E. invadens IP1	KB207085:645,898..646,275(-)	hypothetical protein	2	2	reverse	No	332.955	844.258	521.649	258.808	yes	no	-
EIN_119140	EIN_119140-t26_1	E. invadens IP1	KB206391:277,790..278,683(-)	hypothetical protein	3	3	reverse	No	0.099	0.253	0.314	0.109	no	no	-
EIN_344610	EIN_344610-t26_1	E. invadens IP1	KB206755:60,087..60,929(+)	hypothetical protein	1	1	forward	No	8.28	4.008	3.053	6.772	yes	no	-
EIN_523620	EIN_523620-t26_1	E. invadens IP1	KB206368:52,371..52,714(-)	transcription enhancer protein, putative	2	2	reverse	No	0	0.918	0	0.167	no	no	-
EIN_287370	EIN_287370-t26_1	E. invadens IP1	KB206647:146,493..147,449(-)	leucine rich repeat containing protein BspA family protein	1	1	reverse	No	0.11	0.095	0	0.086	no	no	-
EIN_294770	EIN_294770-t26_1	E. invadens IP1	KB206482:70,198..70,914(+)	hypothetical protein	1	1	forward	No	0	0	0.314	2.06	no	no	-
EIN_054860	EIN_054860-t26_1	E. invadens IP1	KB206292:428,074..430,209(+)	hypothetical protein	1	1	forward	No	4.8	2.109	2.395	3.55	yes	no	-
EIN_092200	EIN_092200-t26_1	E. invadens IP1	KB206946:115,962..118,241(-)	ras guanine nucleotide exchange factor, slime mold, putative	1	1	reverse	No	33.922	45.561	21.178	18.614	yes	no	-
EIN_483900	EIN_483900-t26_1	E. invadens IP1	KB206670:26,242..27,300(+)	protein tyrosine kinase domain containing protein	1	1	forward	No	0.187	0.084	0	0	no	no	-
EIN_117170	EIN_117170-t26_1	E. invadens IP1	KB206391:3,480..4,766(+)	sugar transporter, putative	4	4	forward	No	0.154	2.078	0.733	0.426	no	no	-
EIN_047340	EIN_047340-t26_1	E. invadens IP1	KB206215:121,421..121,978(-)	hypothetical protein	1	1	reverse	No	32.326	22.707	55.693	35.34	yes	no	-
EIN_034430	EIN_034430-t26_1	E. invadens IP1	KB206969:250,013..251,872(-)	hypothetical protein	1	1	reverse	No	0.991	1.455	1.542	2.509	yes	no	-
EIN_175810	EIN_175810-t26_1	E. invadens IP1	KB206248:79,147..80,367(-)	zinc-iron transporter, putative	1	1	reverse	No	14.357	23.35	32.733	11.266	yes	no	-
EIN_278420	EIN_278420-t26_1	E. invadens IP1	KB207139:49,791..50,210(+)	hypothetical protein	1	1	forward	No	0.11	0	0	0	no	no	-
EIN_016060	EIN_016060-t26_1	E. invadens IP1	KB206484:83,431..83,883(-)	coactosin, putative	1	1	reverse	No	0.584	1.382	1.167	1.542	no	no	-
EIN_423430	EIN_423430-t26_1	E. invadens IP1	KB206245:74,349..75,493(-)	hypothetical protein	4	4	reverse	No	0.892	0.337	0	0.696	yes	no	-
EIN_316040	EIN_316040-t26_1	E. invadens IP1	KB206890:78,643..79,803(-)	hypothetical protein	1	1	reverse	No	2.202	0.97	0.703	1.208	yes	no	-
EIN_078050	EIN_078050-t26_1	E. invadens IP1	KB207261:109,299..114,013(+)	protein serine/threonine kinase, putative	2	2	forward	No	24.31	28.824	8.591	8.343	yes	no	-
EIN_134220	EIN_134220-t26_1	E. invadens IP1	KB207027:30,908..34,024(+)	hypothetical protein	1	1	forward	No	3.501	3.101	5.164	8.228	yes	no	-
EIN_392420	EIN_392420-t26_1	E. invadens IP1	KB206585:50,138..54,263(-)	protein serine/threonine kinase, putative	2	2	reverse	No	0.286	0.306	0.09	0.052	yes	no	-
EIN_249840	EIN_249840-t26_1	E. invadens IP1	KB206169:341,960..343,351(-)	elongation factor 1-alpha, putative	1	1	reverse	No	101.006	161.796	110.263	352.883	yes	no	-
EIN_308880	EIN_308880-t26_1	E. invadens IP1	KB206936:166,277..166,645(-)	hypothetical protein	1	1	reverse	No	1.222	0.496	0.808	0.339	no	no	-
EIN_355600	EIN_355600-t26_1	E. invadens IP1	KB206358:36,893..39,672(+)	hypothetical protein	3	3	forward	No	0	0.011	0	0	no	no	-
EIN_021140	EIN_021140-t26_1	E. invadens IP1	KB206484:607,847..608,853(-)	hypothetical protein	2	2	reverse	No	6.111	5.358	3.038	2.739	yes	no	-
EIN_145500	EIN_145500-t26_1	E. invadens IP1	KB206843:38,766..39,935(+)	serine/threonine protein kinase HT1, putative	1	1	forward	No	3.876	1.076	0.18	0.253	yes	no	-
EIN_197140	EIN_197140-t26_1	E. invadens IP1	KB206918:2,287..2,828(-)	hypothetical protein	1	1	reverse	No	0	0.042	0	0.098	no	no	-
EIN_153870	EIN_153870-t26_1	E. invadens IP1	KB206474:452,300..454,233(+)	serine/threonine protein kinase ppk15, putative	4	4	forward	No	3.314	2.689	1.212	2.572	yes	no	-
EIN_299020	EIN_299020-t26_1	E. invadens IP1	KB206378:11,686..12,584(+)	hypothetical protein	1	1	forward	No	0	0	0	0	no	no	-
EIN_322020	EIN_322020-t26_1	E. invadens IP1	KB206257:146,902..148,450(-)	hypothetical protein	2	2	reverse	No	7.19	9.766	6.226	4.356	yes	no	-
EIN_377680	EIN_377680-t26_1	E. invadens IP1	KB207268:268,891..269,484(-)	hypothetical protein	1	1	reverse	No	4.404	1.192	1.991	1.3	yes	no	-
EIN_187090	EIN_187090-t26_1	E. invadens IP1	KB206248:1,151,688..1,152,875(-)	hypothetical protein	1	1	reverse	No	5.703	12.35	10.687	4.684	yes	no	-
EIN_053420	EIN_053420-t26_1	E. invadens IP1	KB206292:234,749..236,863(+)	ankyrin repeat domain containing protein, putative	1	1	forward	No	6.936	17.18	21.613	6.266	yes	no	-
EIN_220050	EIN_220050-t26_1	E. invadens IP1	KB206609:108,483..108,899(+)	actophorin, putative	1	1	forward	No	0.253	0.084	0	1.899	no	no	-
EIN_157200	EIN_157200-t26_1	E. invadens IP1	KB207174:59,748..60,205(+)	hypothetical protein	2	2	forward	No	0.209	0.591	0	0.086	no	no	-
EIN_507500	EIN_507500-t26_1	E. invadens IP1	KB206320:132,194..133,123(-)	hypothetical protein	2	2	reverse	No	0.771	0.179	0	0.052	no	no	-
EIN_339260	EIN_339260-t26_1	E. invadens IP1	KB206501:36,547..39,075(-)	protein serine/threonine kinase, putative	1	1	reverse	No	0.11	0.148	0	0.04	no	no	-
EIN_425200	EIN_425200-t26_1	E. invadens IP1	KB206573:181,790..182,537(+)	casein kinase, putative	2	2	forward	No	30.696	35.395	21.298	10.271	yes	no	-
EIN_076670	EIN_076670-t26_1	E. invadens IP1	KB207261:5,943..7,337(+)	hypothetical protein	1	1	forward	No	0.551	0.032	0	0.04	no	no	-
EIN_105910	EIN_105910-t26_1	E. invadens IP1	KB206512:7,763..8,743(-)	hypothetical protein	1	1	reverse	No	0.253	0	0	0.086	no	no	-
EIN_524570	EIN_524570-t26_1	E. invadens IP1	KB206210:219..1,817(+)	hypothetical protein	1	1	forward	No	0	0	0	0	no	no	-
EIN_063190	EIN_063190-t26_1	E. invadens IP1	KB206292:1,297,036..1,298,005(-)	hypothetical protein	2	2	reverse	No	0.892	0.053	0	0.121	no	no	-
EIN_175730	EIN_175730-t26_1	E. invadens IP1	KB206248:59,246..63,679(-)	hypothetical protein	2	2	reverse	No	14.654	17.064	5.164	15.892	yes	no	-
EIN_506620	EIN_506620-t26_1	E. invadens IP1	KB206320:37,596..38,522(+)	nitrogen fixation protein nifU, putative	1	1	forward	No	0.716	0.622	0.703	2.457	yes	no	-
EIN_455840	EIN_455840-t26_1	E. invadens IP1	KB206589:309,294..310,564(+)	hypothetical protein	2	2	forward	No	2.587	0.432	0	0.069	no	no	-
EIN_370140	EIN_370140-t26_1	E. invadens IP1	KB206332:169,852..172,434(-)	hypothetical protein	1	1	reverse	No	3.534	9.144	6.885	10.305	yes	no	-
EIN_032600	EIN_032600-t26_1	E. invadens IP1	KB206969:160,946..161,687(+)	hypothetical protein	2	2	forward	No	2.477	0.991	0	0.455	no	no	-
EIN_467480	EIN_467480-t26_1	E. invadens IP1	KB207240:36,426..36,743(-)	hypothetical protein	1	1	reverse	No	0	0	0	0	no	no	-
EIN_025790	EIN_025790-t26_1	E. invadens IP1	KB206484:993,315..993,641(+)	hypothetical protein	1	1	forward	No	0.506	0	2.978	3.775	no	no	-
EIN_105900	EIN_105900-t26_1	E. invadens IP1	KB206512:7,009..7,620(-)	hypothetical protein	1	1	reverse	No	2.235	0.612	1.527	0.052	no	no	-
EIN_382350	EIN_382350-t26_1	E. invadens IP1	KB206817:47,520..49,574(-)	hypothetical protein	1	1	reverse	No	0.44	0	0	0.075	no	no	-
EIN_097200	EIN_097200-t26_1	E. invadens IP1	KB206860:680,853..681,537(+)	hypothetical protein	2	2	forward	No	11.175	3.544	3.113	8.579	yes	no	-
EIN_523300	EIN_523300-t26_1	E. invadens IP1	KB206368:26,978..28,534(-)	hypothetical protein	1	1	reverse	No	0.044	0.032	0.12	1.203	no	no	-
EIN_307450	EIN_307450-t26_1	E. invadens IP1	KB206936:118,462..118,566(-)	Hypothetical protein	1	1	reverse	No	0	0	0	0	no	no	-
EIN_517040	EIN_517040-t26_1	E. invadens IP1	KB206909:18,716..22,027(-)	ubiquitin specific protease, putative	1	1	reverse	No	3.094	5.78	11.315	4.615	yes	no	-
EIN_437670	EIN_437670-t26_1	E. invadens IP1	KB206697:101,472..102,695(-)	tyrosine protein kinase, putative	1	1	reverse	No	1.585	0.074	0.329	2.624	yes	no	-
EIN_047370	EIN_047370-t26_1	E. invadens IP1	KB206215:127,881..128,774(+)	hypothetical protein	1	1	forward	No	32.458	80.365	139.718	40.685	yes	no	-
EIN_152800	EIN_152800-t26_1	E. invadens IP1	KB206474:316,595..317,902(+)	1-O-acylceramide synthase precursor, putative	3	3	forward	No	0.319	0.179	1.317	0.765	yes	no	-
EIN_104750	EIN_104750-t26_1	E. invadens IP1	KB206702:54,012..54,395(-)	hypothetical protein	1	1	reverse	No	3.05	10.61	2.26	5.248	yes	no	-
EIN_419760	EIN_419760-t26_1	E. invadens IP1	KB206772:298,760..299,671(+)	hypothetical protein	1	1	forward	No	3.347	0.411	0.225	5.058	yes	no	-
EIN_445710	EIN_445710-t26_1	E. invadens IP1	KB207017:7,714..8,553(-)	hypothetical protein	1	1	reverse	No	0	0	0	0.035	no	no	-
EIN_058370	EIN_058370-t26_1	E. invadens IP1	KB206292:824,569..827,406(+)	hypothetical protein	2	2	forward	No	0.991	0.116	0.135	1.007	yes	no	-
EIN_087250	EIN_087250-t26_1	E. invadens IP1	KB207085:937,810..939,627(+)	FYVE, RhoGEF and PH domain containing protein, putative	1	1	forward	No	18.926	11.939	15.626	30.219	yes	no	-
EIN_497730	EIN_497730-t26_1	E. invadens IP1	KB206184:61,686..62,567(-)	hypothetical protein	1	1	reverse	No	1.817	0.759	0.479	0.483	yes	no	-
EIN_136910	EIN_136910-t26_1	E. invadens IP1	KB207027:259,076..261,181(+)	tyrosine kinase, putative	1	1	forward	No	0.22	0.042	0	0.345	no	no	-
EIN_145810	EIN_145810-t26_1	E. invadens IP1	KB206843:74,348..75,786(-)	hypothetical protein	3	3	reverse	No	0	0	0	0	no	no	-
EIN_016610	EIN_016610-t26_1	E. invadens IP1	KB206484:145,076..145,531(+)	60S ribosomal protein L31, putative	1	1	forward	No	931.803	696.384	360.364	649.442	yes	no	-
EIN_109170	EIN_109170-t26_1	E. invadens IP1	KB206180:80,851..81,666(+)	hypothetical protein	1	1	forward	No	0.606	0.601	0.793	0	no	no	-
EIN_241720	EIN_241720-t26_1	E. invadens IP1	KB207228:82,532..82,672(-)	Hypothetical protein	1	1	reverse	No	0	0	0	0	no	no	-
EIN_299810	EIN_299810-t26_1	E. invadens IP1	KB206538:47,506..48,315(-)	hypothetical protein	1	1	reverse	No	0	0	0	0	no	no	-
EIN_418040	EIN_418040-t26_1	E. invadens IP1	KB206772:43,230..48,582(+)	protein serine/threonine kinase, putative	2	2	forward	No	0.198	0.411	0.449	0.04	yes	no	-
EIN_052770	EIN_052770-t26_1	E. invadens IP1	KB206292:177,960..179,855(+)	hypothetical protein	3	3	forward	No	5.582	3.976	3.457	6.732	yes	no	-
EIN_278180	EIN_278180-t26_1	E. invadens IP1	KB207139:38,530..39,030(-)	hypothetical protein	1	1	reverse	No	9.359	3.997	7.02	4.586	yes	no	-
EIN_153200	EIN_153200-t26_1	E. invadens IP1	KB206474:383,345..383,902(-)	hypothetical protein	1	1	reverse	No	359.401	448.369	589.376	530.976	yes	no	-
EIN_173920	EIN_173920-t26_1	E. invadens IP1	KB207112:692,283..693,833(-)	hypothetical protein	1	1	reverse	No	5.505	13.12	19.113	5.622	yes	no	-
EIN_087430	EIN_087430-t26_1	E. invadens IP1	KB207085:947,941..949,143(+)	hypothetical protein	1	1	forward	No	4.58	2.9	5.523	3.101	yes	no	-
EIN_299800	EIN_299800-t26_1	E. invadens IP1	KB206538:46,798..47,394(-)	hypothetical protein	2	2	reverse	No	0	0	0	0	no	no	-
EIN_372360	EIN_372360-t26_1	E. invadens IP1	KB206332:516,161..518,164(-)	hypothetical protein	1	1	reverse	No	2.136	0.58	0.479	1.807	yes	no	-
EIN_181220	EIN_181220-t26_1	E. invadens IP1	KB206248:560,048..561,329(-)	dolichyl-diphosphooligosaccharide--protein glycosyltransferase, putative	3	3	reverse	No	42.312	35.416	15.222	13.24	yes	no	-
EIN_372110	EIN_372110-t26_1	E. invadens IP1	KB206332:451,905..454,267(+)	rap GTPase-activating protein, putative	5	5	forward	No	4.283	6.138	7.319	4.758	yes	no	-
EIN_289030	EIN_289030-t26_1	E. invadens IP1	KB206229:4,832..5,722(-)	hypothetical protein	2	2	reverse	No	0.848	0.221	0	0.063	no	no	-
EIN_428070	EIN_428070-t26_1	E. invadens IP1	KB206168:47,789..48,250(-)	hypothetical protein	1	1	reverse	No	3.204	0.137	2.26	5.903	yes	no	-
EIN_339740	EIN_339740-t26_1	E. invadens IP1	KB206501:66,609..67,277(+)	myosin heavy chain	1	1	forward	No	0.22	0.158	0.344	0.092	no	no	-
EIN_225140	EIN_225140-t26_1	E. invadens IP1	KB206756:408,925..409,800(-)	hypothetical protein	1	1	reverse	No	5.461	1.856	2.425	2.445	yes	no	-
EIN_473140	EIN_473140-t26_1	E. invadens IP1	KB206559:47,764..48,654(+)	hypothetical protein	1	1	forward	No	0.198	0	0	0	no	no	-
EIN_174060	EIN_174060-t26_1	E. invadens IP1	KB207112:716,687..717,737(+)	hypothetical protein	2	2	forward	No	6.672	28.107	24.471	18.556	yes	no	-
EIN_328870	EIN_328870-t26_1	E. invadens IP1	KB207015:465,432..466,052(+)	hypothetical protein	1	1	forward	No	2.907	1.888	0	2.653	yes	no	-
EIN_511960	EIN_511960-t26_1	E. invadens IP1	KB206467:40,526..41,571(+)	protein serine/threonine kinase, putative	2	2	forward	No	0.176	0.243	0	0.029	no	no	-
EIN_474280	EIN_474280-t26_1	E. invadens IP1	KB206689:31,149..32,114(+)	2-hydroxyacid dehydrogenase, putative	1	1	forward	No	71.466	70.568	28.931	19.851	yes	no	-
EIN_440250	EIN_440250-t26_1	E. invadens IP1	KB207216:79,977..82,358(+)	hypothetical protein	1	1	forward	No	1.629	0.601	0.629	0.541	yes	no	-
EIN_012670	EIN_012670-t26_1	E. invadens IP1	KB207033:81,596..82,297(-)	hypothetical protein	2	2	reverse	No	0	0	0	0	no	no	-
EIN_510920	EIN_510920-t26_1	E. invadens IP1	KB207218:5,283..6,509(-)	serine/threonine protein kinase, putative	1	1	reverse	No	2.246	0.875	0	1.415	yes	no	-
EIN_056700	EIN_056700-t26_1	E. invadens IP1	KB206292:614,788..615,996(+)	inositol polyphosphate 5-phosphatase, putative	1	1	forward	No	1.718	0.928	2.17	1.554	yes	no	-
EIN_104410	EIN_104410-t26_1	E. invadens IP1	KB206702:9,774..11,648(+)	hypothetical protein	1	1	forward	No	1.013	0.063	0.299	0.092	no	no	-
EIN_299670	EIN_299670-t26_1	E. invadens IP1	KB206538:31,384..31,785(+)	hypothetical protein	1	1	forward	No	4.228	0.506	0.703	0.196	no	no	-
EIN_049230	EIN_049230-t26_1	E. invadens IP1	KB206489:20..3,151(+)	hypothetical protein	1	1	forward	No	0.011	0.042	0	0.006	no	no	-
EIN_079990	EIN_079990-t26_1	E. invadens IP1	KB207085:144,447..146,840(+)	hypothetical protein	1	1	forward	No	7.344	3.586	3.921	3.015	yes	no	-
EIN_185010	EIN_185010-t26_1	E. invadens IP1	KB206248:903,391..904,200(+)	hypothetical protein	1	1	forward	No	8.169	2.953	2.41	7.877	yes	no	-
EIN_294610	EIN_294610-t26_1	E. invadens IP1	KB206482:61,514..62,920(+)	hypothetical protein	1	1	forward	No	0.022	0	0	0.058	no	no	-
EIN_105110	EIN_105110-t26_1	E. invadens IP1	KB206702:83,136..83,456(-)	hypothetical protein	1	1	reverse	No	0	0	0	0	no	no	-
EIN_149950	EIN_149950-t26_1	E. invadens IP1	KB206474:31,598..33,473(+)	hypothetical protein	2	2	forward	No	0.11	0.158	0	0.046	no	no	-
EIN_221910	EIN_221910-t26_1	E. invadens IP1	KB206756:43,389..44,537(+)	hypothetical protein	1	1	forward	No	0.154	0.601	0.524	0.403	no	no	-
EIN_173070	EIN_173070-t26_1	E. invadens IP1	KB207112:545,425..547,422(-)	Luminal-binding protein 4 precursor, putative	1	1	reverse	No	96.008	156.934	48.808	38.2	yes	no	-
EIN_080580	EIN_080580-t26_1	E. invadens IP1	KB207085:238,179..238,652(-)	hypothetical protein	1	1	reverse	No	53.267	24.869	65.242	25.564	yes	no	-
EIN_268330	EIN_268330-t26_1	E. invadens IP1	KB206479:179,483..180,289(-)	hypothetical protein	1	1	reverse	No	122.718	54.505	107.254	123.086	yes	no	-
EIN_134430	EIN_134430-t26_1	E. invadens IP1	KB207027:54,965..56,649(-)	hypothetical protein	3	3	reverse	No	1.486	0.875	2.829	2.215	yes	no	-
EIN_210970	EIN_210970-t26_1	E. invadens IP1	KB206295:20,369..20,634(+)	hypothetical protein	1	1	forward	No	4.47	1.192	0	0.69	no	no	-
EIN_150770	EIN_150770-t26_1	E. invadens IP1	KB206474:133,747..134,217(-)	hypothetical protein	1	1	reverse	No	0.088	0	0	0	no	no	-
EIN_386110	EIN_386110-t26_1	E. invadens IP1	KB206398:12,492..13,155(-)	hypothetical protein	3	3	reverse	No	5.67	0.443	1.901	4.12	yes	no	-
EIN_295280	EIN_295280-t26_1	E. invadens IP1	KB207134:6,686..7,605(-)	hypothetical protein	3	3	reverse	No	1.112	2.658	0.748	0.201	no	no	-
EIN_391620	EIN_391620-t26_1	E. invadens IP1	KB206629:276,300..277,052(+)	ribonuclease 2 precursor, putative	1	1	forward	No	6.309	0.991	0.883	12.083	yes	no	-
EIN_122290	EIN_122290-t26_1	E. invadens IP1	KB206380:67,037..67,486(-)	hypothetical protein	1	1	reverse	No	0.628	3.048	1.167	0	no	no	-
EIN_222300	EIN_222300-t26_1	E. invadens IP1	KB206756:110,034..111,041(+)	hypothetical protein	1	1	forward	No	9.237	6.887	7.184	3.602	yes	no	-
EIN_173470	EIN_173470-t26_1	E. invadens IP1	KB207112:607,764..608,795(-)	hypothetical protein	1	1	reverse	No	102.206	201.051	101.672	84.789	yes	no	-
EIN_250220	EIN_250220-t26_1	E. invadens IP1	KB206169:378,519..379,065(+)	hypothetical protein	3	3	forward	No	47.828	43.916	51.232	11.974	yes	no	-
EIN_096360	EIN_096360-t26_1	E. invadens IP1	KB206860:537,468..537,899(-)	hypothetical protein	1	1	reverse	No	6.276	1.487	0.629	2.365	yes	no	-
EIN_020260	EIN_020260-t26_1	E. invadens IP1	KB206484:494,014..495,276(-)	hypothetical protein	1	1	reverse	No	1.894	0.137	0	0.506	yes	no	-
EIN_004450	EIN_004450-t26_1	E. invadens IP1	KB206977:38,255..39,868(+)	hypothetical protein	3	3	forward	No	0.925	1.276	1.736	0.27	yes	no	-
EIN_517260	EIN_517260-t26_1	E. invadens IP1	KB206909:25,952..26,848(-)	hypothetical protein	1	1	reverse	No	0.308	0.211	0	0.035	no	no	-
EIN_095100	EIN_095100-t26_1	E. invadens IP1	KB206860:307,619..308,011(-)	hypothetical protein	1	1	reverse	No	13.311	3.512	14.503	6.07	yes	no	-
EIN_226440	EIN_226440-t26_1	E. invadens IP1	KB206756:529,928..531,788(+)	hypothetical protein	2	2	forward	No	22.857	26.451	20.221	14.897	yes	no	-
EIN_459840	EIN_459840-t26_1	E. invadens IP1	KB206733:6,784..8,802(+)	hypothetical protein	1	1	forward	No	0.154	0.042	0	0.184	no	no	-
EIN_075720	EIN_075720-t26_1	E. invadens IP1	KB207107:67,081..67,647(-)	hypothetical protein	1	1	reverse	No	0	0.591	0.838	1.697	no	no	-
EIN_452340	EIN_452340-t26_1	E. invadens IP1	KB206463:147,646..149,815(-)	hypothetical protein	5	5	reverse	No	0.385	0.074	0.464	0.086	no	no	-
EIN_206070	EIN_206070-t26_1	E. invadens IP1	KB206455:55,797..56,210(-)	hypothetical protein	1	1	reverse	No	111.488	84.457	148.115	57.97	yes	no	-
EIN_205780	EIN_205780-t26_1	E. invadens IP1	KB206455:32,808..33,557(+)	hypothetical protein	1	1	forward	No	0.286	3.333	2.05	0.357	yes	no	-
EIN_443070	EIN_443070-t26_1	E. invadens IP1	KB206373:73,620..77,837(+)	protein serine/threonine kinase, putative	1	1	forward	No	0.418	0.316	0.404	0.012	yes	no	-
EIN_369760	EIN_369760-t26_1	E. invadens IP1	KB206332:131,126..133,096(+)	tRNA pseudouridine synthase D, putative	2	2	forward	No	100.885	132.698	64.508	42.676	yes	no	-
EIN_425040	EIN_425040-t26_1	E. invadens IP1	KB206573:147,728..150,137(-)	serine/threonine protein kinase ppk15, putative	3	3	reverse	No	1.475	0.96	0.599	2.699	yes	no	-
EIN_184940	EIN_184940-t26_1	E. invadens IP1	KB206248:890,413..891,031(-)	hypothetical protein	2	2	reverse	No	21.888	15.662	11.061	14.367	yes	no	-
EIN_292770	EIN_292770-t26_1	E. invadens IP1	KB206397:214,546..215,040(-)	serine-threonine protein kinase, putative	1	1	reverse	No	0.562	0.475	0	0	no	no	-
EIN_399480	EIN_399480-t26_1	E. invadens IP1	KB206411:263,911..264,630(-)	translation initiation factor, putative	1	1	reverse	No	171.46	197.887	195.336	93.051	yes	no	-
EIN_464030	EIN_464030-t26_1	E. invadens IP1	KB206882:59,499..60,232(-)	hypothetical protein	2	2	reverse	No	0.121	0	0	0.144	no	no	-
EIN_239430	EIN_239430-t26_1	E. invadens IP1	KB206281:114,925..115,968(+)	casein kinase, putative	1	1	forward	No	47.035	82.675	40.995	21.427	yes	no	-
EIN_352960	EIN_352960-t26_1	E. invadens IP1	KB207055:181..1,413(+)	hypothetical protein	1	1	forward	No	0.275	0.221	0	0.023	no	no	-
EIN_185860	EIN_185860-t26_1	E. invadens IP1	KB206248:1,000,223..1,001,785(-)	hypothetical protein	4	4	reverse	No	18.156	20.671	11.854	19.028	yes	no	-
EIN_219620	EIN_219620-t26_1	E. invadens IP1	KB206609:77,594..77,905(-)	hypothetical protein	1	1	reverse	No	1.299	1.097	0	0.8	no	no	-
EIN_434900	EIN_434900-t26_1	E. invadens IP1	KB206721:14,384..15,013(+)	hypothetical protein	1	1	forward	No	1.64	0.253	0	0.15	no	no	-
EIN_327180	EIN_327180-t26_1	E. invadens IP1	KB207015:119,324..120,415(+)	hypothetical protein	1	1	forward	No	0.374	0.475	0.18	1.461	no	no	-
EIN_422060	EIN_422060-t26_1	E. invadens IP1	KB206425:59,205..59,942(+)	hypothetical protein	1	1	forward	No	9.017	2.921	9.833	0	yes	no	-
EIN_258460	EIN_258460-t26_1	E. invadens IP1	KB207142:77,889..79,259(+)	hypothetical protein	1	1	forward	No	0.286	0.749	0.284	0.144	no	no	-
EIN_189150	EIN_189150-t26_1	E. invadens IP1	KB206491:3,628..4,043(+)	hypothetical protein	1	1	forward	No	0	0	0	0	no	no	-
EIN_055970	EIN_055970-t26_1	E. invadens IP1	KB206292:543,076..543,639(-)	hypothetical protein	1	1	reverse	No	0.143	0	0	0.581	no	no	-
EIN_162450	EIN_162450-t26_1	E. invadens IP1	KB206960:216,060..217,353(-)	cyclin-dependent kinase C-1, putative	2	2	reverse	No	3.898	6.729	16.374	6.79	yes	no	-
EIN_419320	EIN_419320-t26_1	E. invadens IP1	KB206772:243,374..244,072(+)	hypothetical protein	1	1	forward	No	32.843	43.326	17.003	16.059	yes	no	-
EIN_006240	EIN_006240-t26_1	E. invadens IP1	KB206272:128,554..129,165(-)	hypothetical protein	1	1	reverse	No	1.574	1.846	2.29	2.549	yes	no	-
EIN_161990	EIN_161990-t26_1	E. invadens IP1	KB206960:141,732..142,391(-)	hypothetical protein	1	1	reverse	No	226.576	331.544	171.688	105.98	yes	no	-
EIN_025640	EIN_025640-t26_1	E. invadens IP1	KB206484:986,309..987,235(-)	hypothetical protein	1	1	reverse	No	2.202	0.411	1.362	5.748	yes	no	-
EIN_173800	EIN_173800-t26_1	E. invadens IP1	KB207112:665,848..666,759(-)	hypothetical protein	1	1	reverse	No	1.905	0.158	0	3.009	yes	no	-
EIN_223680	EIN_223680-t26_1	E. invadens IP1	KB206756:271,703..272,668(-)	CCR4-NOT transcription complex subunit, putative	2	2	reverse	No	10.107	23.941	38.466	22.538	yes	no	-
EIN_380930	EIN_380930-t26_1	E. invadens IP1	KB206395:188,520..189,256(+)	hypothetical protein	4	4	forward	No	23.727	6.212	5.957	15.846	yes	no	-
EIN_129870	EIN_129870-t26_1	E. invadens IP1	KB206458:249,632..250,177(-)	hypothetical protein	1	1	reverse	No	0.958	4.746	13.351	2.261	yes	no	-
EIN_306420	EIN_306420-t26_1	E. invadens IP1	KB206936:68,792..70,682(+)	elongator complex protein, putative	2	2	forward	No	32.568	33.391	31.536	21.951	yes	no	-
EIN_445100	EIN_445100-t26_1	E. invadens IP1	KB206457:346..996(-)	hypothetical protein	1	1	reverse	No	0	0	0	0	no	no	-
EIN_222710	EIN_222710-t26_1	E. invadens IP1	KB206756:163,402..164,445(-)	nitrogen fixation protein nifU, putative	1	1	reverse	No	185.619	367.044	257.569	158.501	yes	no	-
EIN_008420	EIN_008420-t26_1	E. invadens IP1	KB207241:13,978..15,283(-)	hypothetical protein	2	2	reverse	No	0.484	0.074	0	0.374	yes	no	-
EIN_369530	EIN_369530-t26_1	E. invadens IP1	KB206332:77,413..78,555(-)	hypothetical protein	1	1	reverse	No	23.87	7.71	37.972	21.709	yes	no	-
EIN_036450	EIN_036450-t26_1	E. invadens IP1	KB206993:72,303..72,965(-)	hypothetical protein	1	1	reverse	No	30.927	12.867	9.609	20.219	yes	no	-
EIN_038920	EIN_038920-t26_1	E. invadens IP1	KB206183:52,807..53,472(-)	dual specificity protein phosphatase, putative	1	1	reverse	No	2.653	0.548	0.688	2.181	yes	no	-
EIN_127820	EIN_127820-t26_1	E. invadens IP1	KB206458:11,850..12,911(+)	multidrug resistance protein, putative	1	1	forward	No	0.066	0.042	0	0.029	no	no	-
EIN_249590	EIN_249590-t26_1	E. invadens IP1	KB206169:337,815..338,966(-)	hypothetical protein	1	1	reverse	No	2.764	3.755	1.227	2.699	yes	no	-
EIN_450570	EIN_450570-t26_1	E. invadens IP1	KB207022:17,399..17,477(+)	Hypothetical protein	1	1	forward	No	0	0	0	0	no	no	-
EIN_463820	EIN_463820-t26_1	E. invadens IP1	KB206882:47,024..48,629(+)	hypothetical protein	3	3	forward	No	0.033	0	0	0	no	no	-
EIN_141630	EIN_141630-t26_1	E. invadens IP1	KB206149:30,712..31,661(+)	hypothetical protein	2	2	forward	No	0.242	0.485	0	0.127	no	no	-
EIN_041060	EIN_041060-t26_1	E. invadens IP1	KB207071:128,710..131,598(+)	hypothetical protein	1	1	forward	No	0.528	0.39	0.06	0.069	yes	no	-
EIN_194250	EIN_194250-t26_1	E. invadens IP1	KB206707:113,858..114,289(+)	hypothetical protein	1	1	forward	No	0.209	0	1.242	0.207	no	no	-
EIN_064280	EIN_064280-t26_1	E. invadens IP1	KB207140:21,108..22,352(+)	hypothetical protein	1	1	forward	No	4.217	1.898	2.095	1.438	yes	no	-
EIN_030710	EIN_030710-t26_1	E. invadens IP1	KB206969:34,319..36,773(+)	hypothetical protein	3	3	forward	No	5.318	5.832	3.742	3.78	yes	no	-
EIN_141370	EIN_141370-t26_1	E. invadens IP1	KB206149:7,247..7,839(+)	hypothetical protein	2	2	forward	No	0	0.2	0	0	no	no	-
EIN_154860	EIN_154860-t26_1	E. invadens IP1	KB206474:567,259..568,044(+)	hypothetical protein	1	1	forward	No	9.898	8.585	7.199	14.655	yes	no	-
EIN_374570	EIN_374570-t26_1	E. invadens IP1	KB207268:78,059..80,022(-)	hypothetical protein	1	1	reverse	No	2.984	10.599	14.473	6.231	yes	no	-
EIN_173310	EIN_173310-t26_1	E. invadens IP1	KB207112:592,129..592,972(+)	UDP-N-acteylglucosamine pyrophosphorylase, putative	1	1	forward	No	33.746	0.865	1.018	24.172	yes	no	-
EIN_408810	EIN_408810-t26_1	E. invadens IP1	KB207048:134,048..134,685(-)	pre-rRNA-processing protein PNO1, putative	2	2	reverse	No	35.629	31.904	19.038	67.245	yes	no	-
EIN_224530	EIN_224530-t26_1	E. invadens IP1	KB206756:369,212..370,471(-)	hypothetical protein	1	1	reverse	No	2.103	1.308	1.422	2.894	yes	no	-
EIN_313150	EIN_313150-t26_1	E. invadens IP1	KB206312:80,407..80,449(+)	Hypothetical protein	1	1	forward	No	0	0	0	0	no	no	-
EIN_429600	EIN_429600-t26_1	E. invadens IP1	KB206168:223,048..224,025(-)	calcium-dependent protein kinase, putative	1	1	reverse	No	24.277	11.243	17.018	31.128	yes	no	-
EIN_305790	EIN_305790-t26_1	E. invadens IP1	KB206936:35,363..36,286(+)	leucine rich repeat containing protein	1	1	forward	No	3.226	0.939	1.362	3.216	yes	no	-
EIN_246980	EIN_246980-t26_1	E. invadens IP1	KB206169:76,771..77,669(+)	copine, putative	3	3	forward	No	30.421	17.855	28.752	13.458	yes	no	-
EIN_198690	EIN_198690-t26_1	E. invadens IP1	KB207226:133,346..134,134(+)	hypothetical protein	1	1	forward	No	0.595	0.559	1.377	0.932	yes	no	-
EIN_024980	EIN_024980-t26_1	E. invadens IP1	KB206484:934,779..935,423(+)	hypothetical protein	1	1	forward	No	0.055	0.243	1.063	3.878	no	no	-
EIN_025280	EIN_025280-t26_1	E. invadens IP1	KB206484:960,184..961,095(+)	zinc transporter, putative	3	3	forward	No	28.34	24.215	21.373	21.784	yes	no	-
EIN_349820	EIN_349820-t26_1	E. invadens IP1	KB206595:48,740..54,317(-)	protein serine/threonine kinase, putative	2	2	reverse	No	0.165	0.148	0.03	0.029	yes	no	-
EIN_523860	EIN_523860-t26_1	E. invadens IP1	KB206368:123,394..123,951(+)	hypothetical protein	1	1	forward	No	0.143	0	0	0.593	no	no	-
EIN_048310	EIN_048310-t26_1	E. invadens IP1	KB206215:215,503..216,984(-)	transmembrane protein, putative	1	1	reverse	No	35.122	61.287	57.279	25.748	yes	no	-
EIN_375820	EIN_375820-t26_1	E. invadens IP1	KB207268:148,072..149,205(-)	actin, putative	1	1	reverse	No	357.221	251.39	181.985	253.451	yes	no	-
EIN_314860	EIN_314860-t26_1	E. invadens IP1	KB206890:25,164..26,576(-)	hypothetical protein	1	1	reverse	No	0.022	0.306	0	0.184	no	no	-
EIN_532140	EIN_532140-t26_1	E. invadens IP1	KB206706:130,382..131,566(+)	hypothetical protein	1	1	forward	No	0	0	0	0	no	no	-
EIN_353460	EIN_353460-t26_1	E. invadens IP1	KB206967:30,137..31,123(-)	hypothetical protein	1	1	reverse	No	1.167	0.19	0	0.04	no	no	-
EIN_390180	EIN_390180-t26_1	E. invadens IP1	KB206629:93,115..95,955(+)	WD domain containing protein	1	1	forward	No	1.663	0.949	0.524	1.818	yes	no	-
EIN_184780	EIN_184780-t26_1	E. invadens IP1	KB206248:882,563..883,477(+)	hypothetical protein	1	1	forward	No	8.214	19.912	25.788	8.441	yes	no	-
EIN_085540	EIN_085540-t26_1	E. invadens IP1	KB207085:720,804..722,792(+)	cell cycle control protein cwf22, putative	1	1	forward	No	8.599	2.911	3.832	4.206	yes	no	-
EIN_377630	EIN_377630-t26_1	E. invadens IP1	KB207268:256,581..259,414(+)	F-box and WD domain protein, putative	2	2	forward	No	2.466	7.636	5.523	4.856	yes	no	-
EIN_398250	EIN_398250-t26_1	E. invadens IP1	KB206411:168,422..170,177(-)	LMBR1 domain containing protein, putative	2	2	reverse	No	44.448	68.574	56.187	17.054	yes	no	-
EIN_064800	EIN_064800-t26_1	E. invadens IP1	KB207140:98,243..98,809(+)	hypothetical protein	1	1	forward	No	3.369	0.2	0	0.754	no	no	-
EIN_509060	EIN_509060-t26_1	E. invadens IP1	KB206320:364,626..366,049(+)	midasin, putative	2	2	forward	No	0.044	0.084	0	0.138	no	no	-
EIN_147430	EIN_147430-t26_1	E. invadens IP1	KB206963:85..1,421(+)	hypothetical protein	3	3	forward	No	0	0.042	0	0.023	no	no	-
EIN_514380	EIN_514380-t26_1	E. invadens IP1	KB206717:25,401..25,780(+)	leucine rich repeat containing protein BspA family protein	2	2	forward	No	2.169	0.675	0	0.265	no	no	-
EIN_248180	EIN_248180-t26_1	E. invadens IP1	KB206169:203,423..204,931(-)	hypothetical protein	1	1	reverse	No	0.209	0.032	0	1.203	no	no	-
EIN_023520	EIN_023520-t26_1	E. invadens IP1	KB206484:802,647..805,912(+)	serine-threonine protein kinase, putative	2	2	forward	No	4.327	11.612	10.058	3.28	yes	no	-
EIN_219830	EIN_219830-t26_1	E. invadens IP1	KB206609:91,394..92,098(-)	hypothetical protein	1	1	reverse	No	0.055	0	0	0	no	no	-
EIN_174520	EIN_174520-t26_1	E. invadens IP1	KB207112:762,467..762,833(-)	DNA-directed RNA polymerase III subunit RPC10, putative	2	2	reverse	No	99.619	78.077	97.077	91.791	yes	no	-
EIN_392090	EIN_392090-t26_1	E. invadens IP1	KB206585:13,706..14,392(+)	hypothetical protein	1	1	forward	No	1.475	1.687	0.389	0.132	yes	no	-
EIN_335550	EIN_335550-t26_1	E. invadens IP1	KB206750:129,128..129,982(+)	hypothetical protein	1	1	forward	No	57.539	37.704	21.987	54.259	yes	no	-
EIN_055240	EIN_055240-t26_1	E. invadens IP1	KB206292:487,797..488,210(+)	hypothetical protein	1	1	forward	No	20.842	15.704	8.681	4.989	yes	no	-
EIN_345880	EIN_345880-t26_1	E. invadens IP1	KB207186:33,747..35,147(+)	bystin, putative	1	1	forward	No	14.467	19.121	8.307	23.809	yes	no	-
EIN_094150	EIN_094150-t26_1	E. invadens IP1	KB206860:175,390..176,367(+)	hypothetical protein	1	1	forward	No	9.083	27.97	14.473	14.482	yes	no	-
EIN_305680	EIN_305680-t26_1	E. invadens IP1	KB206936:35,018..35,260(+)	leucine rich repeat containing protein BspA family protein	1	1	forward	No	0.33	0	3.727	0.293	no	no	-
EIN_370940	EIN_370940-t26_1	E. invadens IP1	KB206332:266,219..267,711(-)	hypothetical protein	2	2	reverse	No	0.528	0.169	0.15	0.869	yes	no	-
EIN_052210	EIN_052210-t26_1	E. invadens IP1	KB206292:80,542..82,799(-)	hypothetical protein	2	2	reverse	No	2.554	3.47	3.951	9.569	yes	no	-
EIN_411460	EIN_411460-t26_1	E. invadens IP1	KB206788:137,043..137,598(+)	hypothetical protein	3	3	forward	No	0.804	0	3.173	0.115	no	no	-
EIN_097600	EIN_097600-t26_1	E. invadens IP1	KB206860:730,068..737,759(-)	protein serine/threonine kinase, putative	1	1	reverse	No	0.198	0.116	0.21	0.213	yes	no	-
EIN_371490	EIN_371490-t26_1	E. invadens IP1	KB206332:366,576..367,217(-)	lysozyme, putative	1	1	reverse	No	677.669	438.002	1595.21	374.322	yes	no	-
EIN_528990	EIN_528990-t26_1	E. invadens IP1	KB207063:10,196..13,699(+)	protein serine/threonine kinase, putative	1	1	forward	No	0.319	0.063	0.269	0.069	yes	no	-
EIN_076880	EIN_076880-t26_1	E. invadens IP1	KB207261:10,770..13,993(+)	protein serine/threonine kinase, putative	4	4	forward	No	0.044	0.042	0.06	0.006	no	no	-
EIN_171060	EIN_171060-t26_1	E. invadens IP1	KB207112:354,535..355,813(-)	alcohol dehydrogenase, putative	2	2	reverse	No	105.608	131.401	107.614	85.117	yes	no	-
EIN_494570	EIN_494570-t26_1	E. invadens IP1	KB207193:32,399..33,172(-)	hypothetical protein	1	1	reverse	No	0	0	0	0	no	no	-
EIN_336600	EIN_336600-t26_1	E. invadens IP1	KB206865:20,096..22,339(+)	hypothetical protein	1	1	forward	No	0	0.042	0.09	0	no	no	-
EIN_412050	EIN_412050-t26_1	E. invadens IP1	KB206128:20,563..21,903(+)	hypothetical protein	1	1	forward	No	1.189	0.886	0.449	2.831	yes	no	-
EIN_293930	EIN_293930-t26_1	E. invadens IP1	KB206482:537..2,129(+)	serine/threonine protein kinase-transforming protein raf, putative	1	1	forward	No	0.121	0.105	0.239	0.552	no	no	-
EIN_399990	EIN_399990-t26_1	E. invadens IP1	KB206411:323,804..324,275(-)	hypothetical protein	2	2	reverse	No	43.303	28.423	48.389	45.847	yes	no	-
EIN_081680	EIN_081680-t26_1	E. invadens IP1	KB207085:358,650..359,990(+)	vesicular integral-membrane protein VIP36 precursor, putative	3	3	forward	No	25.753	14.365	14.428	12.503	yes	no	-
EIN_020150	EIN_020150-t26_1	E. invadens IP1	KB206484:457,937..458,354(+)	hypothetical protein	2	2	forward	No	2.422	5.337	2.021	0.593	no	no	-
EIN_129490	EIN_129490-t26_1	E. invadens IP1	KB206458:220,123..222,763(-)	hypothetical protein	2	2	reverse	No	0.495	1.139	2.739	1.3	yes	no	-
EIN_300270	EIN_300270-t26_1	E. invadens IP1	KB206538:71,200..71,766(-)	hypothetical protein	1	1	reverse	No	0.066	0.2	0.419	0.432	no	no	-
EIN_414640	EIN_414640-t26_1	E. invadens IP1	KB206875:19,245..20,129(-)	hypothetical protein	1	1	reverse	No	0.044	0	0	0.035	no	no	-
EIN_303840	EIN_303840-t26_1	E. invadens IP1	KB206545:69,036..69,509(-)	hypothetical protein	1	1	reverse	No	0.451	0.127	0	0.075	no	no	-
EIN_346120	EIN_346120-t26_1	E. invadens IP1	KB207186:73,656..74,354(+)	hypothetical protein	1	1	forward	No	0.055	0	0	0	no	no	-
EIN_050070	EIN_050070-t26_1	E. invadens IP1	KB206678:1,181..1,866(-)	hypothetical protein	1	1	reverse	No	0	0.074	0	14.321	no	no	-
EIN_170770	EIN_170770-t26_1	E. invadens IP1	KB207112:313,265..314,257(+)	hypothetical protein	1	1	forward	No	28.571	26.799	12.333	31.18	yes	no	-
EIN_405080	EIN_405080-t26_1	E. invadens IP1	KB206537:256,423..260,556(-)	starch synthase, putative	1	1	reverse	No	17.792	12.013	5.478	4.252	yes	no	-
EIN_054400	EIN_054400-t26_1	E. invadens IP1	KB206292:339,362..341,470(-)	hypothetical protein	1	1	reverse	No	9.579	7.077	3.951	5.132	yes	no	-
EIN_275010	EIN_275010-t26_1	E. invadens IP1	KB206783:323,262..323,723(-)	hypothetical protein	1	1	reverse	No	1.696	4.672	1.123	5.903	yes	no	-
EIN_096460	EIN_096460-t26_1	E. invadens IP1	KB206860:561,411..562,287(+)	40S ribosomal protein S6, putative	2	2	forward	No	753.815	439.974	404.532	640.005	yes	no	-
EIN_529010	EIN_529010-t26_1	E. invadens IP1	KB207063:15,826..16,833(-)	hypothetical protein	1	1	reverse	No	1.905	0.517	0.21	0.276	no	no	-
EIN_138770	EIN_138770-t26_1	E. invadens IP1	KB207160:11,020..12,114(+)	hypothetical protein	1	1	forward	No	2.114	0.253	0.18	0.898	yes	no	-
EIN_508100	EIN_508100-t26_1	E. invadens IP1	KB206320:202,299..203,837(+)	hypothetical protein	1	1	forward	No	6.947	26.346	28.917	13.884	yes	no	-
EIN_113890	EIN_113890-t26_1	E. invadens IP1	KB207005:224,406..225,935(-)	hypothetical protein	1	1	reverse	No	1.916	1.519	2.036	5.558	yes	no	-
EIN_283810	EIN_283810-t26_1	E. invadens IP1	KB207106:79,838..80,563(-)	hypothetical protein	1	1	reverse	No	9.942	3.47	0.614	3.642	yes	no	-
EIN_381770	EIN_381770-t26_1	E. invadens IP1	KB206395:311,939..312,439(+)	protein disulfide isomerase, putative	2	2	forward	No	544.932	247.994	204.72	360.559	yes	no	-
EIN_293280	EIN_293280-t26_1	E. invadens IP1	KB206632:7,906..8,829(+)	hypothetical protein	1	1	forward	No	3.765	1.793	0	0.121	yes	no	-
EIN_254970	EIN_254970-t26_1	E. invadens IP1	KB206169:772,124..772,645(+)	hypothetical protein	1	1	forward	No	6.144	1.213	3.308	4.707	yes	no	-
EIN_122690	EIN_122690-t26_1	E. invadens IP1	KB206380:100,404..101,951(+)	hypothetical protein	1	1	forward	No	1.112	0.854	0.15	0.616	yes	no	-
EIN_130200	EIN_130200-t26_1	E. invadens IP1	KB206244:8,392..9,060(+)	hypothetical protein	1	1	forward	No	3.644	0.538	2.38	1.801	yes	no	-
EIN_451370	EIN_451370-t26_1	E. invadens IP1	KB206463:41,117..42,781(+)	hypothetical protein	1	1	forward	No	0.022	0	0	0	no	no	-
EIN_251500	EIN_251500-t26_1	E. invadens IP1	KB206169:493,633..493,739(-)	hypothetical protein	1	1	reverse	No	0	0	0	0	no	no	-
EIN_134210	EIN_134210-t26_1	E. invadens IP1	KB207027:29,431..30,607(+)	gamma-soluble NSF attachment protein, putative	2	2	forward	No	26.854	78.731	73.219	23.211	yes	no	-
EIN_155880	EIN_155880-t26_1	E. invadens IP1	KB206474:704,088..705,911(-)	hypothetical protein	1	1	reverse	No	4.988	7.91	5.164	16.496	yes	no	-
EIN_319670	EIN_319670-t26_1	E. invadens IP1	KB206890:240,766..241,146(+)	hypothetical protein	1	1	forward	No	75.639	20.787	34.305	32.486	yes	no	-
EIN_270390	EIN_270390-t26_1	E. invadens IP1	KB206479:351,055..352,193(-)	hypothetical protein	2	2	reverse	No	1.729	0.169	0	0	no	no	-
EIN_406370	EIN_406370-t26_1	E. invadens IP1	KB206537:446,573..447,852(-)	vacuolar protein sorting-associated protein, putative	2	2	reverse	No	14.225	14.597	4.715	16.554	yes	no	-
EIN_186650	EIN_186650-t26_1	E. invadens IP1	KB206248:1,127,179..1,128,069(+)	actin, putative	4	4	forward	No	0.628	0	0.374	1.03	no	no	-
asmbl_8213	-	-	-	-	-	-	-	-	1.508	0.422	0	0.224	no	no	-
EIN_206460	EIN_206460-t26_1	E. invadens IP1	KB206455:89,009..89,614(+)	hypothetical protein	1	1	forward	No	0.066	0	0	0.052	no	no	-
EIN_294280	EIN_294280-t26_1	E. invadens IP1	KB206482:41,403..42,716(+)	hypothetical protein	1	1	forward	No	1.013	0.105	0	1.41	yes	no	-
EIN_430610	EIN_430610-t26_1	E. invadens IP1	KB206168:407,651..409,840(-)	hypothetical protein	1	1	reverse	No	2.973	4.841	8.89	6.744	yes	no	-
EIN_129880	EIN_129880-t26_1	E. invadens IP1	KB206458:254,516..254,875(+)	hypothetical protein	1	1	forward	No	1.563	1.034	10.058	9.879	yes	no	-
EIN_047700	EIN_047700-t26_1	E. invadens IP1	KB206215:177,333..178,763(-)	hypothetical protein	1	1	reverse	No	3.083	1.128	0.688	3.268	yes	no	-
EIN_190570	EIN_190570-t26_1	E. invadens IP1	KB206491:77,869..78,348(+)	hypothetical protein	2	2	forward	No	0	0	0	0	no	no	-
EIN_274790	EIN_274790-t26_1	E. invadens IP1	KB206783:263,793..264,722(+)	hypothetical protein	1	1	forward	No	3.898	4.356	9.938	4.787	yes	no	-
EIN_201850	EIN_201850-t26_1	E. invadens IP1	KB206596:88,384..89,856(-)	hypothetical protein	1	1	reverse	No	0	0.063	0.928	0.247	yes	no	-
EIN_341160	EIN_341160-t26_1	E. invadens IP1	KB206175:213,918..215,119(+)	hypothetical protein	2	2	forward	No	22.031	8.944	10.357	7.411	yes	no	-
EIN_024740	EIN_024740-t26_1	E. invadens IP1	KB206484:918,361..919,404(+)	extracellular ribonuclease LE precursor, putative	1	1	forward	No	1.552	6.339	1.377	1.45	yes	no	-
EIN_250310	EIN_250310-t26_1	E. invadens IP1	KB206169:395,669..396,895(+)	hypothetical protein	1	1	forward	No	6.485	10.251	6.047	5.012	yes	no	-
EIN_234800	EIN_234800-t26_1	E. invadens IP1	KB207020:36,554..37,270(-)	sulfate adenylyltransferase, putative	1	1	reverse	No	0.716	0.78	4.041	0.673	yes	no	-
EIN_360500	EIN_360500-t26_1	E. invadens IP1	KB206483:223,787..224,627(-)	protein kinase domain containing protein	2	2	reverse	No	0.055	0	0	0	no	no	-
EIN_419290	EIN_419290-t26_1	E. invadens IP1	KB206772:232,260..240,086(+)	ubiquitin protein ligase, putative	1	1	forward	No	3.578	1.308	1.587	4.626	yes	no	-
EIN_364580	EIN_364580-t26_1	E. invadens IP1	KB206401:24,726..25,724(+)	elongation factor 1-alpha, putative	1	1	forward	No	0.033	0.042	0	0.058	no	no	-
EIN_425500	EIN_425500-t26_1	E. invadens IP1	KB206573:219,478..219,972(-)	hypothetical protein	1	1	reverse	No	7.641	2.12	0	2.215	yes	no	-
EIN_247470	EIN_247470-t26_1	E. invadens IP1	KB206169:150,115..150,498(+)	hypothetical protein	1	1	forward	No	7.3	1.192	8.651	7.503	yes	no	-
EIN_231710	EIN_231710-t26_1	E. invadens IP1	KB206446:40,299..40,667(-)	hypothetical protein	1	1	reverse	No	0.275	0.39	1.601	0.575	no	no	-
EIN_051920	EIN_051920-t26_1	E. invadens IP1	KB206292:53,808..55,724(-)	triadin, putative	1	1	reverse	No	0.242	0.021	0.195	3.826	no	no	-
EIN_283530	EIN_283530-t26_1	E. invadens IP1	KB207106:15,698..17,162(+)	serine/threonine protein phosphatase 2B catalytic subunit, putative	1	1	forward	No	1.861	0.949	0.539	1.387	yes	no	-
EIN_078970	EIN_078970-t26_1	E. invadens IP1	KB207085:12,813..14,527(-)	serine/threonine protein phosphatase 2B catalytic subunit gamma isoform, putative	2	2	reverse	No	12.309	24.046	23.947	29.345	yes	no	-
EIN_032740	EIN_032740-t26_1	E. invadens IP1	KB206969:167,733..168,177(+)	hypothetical protein	2	2	forward	No	36.135	27.21	42.043	25	yes	no	-
EIN_390770	EIN_390770-t26_1	E. invadens IP1	KB206629:171,912..177,302(-)	protein serine/threonine kinase, putative	1	1	reverse	No	0.099	0.011	0.06	0.305	no	no	-
EIN_505140	EIN_505140-t26_1	E. invadens IP1	KB206500:91,268..92,791(+)	hypothetical protein	4	4	forward	No	3.072	2.932	5.044	3.061	yes	no	-
EIN_457590	EIN_457590-t26_1	E. invadens IP1	KB206620:32,938..34,529(+)	galactose-inhibitable lectin 170 kDa subunit, putative	2	2	forward	No	0.055	0.084	0	0.081	no	no	-
EIN_508630	EIN_508630-t26_1	E. invadens IP1	KB206320:247,398..249,347(+)	hypothetical protein	1	1	forward	No	0.187	0.243	0.494	0.316	yes	no	-
EIN_168830	EIN_168830-t26_1	E. invadens IP1	KB207112:157,007..158,275(-)	pleckstrin, putative	2	2	reverse	No	66.214	58.471	24.486	40.743	yes	no	-
EIN_261790	EIN_261790-t26_1	E. invadens IP1	KB206136:59,937..60,536(-)	GTP-binding protein RHO1 precursor, putative	1	1	reverse	No	0.65	0.274	0.389	0	no	no	-
EIN_273720	EIN_273720-t26_1	E. invadens IP1	KB206783:93,663..95,243(-)	hypothetical protein	1	1	reverse	No	0.055	0.053	0	0.132	no	no	-
EIN_495300	EIN_495300-t26_1	E. invadens IP1	KB206864:8,591..10,093(+)	hypothetical protein	1	1	forward	No	2.004	2.014	5.209	3.337	yes	no	-
EIN_207540	EIN_207540-t26_1	E. invadens IP1	KB206455:168,165..170,182(-)	hypothetical protein	2	2	reverse	No	5.406	5.316	3.787	3.867	yes	no	-
EIN_152430	EIN_152430-t26_1	E. invadens IP1	KB206474:284,393..285,023(+)	protein tyrosine phosphatase type IVA protein, putative	2	2	forward	No	4.173	5.621	14.788	5.633	yes	no	-
EIN_509880	EIN_509880-t26_1	E. invadens IP1	KB206514:5,134..6,570(-)	hypothetical protein	1	1	reverse	No	0	0	0	0	no	no	-
EIN_337660	EIN_337660-t26_1	E. invadens IP1	KB207145:27,457..31,089(+)	hypothetical protein	1	1	forward	No	0.584	0.063	0.15	0.121	yes	no	-
EIN_195160	EIN_195160-t26_1	E. invadens IP1	KB206840:15,587..17,053(-)	elongation factor 1-alpha, putative	1	1	reverse	No	0.506	0.232	2.006	0.852	yes	no	-
EIN_268850	EIN_268850-t26_1	E. invadens IP1	KB206479:221,967..222,826(-)	hypothetical protein	2	2	reverse	No	5.329	4.925	14.683	3.366	yes	no	-
EIN_327210	EIN_327210-t26_1	E. invadens IP1	KB207015:129,981..145,092(+)	hypothetical protein	3	3	forward	No	0.165	0.032	0.045	0.564	yes	no	-
EIN_088880	EIN_088880-t26_1	E. invadens IP1	KB207130:32,440..33,579(+)	hypothetical protein	2	2	forward	No	2.257	0.211	0	0.127	no	no	-
EIN_316280	EIN_316280-t26_1	E. invadens IP1	KB206890:90,342..90,729(-)	hypothetical protein	1	1	reverse	No	24.696	26.05	19.981	30.403	yes	no	-
EIN_044280	EIN_044280-t26_1	E. invadens IP1	KB206902:156,807..157,508(+)	hypothetical protein	1	1	forward	No	354.381	96.554	117.133	159.508	yes	no	-
EIN_018700	EIN_018700-t26_1	E. invadens IP1	KB206484:318,276..320,393(+)	hypothetical protein	1	1	forward	No	6.309	5.769	2.425	4.649	yes	no	-
EIN_171830	EIN_171830-t26_1	E. invadens IP1	KB207112:417,887..418,710(+)	hypothetical protein	3	3	forward	No	0.055	0	0	0.242	no	no	-
EIN_066950	EIN_066950-t26_1	E. invadens IP1	KB206462:81..425(-)	hypothetical protein	1	1	reverse	No	0	0	0	0	no	no	-
EIN_425030	EIN_425030-t26_1	E. invadens IP1	KB206573:146,889..147,571(+)	hypothetical protein	2	2	forward	No	0.98	0.38	1.601	15.426	no	no	-
EIN_226170	EIN_226170-t26_1	E. invadens IP1	KB206756:493,698..494,129(+)	hypothetical protein	1	1	forward	No	3.876	0.443	1.242	3.51	yes	no	-
EIN_183060	EIN_183060-t26_1	E. invadens IP1	KB206248:736,747..737,121(+)	hypothetical protein	1	1	forward	No	0.528	1.15	1.572	0.783	no	no	-
EIN_020140	EIN_020140-t26_1	E. invadens IP1	KB206484:448,989..456,437(-)	alcohol dehydrogenase, putative	2	2	reverse	No	1.145	1.677	2.41	3.648	yes	no	-
EIN_347160	EIN_347160-t26_1	E. invadens IP1	KB207186:161,815..163,797(-)	hypothetical protein	1	1	reverse	No	0.033	0.253	0.195	0.282	no	no	-
EIN_092130	EIN_092130-t26_1	E. invadens IP1	KB206946:104,927..105,913(-)	40S ribosomal protein S4, putative	1	1	reverse	No	325.655	346.9	326.598	1002.17	yes	no	-
EIN_296510	EIN_296510-t26_1	E. invadens IP1	KB206986:54,854..55,966(+)	WD repeat domain phosphoinositide-interacting protein, putative	2	2	forward	No	13.069	15.43	12.737	5.443	yes	no	-
EIN_108420	EIN_108420-t26_1	E. invadens IP1	KB206180:14,258..14,641(+)	hypothetical protein	1	1	forward	No	0.892	0.179	1.512	0.535	no	no	-
EIN_179900	EIN_179900-t26_1	E. invadens IP1	KB206248:488,541..490,214(-)	stress-induced-phosphoprotein, putative	1	1	reverse	No	30.839	42.798	30.054	31.79	yes	no	-
EIN_401340	EIN_401340-t26_1	E. invadens IP1	KB206235:13,214..14,212(+)	serine/threonine protein kinase HT1, putative	1	1	forward	No	0.473	0.327	0.419	0.224	no	no	-
EIN_195710	EIN_195710-t26_1	E. invadens IP1	KB206739:7,015..8,085(-)	tyrosine protein kinase, putative	1	1	reverse	No	0.187	0.211	0	0.052	no	no	-
EIN_296910	EIN_296910-t26_1	E. invadens IP1	KB206986:126,747..127,658(+)	hypothetical protein	1	1	forward	No	80.957	88.518	28.213	48.545	yes	no	-
EIN_278850	EIN_278850-t26_1	E. invadens IP1	KB207139:61,058..61,614(+)	hypothetical protein	2	2	forward	No	0	0	0	0.012	no	no	-
EIN_223890	EIN_223890-t26_1	E. invadens IP1	KB206756:288,034..288,902(-)	hypothetical protein	2	2	reverse	No	4.162	0.548	0	1.87	yes	no	-
EIN_123020	EIN_123020-t26_1	E. invadens IP1	KB206380:135,844..136,062(+)	Hypothetical protein	1	1	forward	No	0	0	0	0	no	no	-
EIN_468450	EIN_468450-t26_1	E. invadens IP1	KB207240:137,610..139,352(+)	hypothetical protein	1	1	forward	No	30.894	48.525	68.13	13.055	yes	no	-
EIN_096780	EIN_096780-t26_1	E. invadens IP1	KB206860:612,831..613,520(+)	hypothetical protein	1	1	forward	No	9.854	4.461	11.42	16.024	yes	no	-
EIN_163920	EIN_163920-t26_1	E. invadens IP1	KB206683:22,279..23,329(-)	hypothetical protein	2	2	reverse	No	5.032	4.219	4.445	3.418	yes	no	-
EIN_375750	EIN_375750-t26_1	E. invadens IP1	KB207268:131,033..132,166(+)	actin, putative	1	1	forward	No	207.242	128.975	84.295	173.064	yes	no	-
EIN_478480	EIN_478480-t26_1	E. invadens IP1	KB206742:32,643..33,416(+)	protein serine/threonine kinase, putative	3	3	forward	No	0.055	1.044	0.659	0.178	no	no	-
EIN_119360	EIN_119360-t26_1	E. invadens IP1	KB206391:287,623..289,619(-)	hypothetical protein	2	2	reverse	No	0.011	0	0	0	no	no	-
EIN_375350	EIN_375350-t26_1	E. invadens IP1	KB207268:110,726..112,302(+)	hypothetical protein	2	2	forward	No	2.224	6.739	8.711	6.818	yes	no	-
EIN_032560	EIN_032560-t26_1	E. invadens IP1	KB206969:152,760..153,626(+)	hypothetical protein	1	1	forward	No	10.548	18.741	14.249	22.239	yes	no	-
EIN_209950	EIN_209950-t26_1	E. invadens IP1	KB206207:88,796..89,532(-)	hypothetical protein	2	2	reverse	No	0.617	0.675	1.108	1.157	no	no	-
EIN_205290	EIN_205290-t26_1	E. invadens IP1	KB206455:2,886..5,441(+)	hypothetical protein	1	1	forward	No	0.055	0.148	0.584	0.173	yes	no	-
EIN_057700	EIN_057700-t26_1	E. invadens IP1	KB206292:774,087..775,610(-)	hypothetical protein	4	4	reverse	No	1.068	0.664	0.629	1.916	yes	no	-
EIN_180710	EIN_180710-t26_1	E. invadens IP1	KB206248:541,991..544,279(+)	hypothetical protein	2	2	forward	No	4.393	3.554	5.508	8.533	yes	no	-
EIN_141390	EIN_141390-t26_1	E. invadens IP1	KB206149:11,275..13,080(-)	hypothetical protein	1	1	reverse	No	0.683	0.19	0.21	0.293	yes	no	-
EIN_532390	EIN_532390-t26_1	E. invadens IP1	KB206706:156,851..158,074(+)	hypothetical protein	5	5	forward	No	0.044	0.063	0	0	no	no	-
EIN_122310	EIN_122310-t26_1	E. invadens IP1	KB206380:72,168..72,542(+)	hypothetical protein	1	1	forward	No	0	0.19	0	0.449	no	no	-
EIN_331340	EIN_331340-t26_1	E. invadens IP1	KB207042:18,366..19,898(-)	hypothetical protein	2	2	reverse	No	0.308	0.032	0.15	0.017	no	no	-
EIN_314870	EIN_314870-t26_1	E. invadens IP1	KB206890:27,730..28,773(+)	hypothetical protein	1	1	forward	No	3.589	0.791	1.377	1.87	yes	no	-
EIN_523240	EIN_523240-t26_1	E. invadens IP1	KB206368:15,800..17,623(+)	hypothetical protein	1	1	forward	No	1.365	0.823	0	0.978	yes	no	-
EIN_321620	EIN_321620-t26_1	E. invadens IP1	KB206257:104,471..106,139(+)	hypothetical protein	3	3	forward	No	0.022	0.032	0	0	no	no	-
EIN_160410	EIN_160410-t26_1	E. invadens IP1	KB206960:22,783..23,175(+)	hypothetical protein	1	1	forward	No	0.484	1.055	0.718	0.311	no	no	-
EIN_145670	EIN_145670-t26_1	E. invadens IP1	KB206843:61,443..61,754(+)	cadmium metallothionein precursor, putative	1	1	forward	No	1.817	4.525	9.19	2.376	yes	no	-
EIN_387120	EIN_387120-t26_1	E. invadens IP1	KB206398:56,008..56,330(+)	hypothetical protein	2	2	forward	No	3.149	4.261	26.372	10.133	yes	no	-
EIN_484720	EIN_484720-t26_1	E. invadens IP1	KB206670:69,546..69,863(-)	hypothetical protein	1	1	reverse	No	0.716	0.264	0	0.449	no	no	-
EIN_344150	EIN_344150-t26_1	E. invadens IP1	KB206755:15,417..16,321(-)	hypothetical protein	4	4	reverse	No	31.114	46.268	72.725	17.273	yes	no	-
EIN_080220	EIN_080220-t26_1	E. invadens IP1	KB207085:201,776..202,945(-)	hypothetical protein	1	1	reverse	No	0.055	0.306	0	0	no	no	-
EIN_056500	EIN_056500-t26_1	E. invadens IP1	KB206292:598,564..599,652(+)	hypothetical protein	2	2	forward	No	6.573	0.316	0.404	2.014	yes	no	-
EIN_428090	EIN_428090-t26_1	E. invadens IP1	KB206168:51,432..52,154(-)	hypothetical protein	1	1	reverse	No	0.815	0.633	0.928	4.333	no	no	-
EIN_054460	EIN_054460-t26_1	E. invadens IP1	KB206292:356,881..358,650(-)	hypothetical protein	1	1	reverse	No	5.703	2.848	4.236	1.956	yes	no	-
EIN_203100	EIN_203100-t26_1	E. invadens IP1	KB207122:35,595..36,800(-)	serine/threonine protein kinase HT1, putative	1	1	reverse	No	0.881	2.415	0.674	0.109	yes	no	-
EIN_334810	EIN_334810-t26_1	E. invadens IP1	KB206750:22,101..22,634(+)	hypothetical protein	1	1	forward	No	0.385	0.538	0.464	0.063	no	no	-
EIN_031620	EIN_031620-t26_1	E. invadens IP1	KB206969:106,496..107,563(-)	hypothetical protein	1	1	reverse	No	11.142	26.303	49.317	36.963	yes	no	-
EIN_401400	EIN_401400-t26_1	E. invadens IP1	KB206235:28,493..35,064(+)	protein serine/threonine kinase, putative	2	2	forward	No	0.077	0.021	0.06	0.023	no	no	-
EIN_358590	EIN_358590-t26_1	E. invadens IP1	KB207101:46,287..46,874(-)	hypothetical protein	1	1	reverse	No	0.132	0.19	0	0.058	no	no	-
EIN_082960	EIN_082960-t26_1	E. invadens IP1	KB207085:464,392..466,293(+)	hypothetical protein	1	1	forward	No	1.707	0.327	0.404	0.742	yes	no	-
EIN_405560	EIN_405560-t26_1	E. invadens IP1	KB206537:335,743..338,415(-)	programmed cell death 6-interacting protein, putative	1	1	reverse	No	1.993	1.941	1.542	2.779	yes	no	-
EIN_418610	EIN_418610-t26_1	E. invadens IP1	KB206772:172,026..173,626(+)	hypothetical protein	2	2	forward	No	5.78	5.337	3.951	1.387	yes	no	-
EIN_333910	EIN_333910-t26_1	E. invadens IP1	KB206369:48,294..48,683(+)	hypothetical protein	1	1	forward	No	36.476	2.141	0.733	0.207	no	no	-
EIN_164920	EIN_164920-t26_1	E. invadens IP1	KB206683:102,353..103,835(+)	serine/threonine protein phosphatase 2B catalytic subunit, putative	2	2	forward	No	0.859	1.234	0.599	0.259	yes	no	-
[truncated: 5,139 more rows]

## Sheet: Subcluster 1
Supplementary Table S5. E. invadens gene subclusters using K-means clustering
SUBCLUSTER 1
Gene ID	Source ID	organism	Genomic Location (Gene)	Product Description	# Exons in Gene	# Exons in Transcript	Gene Strand	Is Pseudo	0 hpi	24 hpi	48 hpi	72 hpi	Dif Expressed	Sig Dif Expressed (FDR 0.01 FC 2)	SubCluster
EIN_311980	EIN_311980-t26_1	E. invadens IP1	KB207208:53,740..55,239(-)	dual specificity protein phosphatase, putative	1	1	reverse	No	8.489	17.254	61.724	18.435	yes	yes	1
EIN_055210	EIN_055210-t26_1	E. invadens IP1	KB206292:479,014..479,697(-)	hypothetical protein	1	1	reverse	No	16.614	31.292	151.767	32.02	yes	yes	1
EIN_523830	EIN_523830-t26_1	E. invadens IP1	KB206368:114,431..115,099(+)	hypothetical protein	1	1	forward	No	448.627	891.117	2439.25	746.4	yes	yes	1
EIN_083630	EIN_083630-t26_1	E. invadens IP1	KB207085:541,155..542,964(-)	hypothetical protein	2	2	reverse	No	1.046	3.776	8.965	4.448	yes	yes	1
EIN_345800	EIN_345800-t26_1	E. invadens IP1	KB207186:20,856..22,672(+)	transmembrane protein, putative	3	3	forward	No	28.483	82.137	165.626	39.776	yes	yes	1
EIN_425410	EIN_425410-t26_1	E. invadens IP1	KB206573:196,858..197,232(-)	hypothetical protein	1	1	reverse	No	154.537	181.761	1119.27	149.013	yes	yes	1
EIN_018410	EIN_018410-t26_1	E. invadens IP1	KB206484:286,440..287,223(-)	GTP-binding protein ryH1, putative	3	3	reverse	No	41.012	98.02	207.998	53.269	yes	yes	1
EIN_095320	EIN_095320-t26_1	E. invadens IP1	KB206860:330,277..331,454(-)	hypothetical protein	3	3	reverse	No	25.246	8.944	52.939	17.584	yes	yes	1
EIN_274720	EIN_274720-t26_1	E. invadens IP1	KB206783:237,242..239,353(+)	oligopeptidase A, putative	1	1	forward	No	41.739	205.122	746.785	90.686	yes	yes	1
EIN_374120	EIN_374120-t26_1	E. invadens IP1	KB207268:58,240..59,265(-)	sodium transporter, putative	1	1	reverse	No	0.793	3.016	28.363	5.276	yes	yes	1
EIN_284490	EIN_284490-t26_1	E. invadens IP1	KB207106:155,525..160,405(+)	protein serine/threonine kinase, putative	1	1	forward	No	0.694	5.242	6.586	2.676	yes	yes	1
EIN_400250	EIN_400250-t26_1	E. invadens IP1	KB206411:335,093..337,558(+)	hypothetical protein	1	1	forward	No	2.565	10.304	40.351	8.447	yes	yes	1
EIN_229620	EIN_229620-t26_1	E. invadens IP1	KB206756:838,225..838,527(-)	hypothetical protein	1	1	reverse	No	19.146	8.216	45.949	24.494	yes	yes	1
EIN_469190	EIN_469190-t26_1	E. invadens IP1	KB207240:184,852..185,868(+)	protein phosphatase-7, putative	1	1	forward	No	50.316	36.987	276.563	27.221	yes	yes	1
asmbl_8265	-	-	-	-	-	-	-	-	3.248	7.963	163.546	4.724	yes	yes	1
EIN_370150	EIN_370150-t26_1	E. invadens IP1	KB206332:173,168..174,859(+)	hypothetical protein	1	1	forward	No	1.178	3.153	16.344	8.027	yes	yes	1
EIN_044500	EIN_044500-t26_1	E. invadens IP1	KB206902:213,399..215,072(-)	calcium binding protein, putative	1	1	reverse	No	6.309	21.937	155.494	14.016	yes	yes	1
EIN_359180	EIN_359180-t26_1	E. invadens IP1	KB206483:30,436..30,990(+)	hypothetical protein	1	1	forward	No	2.598	12.909	129.63	23.125	yes	yes	1
EIN_346690	EIN_346690-t26_1	E. invadens IP1	KB207186:120,272..120,667(+)	hypothetical protein	1	1	forward	No	4.096	7.963	143.909	23.861	yes	yes	1
EIN_086050	EIN_086050-t26_1	E. invadens IP1	KB207085:791,340..792,053(+)	hypothetical protein	1	1	forward	No	7.212	12.783	59.345	11.088	yes	yes	1
EIN_328880	EIN_328880-t26_1	E. invadens IP1	KB207015:468,018..469,919(+)	hypothetical protein	1	1	forward	No	2.477	5.379	21.822	16.738	yes	yes	1
EIN_316850	EIN_316850-t26_1	E. invadens IP1	KB206890:118,854..119,908(+)	hypothetical protein	2	2	forward	No	2.697	15.704	77.44	21.732	yes	yes	1
EIN_398020	EIN_398020-t26_1	E. invadens IP1	KB206411:106,523..111,846(+)	protein serine/threonine kinase, putative	1	1	forward	No	0.253	0.812	6.137	1.64	yes	yes	1
EIN_096030	EIN_096030-t26_1	E. invadens IP1	KB206860:466,139..467,011(+)	hypothetical protein	1	1	forward	No	1.64	2.415	69.208	9.465	yes	yes	1
EIN_127970	EIN_127970-t26_1	E. invadens IP1	KB206458:43,574..44,275(+)	TATA-box-binding protein, putative	1	1	forward	No	23.738	39.814	135.812	63.494	yes	yes	1
EIN_398120	EIN_398120-t26_1	E. invadens IP1	KB206411:134,646..136,826(+)	hypothetical protein	1	1	forward	No	0.628	2.415	8.157	3.665	yes	yes	1
EIN_430600	EIN_430600-t26_1	E. invadens IP1	KB206168:405,481..406,968(-)	hypothetical protein	4	4	reverse	No	8.753	8.332	46.189	8.544	yes	yes	1
EIN_044480	EIN_044480-t26_1	E. invadens IP1	KB206902:206,688..208,705(+)	hypothetical protein	3	3	forward	No	2.059	5.969	62.712	15.035	yes	yes	1
EIN_462520	EIN_462520-t26_1	E. invadens IP1	KB206565:57,758..58,669(+)	RNA-binding protein, putative	1	1	forward	No	12.276	15.208	81.84	12.014	yes	yes	1
EIN_058660	EIN_058660-t26_1	E. invadens IP1	KB206292:867,608..869,671(+)	hypothetical protein	2	2	forward	No	8.456	14.206	173.364	20.593	yes	yes	1
EIN_248150	EIN_248150-t26_1	E. invadens IP1	KB206169:198,239..200,569(-)	hypothetical protein	1	1	reverse	No	0.341	3.301	8.801	1.726	yes	yes	1
EIN_064230	EIN_064230-t26_1	E. invadens IP1	KB207140:11,036..11,536(+)	hypothetical protein	1	1	forward	No	4.602	12.582	126.472	36.548	yes	yes	1
EIN_118130	EIN_118130-t26_1	E. invadens IP1	KB206391:149,587..151,155(+)	hypothetical protein	1	1	forward	No	11.065	8.617	96.343	51.255	yes	yes	1
EIN_467910	EIN_467910-t26_1	E. invadens IP1	KB207240:81,391..81,999(-)	hypothetical protein	1	1	reverse	No	52.43	126.823	528.504	175.153	yes	yes	1
EIN_114200	EIN_114200-t26_1	E. invadens IP1	KB207005:252,237..253,694(+)	3-ketoacyl-CoA synthase, putative	1	1	forward	No	28.021	26.525	241.914	66.796	yes	yes	1
EIN_273650	EIN_273650-t26_1	E. invadens IP1	KB206783:75,520..76,941(+)	hypothetical protein	2	2	forward	No	16.009	74.501	551.988	113.213	yes	yes	1
EIN_387510	EIN_387510-t26_1	E. invadens IP1	KB206398:70,231..70,719(-)	hypothetical protein	1	1	reverse	No	12.651	73.848	204.735	30.058	yes	yes	1
EIN_341960	EIN_341960-t26_1	E. invadens IP1	KB206175:335,190..336,922(+)	transcription enhancer protein, putative	1	1	forward	No	0.903	26.883	22.466	17.089	yes	yes	1
EIN_267930	EIN_267930-t26_1	E. invadens IP1	KB206479:104,780..113,453(+)	hypothetical protein	2	2	forward	No	6.397	10.969	37.837	8.775	yes	yes	1
EIN_387250	EIN_387250-t26_1	E. invadens IP1	KB206398:59,956..61,943(+)	DNA replication licensing factor MCM2, putative	2	2	forward	No	6.518	33.749	107.15	10.702	yes	yes	1
EIN_359760	EIN_359760-t26_1	E. invadens IP1	KB206483:142,376..143,342(-)	hypothetical protein	2	2	reverse	No	10.955	19.828	115.726	27.21	yes	yes	1
EIN_097110	EIN_097110-t26_1	E. invadens IP1	KB206860:671,095..671,454(+)	hypothetical protein	1	1	forward	No	71.852	29.71	167.707	66.86	yes	yes	1
EIN_161980	EIN_161980-t26_1	E. invadens IP1	KB206960:139,649..141,571(+)	ankyrin repeat-containing protein, putative	1	1	forward	No	9.281	54.305	226.962	35.772	yes	yes	1
EIN_371540	EIN_371540-t26_1	E. invadens IP1	KB206332:373,622..374,272(-)	hypothetical protein	1	1	reverse	No	2.675	18.826	73.848	52.446	yes	yes	1
EIN_094960	EIN_094960-t26_1	E. invadens IP1	KB206860:279,328..279,865(-)	hypothetical protein	3	3	reverse	No	14.071	17.887	157.005	71.123	yes	yes	1
EIN_171010	EIN_171010-t26_1	E. invadens IP1	KB207112:343,909..346,773(+)	hypothetical protein	1	1	forward	No	3.6	9.745	33.751	17.636	yes	yes	1
EIN_425380	EIN_425380-t26_1	E. invadens IP1	KB206573:192,236..192,721(-)	transcription factor MYB48, putative	1	1	reverse	No	6.298	0.612	40.366	23.211	yes	yes	1
EIN_063030	EIN_063030-t26_1	E. invadens IP1	KB206292:1,285,990..1,286,848(+)	hypothetical protein	2	2	forward	No	12.243	11.496	56.83	9.925	yes	yes	1
EIN_523760	EIN_523760-t26_1	E. invadens IP1	KB206368:90,666..92,693(+)	hypothetical protein	1	1	forward	No	2.62	1.751	48.03	30.202	yes	yes	1
EIN_048160	EIN_048160-t26_1	E. invadens IP1	KB206215:206,748..207,725(+)	hypothetical protein	1	1	forward	No	12.155	45.551	127.026	75.968	yes	yes	1
EIN_284120	EIN_284120-t26_1	E. invadens IP1	KB207106:122,643..123,422(+)	hypothetical protein	1	1	forward	No	4.657	2.405	17.901	10.345	yes	yes	1
EIN_162230	EIN_162230-t26_1	E. invadens IP1	KB206960:189,210..189,708(+)	hypothetical protein	2	2	forward	No	779.567	2261.63	6039.93	979.165	yes	yes	1
EIN_058400	EIN_058400-t26_1	E. invadens IP1	KB206292:830,100..831,650(+)	hypothetical protein	1	1	forward	No	12.111	34.097	97.72	33.988	yes	yes	1
EIN_455280	EIN_455280-t26_1	E. invadens IP1	KB206589:231,410..233,146(-)	hypothetical protein	1	1	reverse	No	0.947	10.135	27.091	3.251	yes	yes	1
EIN_273460	EIN_273460-t26_1	E. invadens IP1	KB206783:57,806..58,519(+)	hypothetical protein	2	2	forward	No	9.535	30.733	61.859	15.898	yes	yes	1
EIN_081640	EIN_081640-t26_1	E. invadens IP1	KB207085:354,229..355,233(+)	hypothetical protein	1	1	forward	No	4.701	14.565	24.726	10.04	yes	yes	1
EIN_175490	EIN_175490-t26_1	E. invadens IP1	KB206248:6,275..7,231(-)	A/G-specific adenine DNA glycosylase, putative	1	1	reverse	No	4.261	16.337	155.883	29.995	yes	yes	1
EIN_097930	EIN_097930-t26_1	E. invadens IP1	KB206860:811,004..812,251(-)	F-box/leucine rich repeat protein, putative	1	1	reverse	No	2.675	4.567	53.433	14.425	yes	yes	1
EIN_054230	EIN_054230-t26_1	E. invadens IP1	KB206292:325,857..326,993(-)	actin, putative	1	1	reverse	No	11.098	23.013	70.66	15.673	yes	yes	1
EIN_053330	EIN_053330-t26_1	E. invadens IP1	KB206292:218,757..221,961(+)	hypothetical protein	2	2	forward	No	1.409	0.907	4.969	2.9	yes	yes	1
EIN_065730	EIN_065730-t26_1	E. invadens IP1	KB207140:201,733..204,084(+)	hypothetical protein	1	1	forward	No	7.19	12.761	90.012	41.215	yes	yes	1
EIN_405090	EIN_405090-t26_1	E. invadens IP1	KB206537:261,269..264,731(-)	cation-transporting ATPase, putative	5	5	reverse	No	4.426	49.031	74.731	21.577	yes	yes	1
EIN_388080	EIN_388080-t26_1	E. invadens IP1	KB206398:87,895..89,190(-)	hypothetical protein	1	1	reverse	No	1.685	3.143	15.222	9.269	yes	yes	1
EIN_164050	EIN_164050-t26_1	E. invadens IP1	KB206683:30,020..32,080(-)	cytoskeletal protein Sojo, putative	1	1	reverse	No	4.184	0.854	15.581	9.528	yes	yes	1
EIN_491270	EIN_491270-t26_1	E. invadens IP1	KB206684:75,458..76,420(+)	hypothetical protein	1	1	forward	No	2.455	6.602	58.731	16.467	yes	yes	1
EIN_086440	EIN_086440-t26_1	E. invadens IP1	KB207085:836,481..838,625(+)	hypothetical protein	1	1	forward	No	8.18	3.101	16.599	7.129	yes	yes	1
EIN_399970	EIN_399970-t26_1	E. invadens IP1	KB206411:319,923..322,151(-)	hypothetical protein	1	1	reverse	No	3.248	8.353	25.848	3.136	yes	yes	1
EIN_065690	EIN_065690-t26_1	E. invadens IP1	KB207140:195,945..196,688(-)	FUS-interacting serine-arginine-rich protein, putative	1	1	reverse	No	25.037	40.9	169.054	100.399	yes	yes	1
EIN_428700	EIN_428700-t26_1	E. invadens IP1	KB206168:93,163..94,685(+)	hypothetical protein	2	2	forward	No	1.145	9.682	11.076	5.921	yes	yes	1
EIN_296490	EIN_296490-t26_1	E. invadens IP1	KB206986:50,441..52,861(-)	hypothetical protein	1	1	reverse	No	0.705	3.997	5.897	3.136	yes	yes	1
EIN_153170	EIN_153170-t26_1	E. invadens IP1	KB206474:379,103..379,561(-)	hypothetical protein	1	1	reverse	No	16.867	23.888	148.788	137.2	yes	yes	1
EIN_503390	EIN_503390-t26_1	E. invadens IP1	KB206500:21,063..22,952(+)	exportin T, putative	1	1	forward	No	3.567	17.94	75.434	22.854	yes	yes	1
EIN_052570	EIN_052570-t26_1	E. invadens IP1	KB206292:126,381..129,344(-)	ubiquitin-activating enzyme E1, putative	1	1	reverse	No	7.652	88.159	88.965	35.956	yes	yes	1
EIN_182400	EIN_182400-t26_1	E. invadens IP1	KB206248:659,719..661,177(+)	Rho GTPase-activating protein, putative	3	3	forward	No	0.65	2.436	29.665	13.199	yes	yes	1
EIN_080560	EIN_080560-t26_1	E. invadens IP1	KB207085:230,081..231,271(-)	coenzyme A biosynthesis bifunctional protein coaBC, putative	1	1	reverse	No	24.453	48.936	193.106	27.664	yes	yes	1
EIN_284160	EIN_284160-t26_1	E. invadens IP1	KB207106:130,507..133,746(-)	hypothetical protein	3	3	reverse	No	1.949	4.567	54.45	16.888	yes	yes	1
EIN_152740	EIN_152740-t26_1	E. invadens IP1	KB206474:303,348..304,808(-)	serine/threonine protein phosphatase 2B catalytic subunit A2, putative	1	1	reverse	No	20.17	56.256	305.33	46.549	yes	yes	1
EIN_380940	EIN_380940-t26_1	E. invadens IP1	KB206395:189,714..190,046(-)	hypothetical protein	1	1	reverse	No	186.918	312.55	2465.01	267.646	yes	yes	1
EIN_187080	EIN_187080-t26_1	E. invadens IP1	KB206248:1,148,644..1,150,293(+)	hypothetical protein	1	1	forward	No	0.98	6.433	24.426	25.409	yes	yes	1
EIN_468820	EIN_468820-t26_1	E. invadens IP1	KB207240:172,953..174,733(+)	br serine/threonine protein kinase, putative	2	2	forward	No	1.607	10.241	40.501	5.138	yes	yes	1
EIN_398750	EIN_398750-t26_1	E. invadens IP1	KB206411:208,634..209,837(-)	hypothetical protein	2	2	reverse	No	8.522	20.344	68.385	11.542	yes	yes	1
EIN_411120	EIN_411120-t26_1	E. invadens IP1	KB206788:77,496..78,200(+)	hypothetical protein	1	1	forward	No	9.843	34.171	160.298	13.683	yes	yes	1
EIN_486510	EIN_486510-t26_1	E. invadens IP1	KB206670:243,432..246,351(+)	helicase, putative	2	2	forward	No	5.516	9.566	31.162	13.93	yes	yes	1
EIN_474270	EIN_474270-t26_1	E. invadens IP1	KB206689:29,395..30,963(+)	hypothetical protein	2	2	forward	No	8.753	16.548	79.446	26.502	yes	yes	1
EIN_267650	EIN_267650-t26_1	E. invadens IP1	KB206479:65,970..68,336(+)	Cleavage and polyadenylation specificity factor subunit, putative	1	1	forward	No	11.979	60.77	232.694	104.599	yes	yes	1
EIN_229710	EIN_229710-t26_1	E. invadens IP1	KB206756:854,127..855,149(-)	meiotic recombination protein SPO11, putative	1	1	reverse	No	7.421	8.659	68.415	20.012	yes	yes	1
EIN_151890	EIN_151890-t26_1	E. invadens IP1	KB206474:261,457..264,576(-)	hypothetical protein	2	2	reverse	No	0.815	5.094	25.489	22.204	yes	yes	1
EIN_251760	EIN_251760-t26_1	E. invadens IP1	KB206169:507,544..512,233(+)	hypothetical protein	2	2	forward	No	2.246	16.041	66.649	11.473	yes	yes	1
EIN_308160	EIN_308160-t26_1	E. invadens IP1	KB206936:137,076..138,509(+)	hypothetical protein	1	1	forward	No	5.747	2.099	15.641	8.769	yes	yes	1
EIN_341310	EIN_341310-t26_1	E. invadens IP1	KB206175:227,044..230,244(+)	hypothetical protein	2	2	forward	No	16.801	82.96	147.621	48.257	yes	yes	1
EIN_345810	EIN_345810-t26_1	E. invadens IP1	KB207186:22,771..23,199(-)	hypothetical protein	1	1	reverse	No	278.687	142.844	1166.12	109.801	yes	yes	1
EIN_267690	EIN_267690-t26_1	E. invadens IP1	KB206479:74,432..76,423(+)	snap190, putative	1	1	forward	No	44.26	78.499	433.583	130.566	yes	yes	1
EIN_497470	EIN_497470-t26_1	E. invadens IP1	KB206184:21,285..22,469(-)	hypothetical protein	1	1	reverse	No	5.516	7.499	177.211	16.841	yes	yes	1
EIN_274320	EIN_274320-t26_1	E. invadens IP1	KB206783:182,614..183,942(-)	hypothetical protein	1	1	reverse	No	19.268	5.832	43.779	9.028	yes	yes	1
EIN_498900	EIN_498900-t26_1	E. invadens IP1	KB206184:189,307..190,475(+)	hypothetical protein	2	2	forward	No	35.97	82.485	229.192	55.755	yes	yes	1
EIN_391480	EIN_391480-t26_1	E. invadens IP1	KB206629:257,339..258,365(+)	hypothetical protein	2	2	forward	No	2.797	0.939	11.929	8.585	yes	yes	1
EIN_095760	EIN_095760-t26_1	E. invadens IP1	KB206860:404,060..411,349(-)	hypothetical protein	1	1	reverse	No	0.517	3.364	30.892	16.168	yes	yes	1
EIN_391560	EIN_391560-t26_1	E. invadens IP1	KB206629:267,075..267,482(-)	hypothetical protein	1	1	reverse	No	54.621	46.352	381.632	120.957	yes	yes	1
EIN_523720	EIN_523720-t26_1	E. invadens IP1	KB206368:75,989..77,578(+)	elongation factor 2 kinase, putative	2	2	forward	No	14.875	12.54	46.533	6.939	yes	yes	1
EIN_484770	EIN_484770-t26_1	E. invadens IP1	KB206670:84,051..85,760(-)	hypothetical protein	1	1	reverse	No	1.883	10.241	22.481	5.489	yes	yes	1
EIN_057270	EIN_057270-t26_1	E. invadens IP1	KB206292:706,434..707,195(-)	hypothetical protein	1	1	reverse	No	2.984	4.957	44.617	18.631	yes	yes	1
EIN_267180	EIN_267180-t26_1	E. invadens IP1	KB206479:17,017..18,255(-)	actin-100, putative	2	2	reverse	No	12.739	37.915	117.447	15.087	yes	yes	1
EIN_151320	EIN_151320-t26_1	E. invadens IP1	KB206474:201,292..202,653(-)	hypothetical protein	1	1	reverse	No	5.538	64.598	77.335	30.656	yes	yes	1
EIN_469810	EIN_469810-t26_1	E. invadens IP1	KB207240:242,481..245,355(+)	hypothetical protein	2	2	forward	No	3.887	5.716	59.898	18.453	yes	yes	1
EIN_525880	EIN_525880-t26_1	E. invadens IP1	KB206604:90,000..91,202(+)	hypothetical protein	1	1	forward	No	6.408	1.561	15.057	8.096	yes	yes	1
EIN_253520	EIN_253520-t26_1	E. invadens IP1	KB206169:690,044..691,621(+)	hypothetical protein	1	1	forward	No	2.136	7.003	30.099	12.751	yes	yes	1
EIN_409830	EIN_409830-t26_1	E. invadens IP1	KB207048:255,268..255,948(-)	hypothetical protein	1	1	reverse	No	17.374	89.973	258.452	56.67	yes	yes	1
EIN_114790	EIN_114790-t26_1	E. invadens IP1	KB207005:289,131..290,569(-)	hypothetical protein	3	3	reverse	No	0.87	14.122	20.715	6.485	yes	yes	1
EIN_341910	EIN_341910-t26_1	E. invadens IP1	KB206175:319,769..322,240(-)	hypothetical protein	1	1	reverse	No	0.738	4.841	16.239	18.038	yes	yes	1
EIN_337490	EIN_337490-t26_1	E. invadens IP1	KB207145:5,640..6,035(+)	hypothetical protein	1	1	forward	No	22.901	27.369	289.973	42.233	yes	yes	1
EIN_410940	EIN_410940-t26_1	E. invadens IP1	KB206788:48,860..50,041(+)	ubiquitin carboxyl-terminal hydrolase, putative	2	2	forward	No	1.541	7.688	70.839	10.518	yes	yes	1
EIN_468460	EIN_468460-t26_1	E. invadens IP1	KB207240:140,435..141,315(-)	hypothetical protein	3	3	reverse	No	2.554	10.547	102.39	20.397	yes	yes	1
EIN_498290	EIN_498290-t26_1	E. invadens IP1	KB206184:124,378..129,537(-)	hypothetical protein	1	1	reverse	No	0.991	9.84	22.466	4.874	yes	yes	1
EIN_057950	EIN_057950-t26_1	E. invadens IP1	KB206292:796,088..797,182(-)	sphingosine-1-phosphate phosphohydrolase, putative	1	1	reverse	No	3.391	4.24	18.454	11.157	yes	yes	1
EIN_291310	EIN_291310-t26_1	E. invadens IP1	KB206397:73,048..73,425(+)	hypothetical protein	1	1	forward	No	9.392	26.746	69.522	23.694	yes	yes	1
EIN_033650	EIN_033650-t26_1	E. invadens IP1	KB206969:200,702..201,736(-)	DNA mismatch repair protein mutS, putative	1	1	reverse	No	1.96	1.825	48.568	11.824	yes	yes	1
EIN_374000	EIN_374000-t26_1	E. invadens IP1	KB207268:53,157..57,152(+)	hypothetical protein	1	1	forward	No	0.418	2.742	10.582	9.252	yes	yes	1
EIN_285470	EIN_285470-t26_1	E. invadens IP1	KB206647:25,851..26,639(+)	hypothetical protein	2	2	forward	No	1.839	1.919	12.513	0.806	yes	yes	1
EIN_398240	EIN_398240-t26_1	E. invadens IP1	KB206411:166,583..168,259(-)	serine/threonine protein kinase-transforming protein Rmil, putative	1	1	reverse	No	2.224	8.195	51.457	18.165	yes	yes	1
EIN_492680	EIN_492680-t26_1	E. invadens IP1	KB206684:162,102..162,827(-)	hypothetical protein	1	1	reverse	No	29.056	52.944	645.054	51.514	yes	yes	1
EIN_307060	EIN_307060-t26_1	E. invadens IP1	KB206936:99,698..100,681(+)	hypothetical protein	1	1	forward	No	2.609	7.066	40.591	2.238	yes	yes	1
EIN_523650	EIN_523650-t26_1	E. invadens IP1	KB206368:61,031..62,689(+)	hypothetical protein	1	1	forward	No	15.832	17.592	124.467	14.482	yes	yes	1
EIN_250910	EIN_250910-t26_1	E. invadens IP1	KB206169:439,084..440,322(-)	lipase containing protein, putative	1	1	reverse	No	5.934	14.122	59.375	23.769	yes	yes	1
EIN_164910	EIN_164910-t26_1	E. invadens IP1	KB206683:100,411..101,010(+)	hypothetical protein	1	1	forward	No	184.165	219.201	851.869	127.701	yes	yes	1
EIN_320310	EIN_320310-t26_1	E. invadens IP1	KB206890:262,224..266,030(+)	serine-threonine protein kinase	2	2	forward	No	1.079	6.961	12.962	5.046	yes	yes	1
EIN_060230	EIN_060230-t26_1	E. invadens IP1	KB206292:1,078,089..1,080,393(-)	hypothetical protein	2	2	reverse	No	0.528	1.35	25.669	14.868	yes	yes	1
EIN_523850	EIN_523850-t26_1	E. invadens IP1	KB206368:118,045..119,978(+)	polyamine-modulated factor 1-binding protein, putative	3	3	forward	No	12.904	7.214	55.109	23.435	yes	yes	1
EIN_112040	EIN_112040-t26_1	E. invadens IP1	KB207005:113,809..116,148(-)	hypothetical protein	1	1	reverse	No	23.165	188.669	295.736	185.159	yes	yes	1
EIN_213360	EIN_213360-t26_1	E. invadens IP1	KB207169:92,200..94,221(-)	hypothetical protein	1	1	reverse	No	4.14	4.788	45.156	1.841	yes	yes	1
EIN_061100	EIN_061100-t26_1	E. invadens IP1	KB206292:1,146,822..1,147,409(-)	hypothetical protein	1	1	reverse	No	6.463	21.515	53.493	10.075	yes	yes	1
EIN_429120	EIN_429120-t26_1	E. invadens IP1	KB206168:154,459..161,208(-)	hypothetical protein	1	1	reverse	No	0.914	1.213	24.875	4.022	yes	yes	1
EIN_408570	EIN_408570-t26_1	E. invadens IP1	KB207048:109,556..110,128(+)	hypothetical protein	1	1	forward	No	77.291	46.785	235.717	88.672	yes	yes	1
EIN_132310	EIN_132310-t26_1	E. invadens IP1	KB206244:115,330..116,568(-)	hypothetical protein	2	2	reverse	No	4.646	16.811	63.955	20.564	yes	yes	1
EIN_098460	EIN_098460-t26_1	E. invadens IP1	KB206860:843,152..844,336(-)	tRNA isopentenyltransferase, putative	1	1	reverse	No	2.929	9.576	32	6.444	yes	yes	1
EIN_377590	EIN_377590-t26_1	E. invadens IP1	KB207268:249,927..250,627(-)	hypothetical protein	2	2	reverse	No	14.335	6.518	76.243	28.228	yes	yes	1
EIN_409800	EIN_409800-t26_1	E. invadens IP1	KB207048:251,202..251,549(+)	hypothetical protein	1	1	forward	No	36.08	10.135	337.883	51.877	yes	yes	1
EIN_052320	EIN_052320-t26_1	E. invadens IP1	KB206292:98,196..99,047(+)	Tagatose-6-phosphate kinase, putative	1	1	forward	No	17.209	11.591	43.674	7.63	yes	yes	1
EIN_462410	EIN_462410-t26_1	E. invadens IP1	KB206565:56,266..57,357(-)	hypothetical protein	1	1	reverse	No	2.081	4.546	20.954	6.997	yes	yes	1
EIN_398820	EIN_398820-t26_1	E. invadens IP1	KB206411:221,725..225,242(+)	hypothetical protein	5	5	forward	No	6.199	28.697	114.992	11.692	yes	yes	1
EIN_399490	EIN_399490-t26_1	E. invadens IP1	KB206411:265,239..268,643(+)	nucleoporin nup211, putative	1	1	forward	No	1.652	23.582	32.374	9.068	yes	yes	1
EIN_470090	EIN_470090-t26_1	E. invadens IP1	KB207240:278,275..281,658(-)	hypothetical protein	1	1	reverse	No	5.043	21.167	125.08	26.353	yes	yes	1
EIN_096280	EIN_096280-t26_1	E. invadens IP1	KB206860:522,894..523,349(-)	calmodulin, putative	1	1	reverse	No	72.666	325.005	908.984	195.049	yes	yes	1
EIN_371360	EIN_371360-t26_1	E. invadens IP1	KB206332:336,099..338,597(+)	hypothetical protein	1	1	forward	No	9.964	40.077	97.735	24.69	yes	yes	1
EIN_403640	EIN_403640-t26_1	E. invadens IP1	KB206537:111,640..114,781(-)	hypothetical protein	2	2	reverse	No	0.22	2.257	13.44	6.341	yes	yes	1
EIN_371100	EIN_371100-t26_1	E. invadens IP1	KB206332:303,722..306,202(+)	hypothetical protein	1	1	forward	No	8.577	10.842	40.815	15.058	yes	yes	1
EIN_175820	EIN_175820-t26_1	E. invadens IP1	KB206248:80,909..82,521(-)	ankyrin repeat-containing protein, putative	2	2	reverse	No	1.079	1.677	22.017	3.228	yes	yes	1
EIN_502060	EIN_502060-t26_1	E. invadens IP1	KB207167:31,751..32,620(-)	methyltransferase, putative	1	1	reverse	No	32.986	17.402	167.123	18.919	yes	yes	1
EIN_310110	EIN_310110-t26_1	E. invadens IP1	KB207092:63,380..65,539(+)	thioredoxin domain containing protein, putative	1	1	forward	No	2.554	7.267	21.642	4.546	yes	yes	1
EIN_327660	EIN_327660-t26_1	E. invadens IP1	KB207015:243,760..245,349(-)	caldesmon, putative	1	1	reverse	No	8.335	13.32	180.713	78.96	yes	yes	1
EIN_118170	EIN_118170-t26_1	E. invadens IP1	KB206391:155,627..156,613(-)	hypothetical protein	2	2	reverse	No	3.094	16.252	87.318	37.388	yes	yes	1
EIN_096330	EIN_096330-t26_1	E. invadens IP1	KB206860:532,482..534,389(+)	hypothetical protein	2	2	forward	No	8.236	4.883	59.464	39.207	yes	yes	1
EIN_493460	EIN_493460-t26_1	E. invadens IP1	KB206684:186,303..187,885(-)	protein kinase, putative	2	2	reverse	No	1.729	13.964	30.832	6.755	yes	yes	1
EIN_433450	EIN_433450-t26_1	E. invadens IP1	KB206979:18..698(+)	serine/threonine protein kinase HT1, putative	1	1	forward	No	2.587	5.094	19.921	3.205	yes	yes	1
EIN_419250	EIN_419250-t26_1	E. invadens IP1	KB206772:220,891..221,925(+)	hypothetical protein	1	1	forward	No	9.535	17.834	103.722	21.491	yes	yes	1
EIN_267950	EIN_267950-t26_1	E. invadens IP1	KB206479:115,545..116,315(-)	hypothetical protein	1	1	reverse	No	1.541	6.676	11.914	3.907	yes	yes	1
EIN_177600	EIN_177600-t26_1	E. invadens IP1	KB206248:334,253..335,601(-)	hypothetical protein	2	2	reverse	No	0.683	3.586	20.67	6.951	yes	yes	1
EIN_327920	EIN_327920-t26_1	E. invadens IP1	KB207015:310,260..312,959(-)	hypothetical protein	2	2	reverse	No	12.838	29.868	128.747	31.261	yes	yes	1
EIN_226460	EIN_226460-t26_1	E. invadens IP1	KB206756:532,843..533,614(+)	hypothetical protein	2	2	forward	No	15.502	77.518	122.925	98.69	yes	yes	1
EIN_359730	EIN_359730-t26_1	E. invadens IP1	KB206483:138,138..139,055(-)	hypothetical protein	1	1	reverse	No	2.455	4.377	47.491	14.258	yes	yes	1
EIN_328060	EIN_328060-t26_1	E. invadens IP1	KB207015:355,745..359,305(+)	hypothetical protein	1	1	forward	No	2.268	3.206	55.947	12.1	yes	yes	1
EIN_155360	EIN_155360-t26_1	E. invadens IP1	KB206474:616,185..619,205(-)	ATP-dependent RNA helicase DHX8, putative	2	2	reverse	No	2.554	12.245	54.211	10.834	yes	yes	1
EIN_097710	EIN_097710-t26_1	E. invadens IP1	KB206860:766,329..768,357(+)	serine/threonine protein kinase shk2, putative	2	2	forward	No	13.256	86.282	133.597	37.239	yes	yes	1
EIN_129150	EIN_129150-t26_1	E. invadens IP1	KB206458:167,171..168,283(+)	hypothetical protein	1	1	forward	No	0.595	20.555	40.98	30.196	yes	yes	1
EIN_206340	EIN_206340-t26_1	E. invadens IP1	KB206455:85,416..85,993(+)	hypothetical protein	1	1	forward	No	4.712	2.943	22.645	9.195	yes	yes	1
EIN_165390	EIN_165390-t26_1	E. invadens IP1	KB206683:135,942..136,478(-)	hypothetical protein	1	1	reverse	No	6.199	6.138	36.879	33.85	yes	yes	1
EIN_016310	EIN_016310-t26_1	E. invadens IP1	KB206484:110,959..112,908(+)	hypothetical protein	1	1	forward	No	7.608	3.47	31.715	7.238	yes	yes	1
EIN_398180	EIN_398180-t26_1	E. invadens IP1	KB206411:147,672..151,029(+)	serine-threonine protein kinase, putative	3	3	forward	No	0.198	0.591	1.527	0.391	yes	yes	1
EIN_171530	EIN_171530-t26_1	E. invadens IP1	KB207112:396,439..397,470(+)	hypothetical protein	3	3	forward	No	12.75	27.885	71.782	29.592	yes	yes	1
EIN_372210	EIN_372210-t26_1	E. invadens IP1	KB206332:475,517..476,041(+)	ADP-ribosylation factor, putative	1	1	forward	No	3.832	12.698	58.252	33.113	yes	yes	1
EIN_153790	EIN_153790-t26_1	E. invadens IP1	KB206474:432,494..433,587(-)	hypothetical protein	3	3	reverse	No	34.88	77.813	366.021	48.125	yes	yes	1
EIN_274980	EIN_274980-t26_1	E. invadens IP1	KB206783:318,541..319,389(-)	calcium-dependent protein kinase, putative	1	1	reverse	No	8.995	17.202	46.623	18.792	yes	yes	1
EIN_083730	EIN_083730-t26_1	E. invadens IP1	KB207085:561,412..562,509(+)	developmentally-regulated GTP-binding protein, putative	1	1	forward	No	5.208	9.988	33.631	10.771	yes	yes	1
EIN_369790	EIN_369790-t26_1	E. invadens IP1	KB206332:136,578..137,702(-)	hypothetical protein	1	1	reverse	No	11.583	46.542	65.601	25.064	yes	yes	1
EIN_274170	EIN_274170-t26_1	E. invadens IP1	KB206783:144,967..147,873(-)	hypothetical protein	1	1	reverse	No	3.633	4.145	61.545	8.211	yes	yes	1
EIN_495550	EIN_495550-t26_1	E. invadens IP1	KB206864:44,999..48,277(+)	Rho/RAC guanine nucleotide exchange factor, putative	1	1	forward	No	6.562	14.786	44.542	24.063	yes	yes	1
EIN_097120	EIN_097120-t26_1	E. invadens IP1	KB206860:672,353..673,768(+)	hypothetical protein	1	1	forward	No	8.015	3.269	22.825	6.749	yes	yes	1
EIN_059440	EIN_059440-t26_1	E. invadens IP1	KB206292:966,582..967,904(+)	serine/threonine protein kinase cds1, putative	1	1	forward	No	4.69	5.6	60.527	14.367	yes	yes	1
EIN_031260	EIN_031260-t26_1	E. invadens IP1	KB206969:78,507..78,959(-)	hypothetical protein	1	1	reverse	No	13.223	12.688	205.798	41.013	yes	yes	1
EIN_430420	EIN_430420-t26_1	E. invadens IP1	KB206168:369,855..370,574(+)	phosphatidylcholine transfer protein, putative	1	1	forward	No	290.247	346.742	1745.36	150.066	yes	yes	1
EIN_374270	EIN_374270-t26_1	E. invadens IP1	KB207268:66,678..67,550(-)	hypothetical protein	1	1	reverse	No	1.442	5.59	43.614	21.163	yes	yes	1
EIN_060650	EIN_060650-t26_1	E. invadens IP1	KB206292:1,099,386..1,100,804(+)	mmr1/hsr1 GTP binding protein, putative	1	1	forward	No	3.039	12.076	102.884	19.132	yes	yes	1
EIN_430240	EIN_430240-t26_1	E. invadens IP1	KB206168:353,021..353,395(-)	hypothetical protein	2	2	reverse	No	2.092	2.362	88.007	3.849	yes	yes	1
EIN_164070	EIN_164070-t26_1	E. invadens IP1	KB206683:35,442..36,568(+)	integral membrane protein sed5, putative	2	2	forward	No	13.873	23.35	111.281	21.548	yes	yes	1
EIN_296790	EIN_296790-t26_1	E. invadens IP1	KB206986:104,359..105,540(+)	hypothetical protein	1	1	forward	No	24.641	48.314	295.346	299.505	yes	yes	1
EIN_284540	EIN_284540-t26_1	E. invadens IP1	KB207106:167,244..168,677(-)	sumo ligase, putative	1	1	reverse	No	1.64	2.246	14.413	3.027	yes	yes	1
EIN_198050	EIN_198050-t26_1	E. invadens IP1	KB207226:76,526..77,884(-)	hypothetical protein	1	1	reverse	No	14.787	130.451	226.019	93.068	yes	yes	1
EIN_274990	EIN_274990-t26_1	E. invadens IP1	KB206783:319,545..320,306(-)	hypothetical protein	1	1	reverse	No	1.663	11.148	14.967	10.46	yes	yes	1
EIN_222080	EIN_222080-t26_1	E. invadens IP1	KB206756:69,368..69,985(+)	hypothetical protein	1	1	forward	No	6.045	2.246	24.471	6.162	yes	yes	1
EIN_409100	EIN_409100-t26_1	E. invadens IP1	KB207048:167,008..169,218(+)	CCAAT/enhancer-binding protein zeta, putative	1	1	forward	No	6.914	21.99	33.766	16.157	yes	yes	1
EIN_267470	EIN_267470-t26_1	E. invadens IP1	KB206479:52,205..54,622(-)	Rho/RAC guanine nucleotide exchange factor, putative	4	4	reverse	No	1.189	9.861	37.627	3.493	yes	yes	1
EIN_054030	EIN_054030-t26_1	E. invadens IP1	KB206292:311,675..313,000(-)	radical sam protein, putative	1	1	reverse	No	7.135	32.199	76.557	19.35	yes	yes	1
EIN_186810	EIN_186810-t26_1	E. invadens IP1	KB206248:1,138,533..1,140,377(+)	serine/threonine protein kinase, putative	1	1	forward	No	8.015	30.627	116.205	53.217	yes	yes	1
EIN_154570	EIN_154570-t26_1	E. invadens IP1	KB206474:540,934..549,103(-)	hypothetical protein	2	2	reverse	No	0.947	2.563	15.207	15.334	yes	yes	1
EIN_005690	EIN_005690-t26_1	E. invadens IP1	KB206272:83,721..84,430(-)	DNA damage-inducible protein, putative	2	2	reverse	No	11.671	24.321	152.59	14.77	yes	yes	1
EIN_424990	EIN_424990-t26_1	E. invadens IP1	KB206573:134,647..135,030(-)	hypothetical protein	1	1	reverse	No	38.205	96.09	754.912	94.294	yes	yes	1
EIN_276920	EIN_276920-t26_1	E. invadens IP1	KB207139:4,602..5,322(+)	hypothetical protein	1	1	forward	No	2.235	2.943	56.456	6.266	yes	yes	1
EIN_312010	EIN_312010-t26_1	E. invadens IP1	KB207208:58,196..59,137(-)	cell cycle control protein 50C, putative	1	1	reverse	No	64.012	259.447	469.818	236.972	yes	yes	1
EIN_372260	EIN_372260-t26_1	E. invadens IP1	KB206332:487,575..488,480(-)	hypothetical protein	1	1	reverse	No	1.222	6.75	31.925	24.155	yes	yes	1
EIN_097980	EIN_097980-t26_1	E. invadens IP1	KB206860:824,852..825,352(-)	hypothetical protein	1	1	reverse	No	2.169	3.059	15.566	3.821	yes	yes	1
EIN_430730	EIN_430730-t26_1	E. invadens IP1	KB206168:434,032..435,268(+)	hypothetical protein	3	3	forward	No	4.514	2.331	62.054	10.311	yes	yes	1
EIN_096530	EIN_096530-t26_1	E. invadens IP1	KB206860:570,431..573,178(+)	tetratricopeptide repeat protein, tpr, putative	1	1	forward	No	6.089	7.351	33.841	21.876	yes	yes	1
EIN_252150	EIN_252150-t26_1	E. invadens IP1	KB206169:551,866..553,875(+)	hypothetical protein	1	1	forward	No	0.683	3.871	9.759	4.874	yes	yes	1
EIN_176130	EIN_176130-t26_1	E. invadens IP1	KB206248:110,443..113,226(-)	ubiquitin specific protease, putative	2	2	reverse	No	3.92	5.453	71.857	11.191	yes	yes	1
EIN_328350	EIN_328350-t26_1	E. invadens IP1	KB207015:382,115..383,780(-)	hypothetical protein	2	2	reverse	No	7.112	18.172	61.395	18.942	yes	yes	1
EIN_340600	EIN_340600-t26_1	E. invadens IP1	KB206175:113,118..113,600(-)	hypothetical protein	1	1	reverse	No	5.736	7.72	36.505	22.774	yes	yes	1
EIN_031580	EIN_031580-t26_1	E. invadens IP1	KB206969:98,632..100,659(-)	hypothetical protein	1	1	reverse	No	2.94	8.416	35.936	38.016	yes	yes	1
EIN_430210	EIN_430210-t26_1	E. invadens IP1	KB206168:348,107..349,597(-)	hypothetical protein	1	1	reverse	No	1.156	3.312	11.435	3.297	yes	yes	1
EIN_250380	EIN_250380-t26_1	E. invadens IP1	KB206169:412,261..413,000(-)	hypothetical protein	2	2	reverse	No	11.318	5.642	169.218	27.601	yes	yes	1
EIN_403650	EIN_403650-t26_1	E. invadens IP1	KB206537:115,407..116,327(-)	hypothetical protein	1	1	reverse	No	1.762	1.54	16	10.731	yes	yes	1
EIN_162190	EIN_162190-t26_1	E. invadens IP1	KB206960:184,204..185,723(-)	hypothetical protein	2	2	reverse	No	4.162	15.134	138.656	12.503	yes	yes	1
EIN_092070	EIN_092070-t26_1	E. invadens IP1	KB206946:82,550..90,238(+)	hypothetical protein	2	2	forward	No	1.916	1.983	10.252	4.407	yes	yes	1
EIN_390680	EIN_390680-t26_1	E. invadens IP1	KB206629:158,011..158,337(-)	hypothetical protein	1	1	reverse	No	50.03	83.835	245.566	97.205	yes	yes	1
EIN_281980	EIN_281980-t26_1	E. invadens IP1	KB207030:274,739..275,857(+)	hypothetical protein	1	1	forward	No	8.731	11.222	61.635	53.936	yes	yes	1
EIN_308030	EIN_308030-t26_1	E. invadens IP1	KB206936:130,144..133,764(+)	rasgef domain containing protein	1	1	forward	No	0.617	3.86	25.025	4.643	yes	yes	1
EIN_053560	EIN_053560-t26_1	E. invadens IP1	KB206292:260,814..261,413(-)	dual specificity phosphatase ibp1, putative	1	1	reverse	No	2.4	1.709	16.045	10.489	yes	yes	1
EIN_380910	EIN_380910-t26_1	E. invadens IP1	KB206395:182,389..183,414(-)	hypothetical protein	1	1	reverse	No	4.988	6.834	45.246	18.027	yes	yes	1
EIN_409310	EIN_409310-t26_1	E. invadens IP1	KB207048:188,909..189,475(+)	pre-mRNA-splicing factor 38A, putative	1	1	forward	No	11.076	11.137	76.467	20.461	yes	yes	1
EIN_275230	EIN_275230-t26_1	E. invadens IP1	KB206783:368,095..369,335(+)	tRNA-specific adenosine deaminase, putative	2	2	forward	No	5.153	4.113	118.585	17.601	yes	yes	1
EIN_055940	EIN_055940-t26_1	E. invadens IP1	KB206292:537,998..538,726(+)	calmodulin-1/4, putative	1	1	forward	No	13.3	9.808	56.591	12.561	yes	yes	1
EIN_095930	EIN_095930-t26_1	E. invadens IP1	KB206860:443,844..444,320(+)	hypothetical protein	2	2	forward	No	17.649	6.771	57.204	24.218	yes	yes	1
EIN_025620	EIN_025620-t26_1	E. invadens IP1	KB206484:980,919..983,553(-)	PH domain leucine-rich repeat-containing protein phosphatase, putative	3	3	reverse	No	2.631	10.452	23.723	6.341	yes	yes	1
EIN_176620	EIN_176620-t26_1	E. invadens IP1	KB206248:191,847..192,581(-)	hypothetical protein	1	1	reverse	No	14.996	18.668	76.796	66.71	yes	yes	1
EIN_475870	EIN_475870-t26_1	E. invadens IP1	KB206689:240,649..241,622(-)	hypothetical protein	4	4	reverse	No	156.805	128.69	1034.05	115.98	yes	yes	1
EIN_252590	EIN_252590-t26_1	E. invadens IP1	KB206169:572,540..574,315(-)	hypothetical protein	1	1	reverse	No	2.279	8.954	11.704	6.628	yes	yes	1
EIN_135810	EIN_135810-t26_1	E. invadens IP1	KB207027:180,854..182,164(+)	hypothetical protein	1	1	forward	No	2.686	6.803	36.879	2.445	yes	yes	1
EIN_340670	EIN_340670-t26_1	E. invadens IP1	KB206175:142,878..143,300(+)	hypothetical protein	1	1	forward	No	75.012	57.922	262.598	34.494	yes	yes	1
EIN_425090	EIN_425090-t26_1	E. invadens IP1	KB206573:159,335..163,366(-)	CHD3-type chromatin-remodeling factor PICKLE, putative	1	1	reverse	No	6.331	32.199	77.515	34.201	yes	yes	1
EIN_174760	EIN_174760-t26_1	E. invadens IP1	KB206542:1..1,183(-)	hypothetical protein	3	3	reverse	No	2.312	5.716	22.151	4.149	yes	yes	1
EIN_005810	EIN_005810-t26_1	E. invadens IP1	KB206272:85,624..88,393(-)	DNA repair endonuclease xp-f / mei-9 / rad1, putative	2	2	reverse	No	7.289	12.93	93.874	10.156	yes	yes	1
EIN_033760	EIN_033760-t26_1	E. invadens IP1	KB206969:201,838..202,960(-)	DNA mismatch repair protein mutS	1	1	reverse	No	0.98	0.527	11.225	5.34	yes	yes	1
EIN_346680	EIN_346680-t26_1	E. invadens IP1	KB207186:118,898..120,122(-)	hypothetical protein	3	3	reverse	No	103.638	40.32	357.49	242.231	yes	yes	1
EIN_398310	EIN_398310-t26_1	E. invadens IP1	KB206411:178,832..181,360(-)	hypothetical protein	1	1	reverse	No	6.672	46.985	143.086	42.912	yes	yes	1
EIN_289540	EIN_289540-t26_1	E. invadens IP1	KB206938:48,969..50,582(+)	hypothetical protein	1	1	forward	No	0.176	3.238	15.521	1.41	yes	yes	1
EIN_485090	EIN_485090-t26_1	E. invadens IP1	KB206670:104,113..106,179(-)	hypothetical protein	1	1	reverse	No	1.255	5.294	10.567	4.045	yes	yes	1
EIN_399660	EIN_399660-t26_1	E. invadens IP1	KB206411:290,450..291,792(+)	hypothetical protein	2	2	forward	No	7.311	18.752	108.197	18.194	yes	yes	1
EIN_409930	EIN_409930-t26_1	E. invadens IP1	KB207048:270,652..273,327(-)	hypothetical protein	2	2	reverse	No	1.156	8.11	39.364	10.627	yes	yes	1
EIN_031450	EIN_031450-t26_1	E. invadens IP1	KB206969:92,900..94,423(-)	hypothetical protein	1	1	reverse	No	2.94	8.564	25.908	11.795	yes	yes	1
EIN_057810	EIN_057810-t26_1	E. invadens IP1	KB206292:789,810..790,331(+)	hypothetical protein	1	1	forward	No	113.029	203.202	1712.39	142.131	yes	yes	1
EIN_319690	EIN_319690-t26_1	E. invadens IP1	KB206890:244,269..244,715(-)	hypothetical protein	1	1	reverse	No	9.425	28.602	336.88	23.643	yes	yes	1
EIN_274760	EIN_274760-t26_1	E. invadens IP1	KB206783:244,959..245,368(+)	transcription elongation factor B polypeptide, putative	2	2	forward	No	20.776	36.512	350.201	32.872	yes	yes	1
EIN_095050	EIN_095050-t26_1	E. invadens IP1	KB206860:300,023..301,773(-)	hypothetical protein	2	2	reverse	No	2.268	16.02	82.274	24.241	yes	yes	1
EIN_095900	EIN_095900-t26_1	E. invadens IP1	KB206860:439,839..440,486(+)	hypothetical protein	1	1	forward	No	16.669	14.491	456.348	61.204	yes	yes	1
EIN_348100	EIN_348100-t26_1	E. invadens IP1	KB207146:399..710(-)	hypothetical protein	1	1	reverse	No	5.945	25.607	90.102	55.289	yes	yes	1
EIN_320440	EIN_320440-t26_1	E. invadens IP1	KB206890:270,474..271,502(+)	cell division protein kinase, putative	1	1	forward	No	18.97	23.603	119.857	47.193	yes	yes	1
EIN_060830	EIN_060830-t26_1	E. invadens IP1	KB206292:1,109,560..1,111,023(-)	hypothetical protein	1	1	reverse	No	10.46	12.276	69.462	18.182	yes	yes	1
EIN_207370	EIN_207370-t26_1	E. invadens IP1	KB206455:156,116..156,496(+)	hypothetical protein	1	1	forward	No	84.899	92.262	1395.22	273.371	yes	yes	1
EIN_093470	EIN_093470-t26_1	E. invadens IP1	KB206860:73,440..75,784(-)	hypothetical protein	4	4	reverse	No	3.699	24.869	26.821	17.423	yes	yes	1
EIN_174130	EIN_174130-t26_1	E. invadens IP1	KB207112:724,928..726,055(+)	glucosidase II beta subunit, putative	1	1	forward	No	12.133	7.868	66.469	53.626	yes	yes	1
EIN_475940	EIN_475940-t26_1	E. invadens IP1	KB206689:252,960..253,601(+)	hypothetical protein	1	1	forward	No	14.919	17.465	77.694	10.829	yes	yes	1
EIN_153290	EIN_153290-t26_1	E. invadens IP1	KB206474:399,020..400,316(+)	hypothetical protein	2	2	forward	No	2.246	6.855	18.619	7.819	yes	yes	1
EIN_058800	EIN_058800-t26_1	E. invadens IP1	KB206292:897,412..898,572(-)	hypothetical protein	1	1	reverse	No	11.274	23.234	54.376	34.379	yes	yes	1
EIN_281990	EIN_281990-t26_1	E. invadens IP1	KB207030:280,269..281,944(+)	hypothetical protein	3	3	forward	No	3.953	15.82	63.146	11.088	yes	yes	1
EIN_327670	EIN_327670-t26_1	E. invadens IP1	KB207015:245,444..246,058(+)	hypothetical protein	1	1	forward	No	30.663	148.338	1035.43	206.977	yes	yes	1
EIN_174050	EIN_174050-t26_1	E. invadens IP1	KB207112:714,207..715,884(-)	meiotic coiled-coil protein, putative	4	4	reverse	No	12.507	11.485	282.071	14.108	yes	yes	1
EIN_084890	EIN_084890-t26_1	E. invadens IP1	KB207085:656,138..658,042(+)	myotubularin, putative	1	1	forward	No	1.905	4.999	21.583	4.781	yes	yes	1
EIN_132330	EIN_132330-t26_1	E. invadens IP1	KB206244:118,351..119,906(+)	hypothetical protein	3	3	forward	No	0.793	1.677	9.235	3.717	yes	yes	1
EIN_056480	EIN_056480-t26_1	E. invadens IP1	KB206292:594,835..597,117(-)	hypothetical protein	1	1	reverse	No	3.854	9.323	23.708	14.057	yes	yes	1
EIN_016660	EIN_016660-t26_1	E. invadens IP1	KB206484:152,317..153,690(+)	hypothetical protein	1	1	forward	No	2.686	2.679	16.12	7.75	yes	yes	1
EIN_182960	EIN_182960-t26_1	E. invadens IP1	KB206248:709,265..711,496(-)	hypothetical protein	1	1	reverse	No	6.32	10.905	53.732	11.801	yes	yes	1
EIN_066070	EIN_066070-t26_1	E. invadens IP1	KB207140:267,958..268,377(-)	hypothetical protein	1	1	reverse	No	46.308	131.96	1505.71	225.614	yes	yes	1
EIN_407440	EIN_407440-t26_1	E. invadens IP1	KB207048:40,678..44,163(+)	hypothetical protein	1	1	forward	No	0.683	2.742	9.459	7.722	yes	yes	1
EIN_050380	EIN_050380-t26_1	E. invadens IP1	KB207222:13..1,128(-)	leukocyte elastase inhibitor, putative	1	1	reverse	No	114.02	79.838	300.929	52.159	yes	yes	1
EIN_444600	EIN_444600-t26_1	E. invadens IP1	KB207229:739..1,342(+)	hypothetical protein	2	2	forward	No	0.198	3.681	11.3	1.496	yes	yes	1
EIN_398040	EIN_398040-t26_1	E. invadens IP1	KB206411:121,004..124,413(+)	serine-threonine protein kinase, putative	3	3	forward	No	0.286	0.39	3.562	0.547	yes	yes	1
EIN_398030	EIN_398030-t26_1	E. invadens IP1	KB206411:112,102..114,420(+)	hypothetical protein	1	1	forward	No	0.319	1.118	17.227	4.183	yes	yes	1
EIN_031230	EIN_031230-t26_1	E. invadens IP1	KB206969:72,204..74,057(+)	ankyrin repeat-containing protein, putative	3	3	forward	No	1.85	16.537	59.943	24.16	yes	yes	1
EIN_470200	EIN_470200-t26_1	E. invadens IP1	KB207240:281,884..283,103(-)	hypothetical protein	1	1	reverse	No	0.947	9.186	16.958	7.9	yes	yes	1
EIN_373460	EIN_373460-t26_1	E. invadens IP1	KB207268:31,917..32,555(-)	hypothetical protein	1	1	reverse	No	1.784	9.249	76.018	13.004	yes	yes	1
EIN_250890	EIN_250890-t26_1	E. invadens IP1	KB206169:435,327..436,518(-)	hypothetical protein	2	2	reverse	No	16.328	34.519	233.457	11.991	yes	yes	1
EIN_486950	EIN_486950-t26_1	E. invadens IP1	KB206670:310,298..310,729(+)	hypothetical protein	2	2	forward	No	39.35	15.968	81.526	48.459	yes	yes	1
EIN_284020	EIN_284020-t26_1	E. invadens IP1	KB207106:103,937..105,307(-)	hypothetical protein	1	1	reverse	No	3.611	22.19	33.182	27.377	yes	yes	1
EIN_496860	EIN_496860-t26_1	E. invadens IP1	KB206864:120,499..123,654(-)	paramyosin, putative	1	1	reverse	No	5.395	23.73	55.154	24.995	yes	yes	1
EIN_172670	EIN_172670-t26_1	E. invadens IP1	KB207112:504,941..506,557(-)	hypothetical protein	1	1	reverse	No	4.041	8.859	20.535	8.263	yes	yes	1
EIN_111680	EIN_111680-t26_1	E. invadens IP1	KB207005:102,063..102,909(-)	hypothetical protein	2	2	reverse	No	3.854	2.964	17.362	7.854	yes	yes	1
EIN_074250	EIN_074250-t26_1	E. invadens IP1	KB206336:45,617..46,348(-)	dual specificity protein phosphatase, putative	1	1	reverse	No	3.942	3.227	40.561	11.922	yes	yes	1
EIN_405040	EIN_405040-t26_1	E. invadens IP1	KB206537:252,406..253,020(+)	trichome differentiation protein GL1, putative	1	1	forward	No	6.65	43.262	278.089	60.306	yes	yes	1
EIN_495730	EIN_495730-t26_1	E. invadens IP1	KB206864:59,278..60,762(-)	hypothetical protein	1	1	reverse	No	13.597	12.73	83.008	14.649	yes	yes	1
EIN_059040	EIN_059040-t26_1	E. invadens IP1	KB206292:917,904..918,452(-)	hypothetical protein	1	1	reverse	No	5.791	6.866	147.471	13.965	yes	yes	1
EIN_411470	EIN_411470-t26_1	E. invadens IP1	KB206788:137,667..140,276(-)	hypothetical protein	1	1	reverse	No	2.147	2.869	11.106	4.58	yes	yes	1
EIN_400000	EIN_400000-t26_1	E. invadens IP1	KB206411:324,534..325,948(+)	hypothetical protein	3	3	forward	No	5.45	9.945	99.98	23.384	yes	yes	1
EIN_186970	EIN_186970-t26_1	E. invadens IP1	KB206248:1,147,338..1,148,510(+)	hypothetical protein	1	1	forward	No	0.539	5.136	18.604	16.859	yes	yes	1
EIN_399950	EIN_399950-t26_1	E. invadens IP1	KB206411:317,561..318,808(+)	hypothetical protein	1	1	forward	No	4.415	13.827	140.721	10.944	yes	yes	1
EIN_031030	EIN_031030-t26_1	E. invadens IP1	KB206969:54,792..55,547(-)	amino acid transporter, putative	3	3	reverse	No	10.272	11.559	67.726	40.783	yes	yes	1
EIN_086680	EIN_086680-t26_1	E. invadens IP1	KB207085:859,336..862,114(-)	hypothetical protein	2	2	reverse	No	1.277	5.99	41.384	7.687	yes	yes	1
asmbl_8111	-	-	-	-	-	-	-	-	1.431	3.723	39.124	9.482	yes	yes	1
EIN_468470	EIN_468470-t26_1	E. invadens IP1	KB207240:142,040..143,167(-)	hypothetical protein	3	3	reverse	No	6.584	9.218	60.662	11.6	yes	yes	1
EIN_137040	EIN_137040-t26_1	E. invadens IP1	KB207027:268,850..269,866(-)	hypothetical protein	1	1	reverse	No	2.631	6.992	32.105	3.999	yes	yes	1
EIN_182500	EIN_182500-t26_1	E. invadens IP1	KB206248:686,734..687,849(-)	WD repeat-containing protein 40A, putative	1	1	reverse	No	13.278	42.682	292.727	53.01	yes	yes	1
EIN_026630	EIN_026630-t26_1	E. invadens IP1	KB206484:1,098,569..1,099,612(-)	hypothetical protein	1	1	reverse	No	2.786	5.105	72.725	5.455	yes	yes	1
EIN_169040	EIN_169040-t26_1	E. invadens IP1	KB207112:179,250..180,900(+)	dual specificity protein kinase CLK2, putative	4	4	forward	No	2.389	1.097	13.021	5.777	yes	yes	1
EIN_135790	EIN_135790-t26_1	E. invadens IP1	KB207027:177,721..178,122(+)	hypothetical protein	1	1	forward	No	7.872	7.762	197.102	40.363	yes	yes	1
EIN_094750	EIN_094750-t26_1	E. invadens IP1	KB206860:246,078..248,480(-)	hypothetical protein	1	1	reverse	No	1.751	5.094	17.601	2.768	yes	yes	1
EIN_086100	EIN_086100-t26_1	E. invadens IP1	KB207085:797,113..798,057(-)	hypothetical protein	1	1	reverse	No	28.758	125.61	657.731	144.669	yes	yes	1
EIN_172660	EIN_172660-t26_1	E. invadens IP1	KB207112:503,508..504,706(+)	hypothetical protein	2	2	forward	No	2.841	4.514	20.625	18.815	yes	yes	1
EIN_165420	EIN_165420-t26_1	E. invadens IP1	KB206683:143,328..144,605(-)	serine/threonine protein kinase ppk14, putative	1	1	reverse	No	24.497	24.51	91.689	16.508	yes	yes	1
EIN_171570	EIN_171570-t26_1	E. invadens IP1	KB207112:404,877..405,299(-)	hypothetical protein	1	1	reverse	No	50.437	140.724	1876.31	171.574	yes	yes	1
EIN_505170	EIN_505170-t26_1	E. invadens IP1	KB206500:94,914..95,410(-)	hypothetical protein	2	2	reverse	No	31.742	37.609	169.144	42.141	yes	yes	1
EIN_222260	EIN_222260-t26_1	E. invadens IP1	KB206756:97,531..98,172(+)	hypothetical protein	1	1	forward	No	12.904	45.846	75.554	31.111	yes	yes	1
EIN_419390	EIN_419390-t26_1	E. invadens IP1	KB206772:253,962..254,504(-)	hypothetical protein	1	1	reverse	No	16.603	17.339	430.111	29.172	yes	yes	1
EIN_523510	EIN_523510-t26_1	E. invadens IP1	KB206368:49,692..52,268(-)	transcription enhancer protein, putative	1	1	reverse	No	1.244	22.359	18.035	16.473	yes	yes	1
EIN_176550	EIN_176550-t26_1	E. invadens IP1	KB206248:169,418..171,088(+)	hypothetical protein	1	1	forward	No	16.064	41.807	168.889	32.624	yes	yes	1
EIN_469070	EIN_469070-t26_1	E. invadens IP1	KB207240:182,045..182,218(-)	nucleoside transporter, putative	1	1	reverse	No	115.914	69.85	1878.08	519.18	yes	yes	1
EIN_228800	EIN_228800-t26_1	E. invadens IP1	KB206756:776,888..777,178(+)	hypothetical protein	1	1	forward	No	6.441	10.283	52.31	12.641	yes	yes	1
EIN_470020	EIN_470020-t26_1	E. invadens IP1	KB207240:264,586..266,008(-)	hypothetical protein	4	4	reverse	No	8.94	4.873	25.294	6.536	yes	yes	1
EIN_497500	EIN_497500-t26_1	E. invadens IP1	KB206184:26,629..28,966(+)	replication factor C large subunit, putative	2	2	forward	No	13.432	56.994	143.984	24.396	yes	yes	1
EIN_282090	EIN_282090-t26_1	E. invadens IP1	KB207030:301,833..309,077(-)	hypothetical protein	2	2	reverse	No	16.834	33.422	290.347	37.055	yes	yes	1
EIN_371090	EIN_371090-t26_1	E. invadens IP1	KB206332:301,103..302,802(-)	hypothetical protein	2	2	reverse	No	6.364	18.973	75.958	6.565	yes	yes	1
EIN_222350	EIN_222350-t26_1	E. invadens IP1	KB206756:124,547..125,758(-)	aspartate aminotransferase, putative	1	1	reverse	No	30.707	87.115	930.851	54.633	yes	yes	1
EIN_036300	EIN_036300-t26_1	E. invadens IP1	KB206993:49,698..56,388(+)	protein serine/threonine kinase, putative	4	4	forward	No	0.308	0.759	2.365	0.328	yes	yes	1
EIN_185410	EIN_185410-t26_1	E. invadens IP1	KB206248:958,822..960,234(-)	hypothetical protein	1	1	reverse	No	10.36	15.377	53.852	8.544	yes	yes	1
EIN_056250	EIN_056250-t26_1	E. invadens IP1	KB206292:556,111..557,106(+)	hypothetical protein	1	1	forward	No	1.332	2.7	17.497	17.204	yes	yes	1
EIN_134200	EIN_134200-t26_1	E. invadens IP1	KB207027:27,585..28,394(-)	hypothetical protein	1	1	reverse	No	2.631	2.289	16.015	5.253	yes	yes	1
EIN_318640	EIN_318640-t26_1	E. invadens IP1	KB206890:205,115..205,546(-)	hypothetical protein	1	1	reverse	No	10.36	26.24	224.866	27.883	yes	yes	1
EIN_335580	EIN_335580-t26_1	E. invadens IP1	KB206750:140,693..141,871(-)	glutamic acid-rich protein precursor, putative	1	1	reverse	No	19.609	16.611	142.457	109.57	yes	yes	1
EIN_409670	EIN_409670-t26_1	E. invadens IP1	KB207048:219,137..220,989(-)	hypothetical protein	1	1	reverse	No	1.431	5.874	39.828	31.986	yes	yes	1
EIN_176670	EIN_176670-t26_1	E. invadens IP1	KB206248:201,576..204,767(-)	serine-threonine protein kinase, putative	1	1	reverse	No	0.242	0.38	1.676	0.437	yes	yes	1
EIN_096810	EIN_096810-t26_1	E. invadens IP1	KB206860:616,335..619,570(-)	hypothetical protein	2	2	reverse	No	0.859	2.057	32.254	15.835	yes	yes	1
EIN_096760	EIN_096760-t26_1	E. invadens IP1	KB206860:608,183..609,148(-)	pre-mRNA-splicing factor cwc23, putative	1	1	reverse	No	13.366	17.022	66.709	15.219	yes	yes	1
EIN_327750	EIN_327750-t26_1	E. invadens IP1	KB207015:259,548..260,657(-)	hypothetical protein	1	1	reverse	No	4.778	30.923	114.334	14.114	yes	yes	1
EIN_400710	EIN_400710-t26_1	E. invadens IP1	KB206411:365,593..367,254(-)	hypothetical protein	3	3	reverse	No	3.292	4.166	28.018	7.112	yes	yes	1
EIN_369470	EIN_369470-t26_1	E. invadens IP1	KB206332:64,467..65,441(+)	protein vip1, putative	1	1	forward	No	19.146	146.24	451.873	103.863	yes	yes	1
EIN_498320	EIN_498320-t26_1	E. invadens IP1	KB206184:132,933..136,314(+)	hypothetical protein	4	4	forward	No	0.407	1.329	18.619	14.707	yes	yes	1
EIN_129240	EIN_129240-t26_1	E. invadens IP1	KB206458:188,400..189,986(-)	hypothetical protein	2	2	reverse	No	10.812	20.45	257.135	65.864	yes	yes	1
EIN_275160	EIN_275160-t26_1	E. invadens IP1	KB206783:354,618..355,475(+)	hypothetical protein	1	1	forward	No	1.883	20.735	111.475	23.666	yes	yes	1
EIN_407560	EIN_407560-t26_1	E. invadens IP1	KB207048:47,034..47,378(-)	hypothetical protein	1	1	reverse	No	5.978	12.097	95.7	88.914	yes	yes	1
EIN_252660	EIN_252660-t26_1	E. invadens IP1	KB206169:587,178..588,209(+)	Hypothetical protein	1	1	forward	No	0.628	2.099	4.415	2.699	yes	yes	1
EIN_475800	EIN_475800-t26_1	E. invadens IP1	KB206689:221,374..223,206(+)	RNA-binding protein nob1, putative	1	1	forward	No	8.423	4.039	65.736	35.582	yes	yes	1
EIN_096180	EIN_096180-t26_1	E. invadens IP1	KB206860:498,112..500,574(-)	hypothetical protein	1	1	reverse	No	8.478	10.979	63.91	7.9	yes	yes	1
EIN_496830	EIN_496830-t26_1	E. invadens IP1	KB206864:117,090..117,848(+)	hypothetical protein	1	1	forward	No	24.938	141.515	551.674	159.416	yes	yes	1
EIN_469690	EIN_469690-t26_1	E. invadens IP1	KB207240:237,830..238,228(+)	hypothetical protein	1	1	forward	No	18.211	6.149	128.747	60.427	yes	yes	1
EIN_268260	EIN_268260-t26_1	E. invadens IP1	KB206479:160,221..161,234(+)	hypothetical protein	1	1	forward	No	16.064	35.479	402.122	72.757	yes	yes	1
EIN_403060	EIN_403060-t26_1	E. invadens IP1	KB206537:40,205..41,302(+)	hypothetical protein	1	1	forward	No	1.497	8.332	23.229	12.164	yes	yes	1
EIN_052740	EIN_052740-t26_1	E. invadens IP1	KB206292:173,731..174,630(+)	hypothetical protein	1	1	forward	No	9.226	30.448	108.527	76.44	yes	yes	1
EIN_267910	EIN_267910-t26_1	E. invadens IP1	KB206479:99,981..101,465(-)	hypothetical protein	1	1	reverse	No	1.938	11.095	24.157	5.132	yes	yes	1
EIN_212950	EIN_212950-t26_1	E. invadens IP1	KB207169:65,308..71,293(+)	protein serine/threonine kinase, putative	2	2	forward	No	0.187	1.023	3.622	1.703	yes	yes	1
EIN_268580	EIN_268580-t26_1	E. invadens IP1	KB206479:210,746..211,570(-)	sentrin/sumo-specific protease, putative	1	1	reverse	No	3.05	4.588	16.179	5.167	yes	yes	1
EIN_153250	EIN_153250-t26_1	E. invadens IP1	KB206474:390,318..393,884(-)	ubiquitin specific protease, putative	1	1	reverse	No	1.563	2.268	9.594	5.633	yes	yes	1
EIN_503280	EIN_503280-t26_1	E. invadens IP1	KB206500:20,320..20,833(+)	exportin T, putative	1	1	forward	No	0.319	5.421	34.843	8.09	yes	yes	1
EIN_025860	EIN_025860-t26_1	E. invadens IP1	KB206484:1,013,786..1,016,619(-)	hypothetical protein	2	2	reverse	No	3.49	10.526	23.992	5.598	yes	yes	1
asmbl_8484	-	-	-	-	-	-	-	-	39.889	7.351	311.676	41.071	yes	yes	1
EIN_380690	EIN_380690-t26_1	E. invadens IP1	KB206395:162,870..163,514(-)	nuclear transcription factor Y subunit C-7, putative	1	1	reverse	No	2.708	2.036	18.514	5.961	yes	yes	1
EIN_186010	EIN_186010-t26_1	E. invadens IP1	KB206248:1,013,345..1,014,264(-)	hypothetical protein	2	2	reverse	No	6.166	4.493	68.43	44.04	yes	yes	1
EIN_176320	EIN_176320-t26_1	E. invadens IP1	KB206248:130,573..131,518(+)	hypothetical protein	2	2	forward	No	4.371	3.016	32.554	7.302	yes	yes	1
EIN_059350	EIN_059350-t26_1	E. invadens IP1	KB206292:942,887..946,243(-)	protein NUF1, putative	1	1	reverse	No	2.444	6.992	87.573	22.382	yes	yes	1
EIN_403070	EIN_403070-t26_1	E. invadens IP1	KB206537:41,434..42,067(+)	hypothetical protein	2	2	forward	No	7.101	33.464	69.433	38.43	yes	yes	1
EIN_419280	EIN_419280-t26_1	E. invadens IP1	KB206772:230,774..231,736(+)	Apyrase precursor, putative	1	1	forward	No	17.649	40.731	85.387	30.933	yes	yes	1
EIN_026620	EIN_026620-t26_1	E. invadens IP1	KB206484:1,097,735..1,098,544(+)	hypothetical protein	1	1	forward	No	6.111	3.913	37.104	13.349	yes	yes	1
EIN_162170	EIN_162170-t26_1	E. invadens IP1	KB206960:181,080..181,834(+)	hypothetical protein	2	2	forward	No	53.575	55.401	1309.19	218.18	yes	yes	1
EIN_176820	EIN_176820-t26_1	E. invadens IP1	KB206248:253,574..256,192(-)	neutral alpha-glucosidase AB precursor, putative	1	1	reverse	No	20.479	51.573	170.985	76.02	yes	yes	1
EIN_503120	EIN_503120-t26_1	E. invadens IP1	KB206500:12,214..12,962(+)	rab10, putative	3	3	forward	No	32.083	7.003	85.822	20.397	yes	yes	1
EIN_427880	EIN_427880-t26_1	E. invadens IP1	KB206168:35,443..36,897(-)	rho/RAC guanine nucleotide exchange factor, putative	1	1	reverse	No	0.528	0.538	3.742	0.524	yes	yes	1
EIN_155660	EIN_155660-t26_1	E. invadens IP1	KB206474:664,306..668,127(+)	multidrug resistance-associated protein, putative	1	1	forward	No	0.264	2.183	8.307	1.461	yes	yes	1
EIN_066090	EIN_066090-t26_1	E. invadens IP1	KB207140:271,013..272,134(+)	hypothetical protein	1	1	forward	No	29.111	95.806	144.463	79.754	yes	yes	1
EIN_074300	EIN_074300-t26_1	E. invadens IP1	KB206336:54,125..55,273(+)	hypothetical protein	1	1	forward	No	0.837	1.339	10.761	6.116	yes	yes	1
EIN_026280	EIN_026280-t26_1	E. invadens IP1	KB206484:1,079,064..1,079,620(+)	hypothetical protein	1	1	forward	No	1.872	1.403	15.581	4.638	yes	yes	1
EIN_318090	EIN_318090-t26_1	E. invadens IP1	KB206890:171,842..173,854(-)	dock-10, putative	1	1	reverse	No	5.296	40.183	58.641	16.703	yes	yes	1
EIN_389850	EIN_389850-t26_1	E. invadens IP1	KB206629:42,441..43,619(-)	NAD-dependent deacetylase, putative	2	2	reverse	No	58.551	65.674	265.307	47.814	yes	yes	1
EIN_176710	EIN_176710-t26_1	E. invadens IP1	KB206248:221,335..222,611(+)	U1 small nuclear ribonucleoprotein 70 kDa, putative	2	2	forward	No	16.306	8.87	216.904	135.716	yes	yes	1
EIN_274150	EIN_274150-t26_1	E. invadens IP1	KB206783:140,567..141,682(+)	hypothetical protein	1	1	forward	No	16.889	42.967	284.705	20.236	yes	yes	1
EIN_468960	EIN_468960-t26_1	E. invadens IP1	KB207240:181,228..181,797(-)	nucleoside transporter, putative	1	1	reverse	No	50.789	101.068	1137.53	296.254	yes	yes	1
EIN_162540	EIN_162540-t26_1	E. invadens IP1	KB206960:230,215..232,473(-)	hypothetical protein	1	1	reverse	No	3.105	3.47	57.474	11.053	yes	yes	1
EIN_267940	EIN_267940-t26_1	E. invadens IP1	KB206479:113,959..114,976(+)	hypothetical protein	3	3	forward	No	7.927	22.749	82.634	23.585	yes	yes	1
EIN_175680	EIN_175680-t26_1	E. invadens IP1	KB206248:47,751..49,380(+)	hypothetical protein	3	3	forward	No	25.015	23.456	90.416	16.186	yes	yes	1
EIN_222270	EIN_222270-t26_1	E. invadens IP1	KB206756:98,983..99,902(+)	hypothetical protein	2	2	forward	No	0.925	1.846	23.229	2.025	yes	yes	1
EIN_498080	EIN_498080-t26_1	E. invadens IP1	KB206184:107,070..107,864(-)	protein bem46, putative	1	1	reverse	No	6.254	7.836	140.945	14.626	yes	yes	1
EIN_058820	EIN_058820-t26_1	E. invadens IP1	KB206292:900,502..902,514(-)	hypothetical protein	1	1	reverse	No	3.083	17.033	22.69	10.04	yes	yes	1
EIN_222900	EIN_222900-t26_1	E. invadens IP1	KB206756:181,611..182,916(+)	serine/threonine protein phosphatase 2B catalytic subunit, putative	2	2	forward	No	29.694	97.852	338.676	158.674	yes	yes	1
EIN_222020	EIN_222020-t26_1	E. invadens IP1	KB206756:61,545..61,964(+)	hypothetical protein	1	1	forward	No	3.281	7.351	44.363	7.256	yes	yes	1
EIN_341950	EIN_341950-t26_1	E. invadens IP1	KB206175:333,043..334,491(-)	GRIP1-associated protein, putative	1	1	reverse	No	26.149	14.86	219.583	33.902	yes	yes	1
EIN_043620	EIN_043620-t26_1	E. invadens IP1	KB206902:58,899..63,684(-)	vacuolar protein sorting associated protein	2	2	reverse	No	3.644	9.977	19.323	7.302	yes	yes	1
EIN_252800	EIN_252800-t26_1	E. invadens IP1	KB206169:591,571..593,407(-)	protein transport protein SEC24, putative	2	2	reverse	No	3.226	2.795	15.506	8.004	yes	yes	1
EIN_489580	EIN_489580-t26_1	E. invadens IP1	KB206684:2,269..3,057(+)	hypothetical protein	1	1	forward	No	7.762	21.821	106.147	33.7	yes	yes	1
EIN_185120	EIN_185120-t26_1	E. invadens IP1	KB206248:924,169..925,098(+)	hypothetical protein	1	1	forward	No	1.519	10.188	82.663	10.483	yes	yes	1
EIN_486840	EIN_486840-t26_1	E. invadens IP1	KB206670:286,435..286,833(-)	hypothetical protein	1	1	reverse	No	306.036	100.657	773.142	342.014	yes	yes	1
EIN_461740	EIN_461740-t26_1	E. invadens IP1	KB206565:20,115..23,893(+)	serine-threonine protein kinase, putative	4	4	forward	No	1.123	4.482	33.556	12.25	yes	yes	1
EIN_359250	EIN_359250-t26_1	E. invadens IP1	KB206483:43,007..43,724(-)	hypothetical protein	2	2	reverse	No	25.675	16.126	78.533	25.052	yes	yes	1
EIN_480990	EIN_480990-t26_1	E. invadens IP1	KB206475:61,800..62,686(-)	hypothetical protein	3	3	reverse	No	1.629	12.529	12.617	7.601	yes	yes	1
EIN_114930	EIN_114930-t26_1	E. invadens IP1	KB207005:295,689..297,763(-)	coiled-coil domain containing protein, putative	2	2	reverse	No	1.057	3.987	35.038	20.932	yes	yes	1
EIN_398290	EIN_398290-t26_1	E. invadens IP1	KB206411:174,427..174,771(-)	hypothetical protein	1	1	reverse	No	277.123	2427.24	5374.44	3565.63	yes	yes	1
EIN_424290	EIN_424290-t26_1	E. invadens IP1	KB206573:36,135..37,678(+)	hypothetical protein	2	2	forward	No	3.16	9.228	42.088	18.729	yes	yes	1
EIN_468530	EIN_468530-t26_1	E. invadens IP1	KB207240:157,030..158,151(-)	hypothetical protein	1	1	reverse	No	5.615	12.034	71.408	27.003	yes	yes	1
EIN_063340	EIN_063340-t26_1	E. invadens IP1	KB206292:1,306,606..1,308,084(+)	synaptonemal complex protein ZIP1, putative	1	1	forward	No	8.819	47.154	153.383	14.925	yes	yes	1
EIN_274100	EIN_274100-t26_1	E. invadens IP1	KB206783:131,031..133,258(-)	AMP dependent ligase/synthetase, putative	1	1	reverse	No	16.603	21.536	87.752	73.879	yes	yes	1
EIN_119920	EIN_119920-t26_1	E. invadens IP1	KB206391:348,489..348,800(-)	cadmium metallothionein precursor, putative	1	1	reverse	No	2.125	15.198	94.592	15.904	yes	yes	1
EIN_387720	EIN_387720-t26_1	E. invadens IP1	KB206398:77,224..78,228(-)	hypothetical protein	1	1	reverse	No	3.589	5.21	124.467	22.043	yes	yes	1
EIN_053530	EIN_053530-t26_1	E. invadens IP1	KB206292:254,444..255,391(+)	hypothetical protein	3	3	forward	No	20.093	29.109	334.141	123.639	yes	yes	1
EIN_215120	EIN_215120-t26_1	E. invadens IP1	KB206487:63,001..65,901(-)	suppressor of actin, putative	1	1	reverse	No	2.18	23.508	56.172	15.081	yes	yes	1
EIN_504340	EIN_504340-t26_1	E. invadens IP1	KB206500:45,157..45,975(-)	Rho GTPase, putative	2	2	reverse	No	26.105	18.393	256.073	41.33	yes	yes	1
EIN_282120	EIN_282120-t26_1	E. invadens IP1	KB207030:312,602..314,288(-)	hypothetical protein	2	2	reverse	No	4.955	23.477	225.121	22.106	yes	yes	1
EIN_493110	EIN_493110-t26_1	E. invadens IP1	KB206684:180,071..180,469(-)	hypothetical protein	1	1	reverse	No	11.902	28.202	96.912	43.39	yes	yes	1
EIN_273450	EIN_273450-t26_1	E. invadens IP1	KB206783:56,765..57,256(-)	hypothetical protein	1	1	reverse	No	1.971	9.671	88.082	3.786	yes	yes	1
EIN_227290	EIN_227290-t26_1	E. invadens IP1	KB206756:631,488..632,307(+)	TATA-box-binding protein, putative	2	2	forward	No	39.02	20.281	117.133	12.555	yes	yes	1
EIN_064880	EIN_064880-t26_1	E. invadens IP1	KB207140:108,123..108,431(-)	hypothetical protein	1	1	reverse	No	3.413	12.93	51.981	7.992	yes	yes	1
EIN_504710	EIN_504710-t26_1	E. invadens IP1	KB206500:63,318..64,911(+)	hypothetical protein	2	2	forward	No	9.337	36.481	137.488	17.273	yes	yes	1
EIN_377190	EIN_377190-t26_1	E. invadens IP1	KB207268:230,056..230,919(-)	hypothetical protein	2	2	reverse	No	40.132	50.329	201.952	56.227	yes	yes	1
EIN_152770	EIN_152770-t26_1	E. invadens IP1	KB206474:311,301..313,793(+)	hypothetical protein	1	1	forward	No	0.727	1.93	19.921	6.767	yes	yes	1
EIN_153180	EIN_153180-t26_1	E. invadens IP1	KB206474:379,733..380,983(-)	hypothetical protein	1	1	reverse	No	13.333	41.374	184.186	43.539	yes	yes	1
EIN_135980	EIN_135980-t26_1	E. invadens IP1	KB207027:191,694..192,260(+)	vesicle transport protein SFT2A, putative	1	1	forward	No	120.406	51.9	712.271	469.813	yes	yes	1
EIN_184920	EIN_184920-t26_1	E. invadens IP1	KB206248:888,508..889,524(+)	hypothetical protein	1	1	forward	No	0.903	7.583	32.314	5.006	yes	yes	1
EIN_335590	EIN_335590-t26_1	E. invadens IP1	KB206750:142,268..143,113(-)	hypothetical protein	4	4	reverse	No	39.493	56.34	429.766	61.135	yes	yes	1
EIN_058420	EIN_058420-t26_1	E. invadens IP1	KB206292:833,210..834,754(-)	hypothetical protein	1	1	reverse	No	3.865	19.448	78.562	15.184	yes	yes	1
EIN_376410	EIN_376410-t26_1	E. invadens IP1	KB207268:190,132..193,254(+)	hypothetical protein	1	1	forward	No	1.244	5.02	50.589	10.305	yes	yes	1
EIN_275120	EIN_275120-t26_1	E. invadens IP1	KB206783:348,114..349,004(-)	copine-2, putative	2	2	reverse	No	198.721	130.588	690.344	103.678	yes	yes	1
EIN_409810	EIN_409810-t26_1	E. invadens IP1	KB207048:252,577..254,343(-)	fk506-binding protein, putative	2	2	reverse	No	28.901	4.366	131.92	47.952	yes	yes	1
EIN_402900	EIN_402900-t26_1	E. invadens IP1	KB206537:30,064..30,359(+)	ubiquitin-protein ligase, putative	1	1	forward	No	4.349	54.421	45.725	27.923	yes	yes	1
EIN_274740	EIN_274740-t26_1	E. invadens IP1	KB206783:242,009..243,685(+)	hypothetical protein	1	1	forward	No	0.87	10.483	83.651	10.443	yes	yes	1
EIN_429820	EIN_429820-t26_1	E. invadens IP1	KB206168:305,264..305,975(+)	hypothetical protein	2	2	forward	No	88.334	205.269	1564.72	85.813	yes	yes	1
EIN_058770	EIN_058770-t26_1	E. invadens IP1	KB206292:892,199..894,084(+)	hypothetical protein	2	2	forward	No	10.504	7.014	98.154	33.384	yes	yes	1
EIN_057780	EIN_057780-t26_1	E. invadens IP1	KB206292:783,984..785,621(-)	hypothetical protein	1	1	reverse	No	1.762	9.671	28.423	3.032	yes	yes	1
EIN_188050	EIN_188050-t26_1	E. invadens IP1	KB206371:14,647..16,113(+)	proline-serine-threonine phosphatase interacting protein, putative	1	1	forward	No	5.318	9.239	85.881	19.54	yes	yes	1
EIN_162440	EIN_162440-t26_1	E. invadens IP1	KB206960:211,954..215,334(-)	DNA polymerase, putative	1	1	reverse	No	7.002	40.984	122.865	30.035	yes	yes	1
EIN_055150	EIN_055150-t26_1	E. invadens IP1	KB206292:466,986..469,072(-)	hypothetical protein	2	2	reverse	No	1.696	2.879	19.682	7.676	yes	yes	1
EIN_313030	EIN_313030-t26_1	E. invadens IP1	KB206312:56,137..57,076(-)	apyrase, putative	2	2	reverse	No	6.023	21.8	111.58	33.125	yes	yes	1
EIN_174090	EIN_174090-t26_1	E. invadens IP1	KB207112:719,228..720,163(+)	hypothetical protein	1	1	forward	No	7.773	16.495	52.894	18.038	yes	yes	1
EIN_341760	EIN_341760-t26_1	E. invadens IP1	KB206175:288,347..289,885(-)	sentrin/sumo-specific protease, putative	1	1	reverse	No	10.702	30.754	257.495	35.162	yes	yes	1
EIN_485550	EIN_485550-t26_1	E. invadens IP1	KB206670:141,080..141,772(-)	hypothetical protein	1	1	reverse	No	2.995	15.451	30.817	6.341	yes	yes	1
EIN_320420	EIN_320420-t26_1	E. invadens IP1	KB206890:266,135..267,987(+)	serine-threonine protein kinase	2	2	forward	No	4.536	12.867	35.771	9.177	yes	yes	1
EIN_015700	EIN_015700-t26_1	E. invadens IP1	KB206484:65,009..65,827(+)	Rho GTPase, putative	4	4	forward	No	48.984	82.053	242.019	61.209	yes	yes	1
EIN_306410	EIN_306410-t26_1	E. invadens IP1	KB206936:61,622..65,038(+)	hypothetical protein	1	1	forward	No	1.718	3.923	9.444	3.573	yes	yes	1
asmbl_8592	-	-	-	-	-	-	-	-	8.577	3.913	35.352	5.518	yes	yes	1
EIN_181580	EIN_181580-t26_1	E. invadens IP1	KB206248:604,047..606,632(+)	Osmotic avoidance abnormal protein, putative	1	1	forward	No	0.617	9.049	22.346	4.482	yes	yes	1
EIN_087170	EIN_087170-t26_1	E. invadens IP1	KB207085:928,760..929,161(-)	hypothetical protein	1	1	reverse	No	33.977	65.611	188.017	71.526	yes	yes	1
EIN_504460	EIN_504460-t26_1	E. invadens IP1	KB206500:50,401..51,906(-)	hypothetical protein	1	1	reverse	No	6.463	10.283	35.861	4.551	yes	yes	1
EIN_369500	EIN_369500-t26_1	E. invadens IP1	KB206332:72,909..73,760(+)	NAD-dependent deacetylase, putative	1	1	forward	No	28.439	92.304	398.784	35.116	yes	yes	1
EIN_145870	EIN_145870-t26_1	E. invadens IP1	KB206843:92,088..93,224(+)	actin, putative	1	1	forward	No	0.958	7.003	12.303	7.135	yes	yes	1
EIN_168890	EIN_168890-t26_1	E. invadens IP1	KB207112:173,127..173,969(-)	hypothetical protein	2	2	reverse	No	14.775	23.266	175.355	15.662	yes	yes	1
EIN_410160	EIN_410160-t26_1	E. invadens IP1	KB207048:300,446..302,263(+)	hypothetical protein	1	1	forward	No	6.672	37.862	180.1	30.15	yes	yes	1
EIN_046600	EIN_046600-t26_1	E. invadens IP1	KB206215:55,342..55,830(+)	small heat-shock protein, putative	1	1	forward	No	248.2	165.266	828.835	384.075	yes	yes	1
EIN_525910	EIN_525910-t26_1	E. invadens IP1	KB206604:93,843..94,766(-)	hypothetical protein	1	1	reverse	No	6.661	19.564	38.466	20.19	yes	yes	1
EIN_374280	EIN_374280-t26_1	E. invadens IP1	KB207268:67,751..68,470(-)	hypothetical protein	2	2	reverse	No	21.393	14.776	86.106	29.69	yes	yes	1
EIN_252320	EIN_252320-t26_1	E. invadens IP1	KB206169:561,588..562,184(-)	hypothetical protein	1	1	reverse	No	18.739	7.72	66.993	14.983	yes	yes	1
EIN_057200	EIN_057200-t26_1	E. invadens IP1	KB206292:699,236..699,865(+)	hypothetical protein	1	1	forward	No	5.461	28.539	174.337	45.283	yes	yes	1
EIN_182950	EIN_182950-t26_1	E. invadens IP1	KB206248:707,538..709,057(+)	hypothetical protein	2	2	forward	No	2.235	2.152	14.473	4.476	yes	yes	1
EIN_154580	EIN_154580-t26_1	E. invadens IP1	KB206474:549,926..551,005(-)	hypothetical protein	1	1	reverse	No	4.162	10.104	38.451	27.716	yes	yes	1
EIN_254740	EIN_254740-t26_1	E. invadens IP1	KB206169:762,850..765,512(-)	hypothetical protein	2	2	reverse	No	5.813	15.588	42.028	11.663	yes	yes	1
EIN_492400	EIN_492400-t26_1	E. invadens IP1	KB206684:145,128..145,763(+)	hypothetical protein	1	1	forward	No	18.112	23.097	200.096	90.439	yes	yes	1
EIN_128720	EIN_128720-t26_1	E. invadens IP1	KB206458:103,929..108,928(+)	myosin-2 heavy chain, non muscle, putative	3	3	forward	No	1.09	2.869	14.339	7.031	yes	yes	1
EIN_420740	EIN_420740-t26_1	E. invadens IP1	KB206577:32,460..33,263(+)	hypothetical protein	1	1	forward	No	33.349	104.412	382.53	34.834	yes	yes	1
EIN_026760	EIN_026760-t26_1	E. invadens IP1	KB206484:1,102,636..1,103,679(+)	hypothetical protein	1	1	forward	No	8.18	10.388	51.637	12.043	yes	yes	1
EIN_250500	EIN_250500-t26_1	E. invadens IP1	KB206169:417,953..418,321(+)	hypothetical protein	3	3	forward	No	6.595	21.99	50.29	20.484	yes	yes	1
EIN_130520	EIN_130520-t26_1	E. invadens IP1	KB206244:30,984..33,082(-)	rap GTPase-activating protein, putative	3	3	reverse	No	0.573	1.107	9.923	1.185	yes	yes	1
EIN_057580	EIN_057580-t26_1	E. invadens IP1	KB206292:746,950..748,299(-)	hypothetical protein	1	1	reverse	No	3.149	6.149	24.516	18.591	yes	yes	1
EIN_182940	EIN_182940-t26_1	E. invadens IP1	KB206248:705,256..707,392(-)	hypothetical protein	2	2	reverse	No	1.178	2.837	15.117	7.607	yes	yes	1
EIN_246810	EIN_246810-t26_1	E. invadens IP1	KB206169:43,525..45,621(+)	DNA double-strand break repair Rad50 ATPase, putative	1	1	forward	No	0.573	1.55	18.005	5.178	yes	yes	1
EIN_057650	EIN_057650-t26_1	E. invadens IP1	KB206292:761,419..762,513(+)	hypothetical protein	1	1	forward	No	5.01	16.716	165.926	21.939	yes	yes	1
EIN_081730	EIN_081730-t26_1	E. invadens IP1	KB207085:365,005..365,739(-)	2-deoxyglucose-6-phosphate phosphatase, putative	2	2	reverse	No	9.854	6.982	68.729	9.189	yes	yes	1
EIN_308190	EIN_308190-t26_1	E. invadens IP1	KB206936:142,154..143,749(-)	heat shock protein SSA1, putative	1	1	reverse	No	6.188	14.881	69.567	18.372	yes	yes	1
EIN_246960	EIN_246960-t26_1	E. invadens IP1	KB206169:72,354..74,123(+)	hypothetical protein	1	1	forward	No	7.905	14.649	126.382	22.785	yes	yes	1
EIN_284050	EIN_284050-t26_1	E. invadens IP1	KB207106:110,216..111,680(+)	hypothetical protein	2	2	forward	No	26.006	8.437	115.322	27.647	yes	yes	1
EIN_359670	EIN_359670-t26_1	E. invadens IP1	KB206483:122,800..125,483(+)	WD-repeat protein, putative	2	2	forward	No	14.39	30.743	86.914	41.813	yes	yes	1
EIN_470010	EIN_470010-t26_1	E. invadens IP1	KB207240:263,205..264,077(+)	hypothetical protein	3	3	forward	No	31.731	9.007	156.601	63.108	yes	yes	1
EIN_380760	EIN_380760-t26_1	E. invadens IP1	KB206395:173,858..176,061(+)	hypothetical protein	3	3	forward	No	2.18	1.782	10.178	7.532	yes	yes	1
EIN_083490	EIN_083490-t26_1	E. invadens IP1	KB207085:532,305..534,994(-)	hypothetical protein	2	2	reverse	No	1.475	4.714	19.382	12.02	yes	yes	1
EIN_095560	EIN_095560-t26_1	E. invadens IP1	KB206860:363,928..364,689(+)	hypothetical protein	1	1	forward	No	2.708	24.711	38.286	8.867	yes	yes	1
EIN_178730	EIN_178730-t26_1	E. invadens IP1	KB206248:424,773..425,378(+)	hypothetical protein	1	1	forward	No	20.347	31.102	111.266	35.104	yes	yes	1
EIN_372130	EIN_372130-t26_1	E. invadens IP1	KB206332:456,822..458,150(+)	hypothetical protein	1	1	forward	No	3.743	17.265	31.985	15.248	yes	yes	1
EIN_227100	EIN_227100-t26_1	E. invadens IP1	KB206756:609,290..611,003(+)	serine/threonine protein phosphatase 2B catalytic subunit, putative	2	2	forward	No	0.617	1.107	10.941	5.219	yes	yes	1
EIN_403040	EIN_403040-t26_1	E. invadens IP1	KB206537:37,800..38,759(-)	hypothetical protein	1	1	reverse	No	1.145	3.269	34.365	8.688	yes	yes	1
EIN_118040	EIN_118040-t26_1	E. invadens IP1	KB206391:130,570..132,288(-)	hypothetical protein	1	1	reverse	No	0.573	6.022	60.527	4.925	yes	yes	1
EIN_345780	EIN_345780-t26_1	E. invadens IP1	KB207186:18,364..18,948(-)	hypothetical protein	2	2	reverse	No	5.472	68.216	98.184	57.607	yes	yes	1
EIN_370330	EIN_370330-t26_1	E. invadens IP1	KB206332:193,012..194,645(+)	rap GTPase-activating protein, putative	3	3	forward	No	3.71	16.421	30.159	8.297	yes	yes	1
EIN_145800	EIN_145800-t26_1	E. invadens IP1	KB206843:72,185..73,321(-)	actin, putative	1	1	reverse	No	0.958	7.003	12.303	7.135	yes	yes	1
EIN_155310	EIN_155310-t26_1	E. invadens IP1	KB206474:606,160..608,205(-)	hypothetical protein	1	1	reverse	No	4.228	6.128	27.884	24.321	yes	yes	1
EIN_504590	EIN_504590-t26_1	E. invadens IP1	KB206500:60,738..61,588(-)	cyclophilin, putative	2	2	reverse	No	5.989	12.962	127.954	12.06	yes	yes	1
EIN_409840	EIN_409840-t26_1	E. invadens IP1	KB207048:256,480..256,905(+)	hypothetical protein	1	1	forward	No	20.545	28.697	453.774	17.049	yes	yes	1
EIN_129120	EIN_129120-t26_1	E. invadens IP1	KB206458:158,025..160,034(+)	hypothetical protein	1	1	forward	No	3.798	13.394	43.195	31.525	yes	yes	1
EIN_087120	EIN_087120-t26_1	E. invadens IP1	KB207085:920,628..921,164(+)	hypothetical protein	1	1	forward	No	32.601	43.294	214.404	60.743	yes	yes	1
EIN_066050	EIN_066050-t26_1	E. invadens IP1	KB207140:262,549..265,474(-)	hypothetical protein	3	3	reverse	No	1.938	5.748	13.8	5.368	yes	yes	1
EIN_055110	EIN_055110-t26_1	E. invadens IP1	KB206292:457,472..458,447(-)	hypothetical protein	3	3	reverse	No	3.898	10.99	35.712	10.501	yes	yes	1
EIN_328910	EIN_328910-t26_1	E. invadens IP1	KB207015:475,061..475,720(-)	zinc finger protein DHHC domain containing protein, putative	1	1	reverse	No	7.476	6.233	51.472	10.196	yes	yes	1
EIN_495460	EIN_495460-t26_1	E. invadens IP1	KB206864:16,860..18,305(-)	hypothetical protein	1	1	reverse	No	3.997	2.584	27.33	10.927	yes	yes	1
EIN_252330	EIN_252330-t26_1	E. invadens IP1	KB206169:562,397..563,418(+)	hypothetical protein	2	2	forward	No	14.522	10.399	60.048	17.636	yes	yes	1
EIN_251160	EIN_251160-t26_1	E. invadens IP1	KB206169:467,437..468,945(-)	hypothetical protein	1	1	reverse	No	0.826	4.503	18.41	6.697	yes	yes	1
EIN_461620	EIN_461620-t26_1	E. invadens IP1	KB206565:17,798..18,241(+)	hypothetical protein	1	1	forward	No	29.98	82.622	387.649	31.537	yes	yes	1
EIN_151610	EIN_151610-t26_1	E. invadens IP1	KB206474:235,105..238,002(+)	phospholipid-transporting ATPase, putative	1	1	forward	No	2.686	6.634	16.539	7.238	yes	yes	1
EIN_074100	EIN_074100-t26_1	E. invadens IP1	KB206336:39,413..40,912(+)	hypothetical protein	1	1	forward	No	3.347	2.078	13.964	8.907	yes	yes	1
EIN_359770	EIN_359770-t26_1	E. invadens IP1	KB206483:143,530..145,483(-)	hypothetical protein	3	3	reverse	No	1.09	5.062	57.983	12.158	yes	yes	1
EIN_224320	EIN_224320-t26_1	E. invadens IP1	KB206756:328,328..328,909(+)	hypothetical protein	1	1	forward	No	4.195	4.894	26.103	11.899	yes	yes	1
EIN_229770	EIN_229770-t26_1	E. invadens IP1	KB206756:868,404..869,820(+)	rap GTPase-activating protein, putative	2	2	forward	No	17	58.502	132.818	36.721	yes	yes	1
EIN_246910	EIN_246910-t26_1	E. invadens IP1	KB206169:63,523..64,620(+)	hypothetical protein	1	1	forward	No	21.965	17.286	145.51	42.745	yes	yes	1
EIN_169390	EIN_169390-t26_1	E. invadens IP1	KB207112:210,998..212,662(-)	hypothetical protein	2	2	reverse	No	1.751	12.255	87.618	8.343	yes	yes	1
EIN_020780	EIN_020780-t26_1	E. invadens IP1	KB206484:581,138..583,588(+)	hypothetical protein	1	1	forward	No	1.64	10.779	29.56	8.165	yes	yes	1
EIN_162290	EIN_162290-t26_1	E. invadens IP1	KB206960:200,138..201,821(-)	RNA-binding protein, putative	3	3	reverse	No	1.96	3.491	56.845	9.81	yes	yes	1
EIN_523800	EIN_523800-t26_1	E. invadens IP1	KB206368:104,548..107,396(+)	hypothetical protein	7	7	forward	No	11.461	27.242	96.553	14.96	yes	yes	1
EIN_417000	EIN_417000-t26_1	E. invadens IP1	KB207254:33,906..34,862(+)	UDP-N-acetylglucosamine transporter, putative	1	1	forward	No	26.6	149.319	349.527	60.933	yes	yes	1
EIN_320470	EIN_320470-t26_1	E. invadens IP1	KB206890:274,884..275,450(+)	hypothetical protein	1	1	forward	No	6.1	2.932	27.031	6.26	yes	yes	1
EIN_065140	EIN_065140-t26_1	E. invadens IP1	KB207140:129,651..131,039(+)	ubiquitin fusion degradation protein, putative	1	1	forward	No	10.911	43.442	109.634	26.364	yes	yes	1
EIN_226280	EIN_226280-t26_1	E. invadens IP1	KB206756:517,531..519,057(+)	hypothetical protein	1	1	forward	No	1.585	9.165	12.917	9.983	yes	yes	1
EIN_275190	EIN_275190-t26_1	E. invadens IP1	KB206783:361,264..363,175(+)	hypothetical protein	3	3	forward	No	15.293	10.336	161.615	29.235	yes	yes	1
EIN_153220	EIN_153220-t26_1	E. invadens IP1	KB206474:386,738..388,091(-)	protein FAM133, putative	2	2	reverse	No	3.534	13.7	35.742	10.754	yes	yes	1
EIN_495740	EIN_495740-t26_1	E. invadens IP1	KB206864:60,822..61,193(+)	hypothetical protein	1	1	forward	No	4.955	14.164	76.153	26.427	yes	yes	1
EIN_397640	EIN_397640-t26_1	E. invadens IP1	KB206411:87,798..90,449(+)	hypothetical protein	2	2	forward	No	0.705	2.858	31.431	20.397	yes	yes	1
EIN_386890	EIN_386890-t26_1	E. invadens IP1	KB206398:50,932..51,723(+)	hypothetical protein	1	1	forward	No	356.583	335.172	1769.17	472.632	yes	yes	1
EIN_275090	EIN_275090-t26_1	E. invadens IP1	KB206783:342,705..344,383(+)	hypothetical protein	3	3	forward	No	8.202	17.465	126.427	13.073	yes	yes	1
EIN_025840	EIN_025840-t26_1	E. invadens IP1	KB206484:1,009,075..1,011,447(+)	hypothetical protein	2	2	forward	No	4.701	11.939	26.986	17.538	yes	yes	1
EIN_227310	EIN_227310-t26_1	E. invadens IP1	KB206756:633,556..634,680(-)	proliferation-associated protein 2G4, putative	1	1	reverse	No	21.106	97.05	132.744	56.169	yes	yes	1
EIN_489940	EIN_489940-t26_1	E. invadens IP1	KB206684:9,967..11,577(+)	hypothetical protein	1	1	forward	No	2.664	3.333	15.192	6.3	yes	yes	1
EIN_398050	EIN_398050-t26_1	E. invadens IP1	KB206411:124,763..125,635(+)	hypothetical protein	1	1	forward	No	0.683	1.814	24.606	5.144	yes	yes	1
EIN_026880	EIN_026880-t26_1	E. invadens IP1	KB206484:1,123,533..1,127,260(-)	villin, putative	2	2	reverse	No	1.663	4.957	8.666	3.631	yes	yes	1
EIN_469200	EIN_469200-t26_1	E. invadens IP1	KB207240:186,084..188,621(-)	protein serine/threonine kinase, putative	1	1	reverse	No	0.473	1.814	7.753	2.083	yes	yes	1
EIN_031640	EIN_031640-t26_1	E. invadens IP1	KB206969:109,752..110,591(-)	hypothetical protein	1	1	reverse	No	2.433	6.096	16.853	8.556	yes	yes	1
EIN_523840	EIN_523840-t26_1	E. invadens IP1	KB206368:115,962..117,455(+)	DNA primase small subunit, putative	3	3	forward	No	22.284	64.102	133.552	47.026	yes	yes	1
EIN_057040	EIN_057040-t26_1	E. invadens IP1	KB206292:668,015..669,196(-)	hypothetical protein	2	2	reverse	No	1.993	9.292	12.872	8.493	yes	yes	1
EIN_034080	EIN_034080-t26_1	E. invadens IP1	KB206969:222,719..224,008(+)	hypothetical protein	1	1	forward	No	5.692	7.646	27.659	8.844	yes	yes	1
EIN_046420	EIN_046420-t26_1	E. invadens IP1	KB206215:35,037..35,578(-)	hypothetical protein	2	2	reverse	No	55.876	130.356	413.632	66.319	yes	yes	1
EIN_334210	EIN_334210-t26_1	E. invadens IP1	KB206369:61,958..63,664(-)	hypothetical protein	1	1	reverse	No	0.495	3.744	12.453	3.234	yes	yes	1
EIN_344410	EIN_344410-t26_1	E. invadens IP1	KB206755:42,476..42,790(+)	topbp1, putative	1	1	forward	No	705.502	1343.42	7295.97	3512.75	yes	yes	1
EIN_094170	EIN_094170-t26_1	E. invadens IP1	KB206860:178,390..180,642(-)	hypothetical protein	2	2	reverse	No	4.03	29.024	49.122	14.189	yes	yes	1
EIN_410020	EIN_410020-t26_1	E. invadens IP1	KB207048:291,579..293,749(-)	serine/threonine protein kinase ppk15, putative	2	2	reverse	No	2.609	2.964	16.673	2.837	yes	yes	1
EIN_222010	EIN_222010-t26_1	E. invadens IP1	KB206756:56,473..61,515(+)	hypothetical protein	1	1	forward	No	0.297	2.616	9.833	4.126	yes	yes	1
EIN_273430	EIN_273430-t26_1	E. invadens IP1	KB206783:51,821..52,640(+)	protein YIF1A, putative	2	2	forward	No	18.211	80.882	138.566	42.573	yes	yes	1
EIN_079610	EIN_079610-t26_1	E. invadens IP1	KB207085:86,090..88,960(-)	AP-2 complex subunit alpha-1, putative	1	1	reverse	No	2.51	29.699	30.234	13.234	yes	yes	1
EIN_060120	EIN_060120-t26_1	E. invadens IP1	KB206292:1,058,020..1,059,375(+)	hypothetical protein	1	1	forward	No	14.775	8.479	44.123	8.372	yes	yes	1
EIN_390850	EIN_390850-t26_1	E. invadens IP1	KB206629:190,699..191,841(-)	phosphatase, putative	1	1	reverse	No	9.27	18.931	54.645	26.681	yes	yes	1
EIN_246830	EIN_246830-t26_1	E. invadens IP1	KB206169:48,095..50,680(+)	leucine-rich repeat containing protein, putative	1	1	forward	No	7.002	19.986	94.383	10.38	yes	yes	1
EIN_084920	EIN_084920-t26_1	E. invadens IP1	KB207085:661,295..662,926(+)	hypothetical protein	1	1	forward	No	2.62	5.98	25.803	13.821	yes	yes	1
EIN_064810	EIN_064810-t26_1	E. invadens IP1	KB207140:99,964..100,989(-)	NADP-dependent alcohol dehydrogenase, putative	1	1	reverse	No	27.58	64.915	366.844	26.911	yes	yes	1
EIN_055230	EIN_055230-t26_1	E. invadens IP1	KB206292:482,659..487,416(-)	hypothetical protein	1	1	reverse	No	1.211	4.989	16.135	4.373	yes	yes	1
EIN_409060	EIN_409060-t26_1	E. invadens IP1	KB207048:158,013..160,430(+)	hypothetical protein	1	1	forward	No	3.391	31.049	64.718	27.935	yes	yes	1
EIN_023770	EIN_023770-t26_1	E. invadens IP1	KB206484:835,317..836,923(-)	DEAD box ATP-dependent RNA helicase, putative	1	1	reverse	No	14.148	64.398	158.652	22.308	yes	yes	1
EIN_461760	EIN_461760-t26_1	E. invadens IP1	KB206565:25,194..26,502(-)	hypothetical protein	4	4	reverse	No	1.971	2.457	14.039	7.457	yes	yes	1
EIN_409330	EIN_409330-t26_1	E. invadens IP1	KB207048:191,637..192,578(-)	hypothetical protein	1	1	reverse	No	21.15	21.853	263.377	72.17	yes	yes	1
EIN_390780	EIN_390780-t26_1	E. invadens IP1	KB206629:177,838..180,600(-)	hypothetical protein	3	3	reverse	No	2.94	5.453	40.681	16.076	yes	yes	1
EIN_054490	EIN_054490-t26_1	E. invadens IP1	KB206292:363,385..367,608(-)	hypothetical protein	1	1	reverse	No	4.558	25.702	113.346	17.394	yes	yes	1
EIN_054180	EIN_054180-t26_1	E. invadens IP1	KB206292:319,195..320,040(+)	N-acetyltransferase ECO1, putative	1	1	forward	No	12.827	30.058	81.257	65.749	yes	yes	1
EIN_373990	EIN_373990-t26_1	E. invadens IP1	KB207268:51,346..52,500(+)	hypothetical protein	1	1	forward	No	59.289	15.651	426.518	132.563	yes	yes	1
EIN_379310	EIN_379310-t26_1	E. invadens IP1	KB206395:22,831..23,664(-)	hypothetical protein	1	1	reverse	No	25.048	34.846	154.027	76.33	yes	yes	1
EIN_095890	EIN_095890-t26_1	E. invadens IP1	KB206860:438,505..439,275(-)	hypothetical protein	1	1	reverse	No	5.472	9.06	115.187	13.602	yes	yes	1
EIN_172790	EIN_172790-t26_1	E. invadens IP1	KB207112:530,887..531,741(+)	hypothetical protein	1	1	forward	No	30.619	22.338	122.701	59.103	yes	yes	1
EIN_487250	EIN_487250-t26_1	E. invadens IP1	KB206670:338,870..339,805(-)	Rho GTPase, putative	3	3	reverse	No	51.945	10.578	160.717	24.649	yes	yes	1
EIN_377160	EIN_377160-t26_1	E. invadens IP1	KB207268:224,906..226,872(-)	DNA mismatch repair protein muts, putative	1	1	reverse	No	0.187	1.835	16.584	3.32	yes	yes	1
EIN_155340	EIN_155340-t26_1	E. invadens IP1	KB206474:613,245..615,140(-)	hypothetical protein	1	1	reverse	No	4.723	6.18	99.995	41.031	yes	yes	1
EIN_486780	EIN_486780-t26_1	E. invadens IP1	KB206670:275,450..277,195(+)	hypothetical protein	1	1	forward	No	0.87	14.554	55.423	14.81	yes	yes	1
EIN_357460	EIN_357460-t26_1	E. invadens IP1	KB206687:46,066..47,649(+)	GRIP domain containing protein RUD3, putative	1	1	forward	No	1.927	0.432	3.682	0.357	yes	yes	1
EIN_052350	EIN_052350-t26_1	E. invadens IP1	KB206292:104,421..106,107(+)	hypothetical protein	3	3	forward	No	5.274	36.913	210.183	37.36	yes	yes	1
EIN_425420	EIN_425420-t26_1	E. invadens IP1	KB206573:197,560..199,503(+)	hypothetical protein	2	2	forward	No	18.816	25.85	392.708	93.661	yes	yes	1
EIN_399960	EIN_399960-t26_1	E. invadens IP1	KB206411:319,396..319,821(+)	riboflavin kinase, putative	1	1	forward	No	29.43	60.601	276.982	71.958	yes	yes	1
EIN_307050	EIN_307050-t26_1	E. invadens IP1	KB206936:98,413..98,928(+)	NADPH nitroreductase, putative	1	1	forward	No	24.024	21.357	228.144	19.943	yes	yes	1
EIN_468770	EIN_468770-t26_1	E. invadens IP1	KB207240:165,699..166,563(+)	hypothetical protein	1	1	forward	No	10.416	12.814	224.971	33.568	yes	yes	1
EIN_112160	EIN_112160-t26_1	E. invadens IP1	KB207005:119,696..124,318(-)	hypothetical protein	5	5	reverse	No	1.112	4.936	9.968	3.579	yes	yes	1
EIN_182000	EIN_182000-t26_1	E. invadens IP1	KB206248:632,211..634,337(+)	map3k delta-1 protein kinase, putative	1	1	forward	No	2.841	7.91	14.698	5.725	yes	yes	1
EIN_044490	EIN_044490-t26_1	E. invadens IP1	KB206902:209,283..211,368(+)	serine/threonine protein kinase ppk15, putative	2	2	forward	No	4.14	3.67	62.892	53.344	yes	yes	1
EIN_026160	EIN_026160-t26_1	E. invadens IP1	KB206484:1,052,059..1,053,420(+)	Rho/RAC guanine nucleotide exchange factor, putative	1	1	forward	No	5.989	16.495	49.137	8.038	yes	yes	1
EIN_057330	EIN_057330-t26_1	E. invadens IP1	KB206292:724,352..724,933(+)	hypothetical protein	1	1	forward	No	24.409	103.167	124.781	86.63	yes	yes	1
EIN_268250	EIN_268250-t26_1	E. invadens IP1	KB206479:159,508..160,089(+)	ADP-ribosylation factor, putative	1	1	forward	No	0.011	0	28.752	1.893	yes	yes	1
EIN_359660	EIN_359660-t26_1	E. invadens IP1	KB206483:120,495..122,459(-)	E3 ubiquitin protein ligase HUWE1, putative	1	1	reverse	No	4.294	14.069	21.358	10.397	yes	yes	1
EIN_387390	EIN_387390-t26_1	E. invadens IP1	KB206398:65,348..66,268(+)	endonuclease III, putative	1	1	forward	No	3.27	6.465	63.76	10.547	yes	yes	1
EIN_169380	EIN_169380-t26_1	E. invadens IP1	KB207112:208,815..210,482(-)	hypothetical protein	3	3	reverse	No	7.96	4.556	60.572	10.765	yes	yes	1
EIN_019020	EIN_019020-t26_1	E. invadens IP1	KB206484:354,372..357,067(+)	hypothetical protein	2	2	forward	No	2.048	2.7	14.922	6.968	yes	yes	1
EIN_176420	EIN_176420-t26_1	E. invadens IP1	KB206248:160,675..165,252(+)	protein serine/threonine kinase, putative	1	1	forward	No	0.617	0.559	3.862	1.22	yes	yes	1
EIN_268060	EIN_268060-t26_1	E. invadens IP1	KB206479:137,645..138,637(-)	hypothetical protein	1	1	reverse	No	2.742	3.554	15.461	4.476	yes	yes	1
EIN_226100	EIN_226100-t26_1	E. invadens IP1	KB206756:484,765..486,126(+)	hypothetical protein	1	1	forward	No	5.395	2.13	18.454	8.061	yes	yes	1
EIN_374110	EIN_374110-t26_1	E. invadens IP1	KB207268:57,344..58,159(+)	hypothetical protein	1	1	forward	No	4.921	12.297	99.726	29.339	yes	yes	1
EIN_172690	EIN_172690-t26_1	E. invadens IP1	KB207112:508,920..511,502(-)	hypothetical protein	2	2	reverse	No	13.102	4.377	67.232	40.708	yes	yes	1
EIN_249110	EIN_249110-t26_1	E. invadens IP1	KB206169:272,501..276,253(+)	AMP deaminase, putative	1	1	forward	No	1.024	9.998	9.19	7.014	yes	yes	1
EIN_162210	EIN_162210-t26_1	E. invadens IP1	KB206960:186,933..187,829(+)	hypothetical protein	1	1	forward	No	13.641	85.913	347.642	137.298	yes	yes	1
EIN_283740	EIN_283740-t26_1	E. invadens IP1	KB207106:59,131..60,228(+)	hypothetical protein	1	1	forward	No	2.808	1.993	32.703	7.198	yes	yes	1
EIN_498070	EIN_498070-t26_1	E. invadens IP1	KB206184:105,759..106,811(-)	hypothetical protein	1	1	reverse	No	0.517	1.74	46.428	4.776	yes	yes	1
EIN_284840	EIN_284840-t26_1	E. invadens IP1	KB207106:198,974..201,148(-)	hypothetical protein	1	1	reverse	No	0.793	1.034	5.044	2.336	yes	yes	1
EIN_154390	EIN_154390-t26_1	E. invadens IP1	KB206474:509,100..510,971(+)	hypothetical protein	2	2	forward	No	2.642	17.571	24.352	10.328	yes	yes	1
EIN_425330	EIN_425330-t26_1	E. invadens IP1	KB206573:184,665..185,665(+)	hypothetical protein	3	3	forward	No	2.708	10.42	60.647	5.702	yes	yes	1
EIN_086640	EIN_086640-t26_1	E. invadens IP1	KB207085:854,067..856,144(+)	hypothetical protein	2	2	forward	No	1.354	13.858	30.578	5.386	yes	yes	1
EIN_281700	EIN_281700-t26_1	E. invadens IP1	KB207030:202,387..206,127(-)	hypothetical protein	4	4	reverse	No	18.365	78.108	131.037	37.158	yes	yes	1
EIN_086830	EIN_086830-t26_1	E. invadens IP1	KB207085:889,372..890,154(-)	hypothetical protein	1	1	reverse	No	78.017	87.189	411.072	91.055	yes	yes	1
EIN_047710	EIN_047710-t26_1	E. invadens IP1	KB206215:181,935..182,468(+)	hypothetical protein	1	1	forward	No	33.239	25.301	546.39	119.133	yes	yes	1
EIN_052600	EIN_052600-t26_1	E. invadens IP1	KB206292:135,672..137,169(+)	guanine nucleotide exchange factor, putative	2	2	forward	No	0.947	3.512	8.89	2.002	yes	yes	1
EIN_031150	EIN_031150-t26_1	E. invadens IP1	KB206969:57,365..58,434(-)	protein phosphatase 2C, putative	2	2	reverse	No	1.266	3.607	8.142	3.579	yes	yes	1
EIN_173270	EIN_173270-t26_1	E. invadens IP1	KB207112:582,610..583,068(+)	caltractin, putative	1	1	forward	No	78.986	25.365	126.562	22.987	yes	yes	1
EIN_430710	EIN_430710-t26_1	E. invadens IP1	KB206168:428,788..429,092(+)	hypothetical protein	2	2	forward	No	53.542	312.444	1748.18	232.737	yes	yes	1
EIN_359410	EIN_359410-t26_1	E. invadens IP1	KB206483:88,561..89,688(+)	hypothetical protein	1	1	forward	No	1.068	3.934	9.01	4.137	yes	yes	1
EIN_170640	EIN_170640-t26_1	E. invadens IP1	KB207112:308,381..309,158(+)	hypothetical protein	3	3	forward	No	20.446	8.184	118.21	24.88	yes	yes	1
EIN_291320	EIN_291320-t26_1	E. invadens IP1	KB206397:73,977..75,086(-)	stromal membrane-associated protein, putative	1	1	reverse	No	5.12	15.092	88.635	55.628	yes	yes	1
EIN_397590	EIN_397590-t26_1	E. invadens IP1	KB206411:79,992..81,737(-)	hypothetical protein	1	1	reverse	No	1.861	11.612	18.769	6.841	yes	yes	1
EIN_171490	EIN_171490-t26_1	E. invadens IP1	KB207112:389,655..390,479(-)	hypothetical protein	1	1	reverse	No	14.258	10.652	181.926	36.002	yes	yes	1
EIN_056910	EIN_056910-t26_1	E. invadens IP1	KB206292:648,546..649,742(+)	U4/U6 small nuclear ribonucleoprotein Prp3, putative	1	1	forward	No	6.617	20.429	137.982	25.616	yes	yes	1
EIN_096490	EIN_096490-t26_1	E. invadens IP1	KB206860:565,510..567,193(-)	AP2-associated protein kinase, putative	2	2	reverse	No	0.683	1.814	5.972	2.658	yes	yes	1
EIN_497490	EIN_497490-t26_1	E. invadens IP1	KB206184:23,959..26,319(-)	hypothetical protein	1	1	reverse	No	2.147	6.718	54.66	17.532	yes	yes	1
EIN_176650	EIN_176650-t26_1	E. invadens IP1	KB206248:197,905..198,753(-)	hypothetical protein	1	1	reverse	No	20.06	27.084	121.982	25.334	yes	yes	1
EIN_318790	EIN_318790-t26_1	E. invadens IP1	KB206890:212,611..213,844(+)	hypothetical protein	2	2	forward	No	4.723	2.152	33.93	11.542	yes	yes	1
EIN_080940	EIN_080940-t26_1	E. invadens IP1	KB207085:315,580..316,263(-)	meiotic coiled-coil protein, putative	2	2	reverse	No	42.301	185.283	758.13	107.424	yes	yes	1
EIN_164370	EIN_164370-t26_1	E. invadens IP1	KB206683:65,813..68,254(-)	sarcolemmal membrane-associated protein, putative	1	1	reverse	No	1.057	4.503	7.154	3.573	yes	yes	1
EIN_428950	EIN_428950-t26_1	E. invadens IP1	KB206168:104,201..105,193(+)	hypothetical protein	2	2	forward	No	1.64	8.996	31.925	17.624	yes	yes	1
EIN_387950	EIN_387950-t26_1	E. invadens IP1	KB206398:83,597..85,092(-)	hypothetical protein	2	2	reverse	No	11.847	33.433	170.326	45.283	yes	yes	1
EIN_031170	EIN_031170-t26_1	E. invadens IP1	KB206969:61,537..62,334(-)	hypothetical protein	1	1	reverse	No	2.951	3.744	37.523	4.511	yes	yes	1
EIN_018280	EIN_018280-t26_1	E. invadens IP1	KB206484:263,148..263,966(-)	hypothetical protein	1	1	reverse	No	2.73	9.566	65.571	7.946	yes	yes	1
EIN_381410	EIN_381410-t26_1	E. invadens IP1	KB206395:253,474..255,301(-)	serine/threonine protein kinase, putative	2	2	reverse	No	1.982	13.015	92.706	16.099	yes	yes	1
EIN_197930	EIN_197930-t26_1	E. invadens IP1	KB207226:63,822..65,699(-)	hypothetical protein	1	1	reverse	No	1.178	9.028	21.208	3.844	yes	yes	1
EIN_021150	EIN_021150-t26_1	E. invadens IP1	KB206484:609,320..611,295(-)	hypothetical protein	2	2	reverse	No	19.961	34.625	141.26	52.889	yes	yes	1
EIN_206270	EIN_206270-t26_1	E. invadens IP1	KB206455:70,946..73,714(-)	hypothetical protein	1	1	reverse	No	6.43	48.873	125.2	26.514	yes	yes	1
EIN_248110	EIN_248110-t26_1	E. invadens IP1	KB206169:186,903..187,484(+)	histone H3, putative	2	2	forward	No	16.944	36.892	385.254	33.631	yes	yes	1
EIN_016430	EIN_016430-t26_1	E. invadens IP1	KB206484:131,895..135,165(+)	serine-threonine protein kinase, putative	2	2	forward	No	0.275	0.401	2.021	0.771	yes	yes	1
EIN_406210	EIN_406210-t26_1	E. invadens IP1	KB206537:403,658..405,471(-)	hypothetical protein	2	2	reverse	No	4.624	7.499	24.83	9.718	yes	yes	1
EIN_181570	EIN_181570-t26_1	E. invadens IP1	KB206248:601,623..603,728(+)	T-cell activation Rho GTPase activating protein, putative	3	3	forward	No	1.255	3.101	18.44	3.907	yes	yes	1
EIN_313090	EIN_313090-t26_1	E. invadens IP1	KB206312:70,324..71,128(+)	extracellular ribonuclease LE precursor, putative	2	2	forward	No	11.759	20.671	196.908	62.072	yes	yes	1
EIN_130390	EIN_130390-t26_1	E. invadens IP1	KB206244:26,543..27,263(-)	hypothetical protein	2	2	reverse	No	3.776	6.18	19.816	3.775	yes	yes	1
EIN_005650	EIN_005650-t26_1	E. invadens IP1	KB206272:80,328..81,146(-)	hypothetical protein	3	3	reverse	No	3.6	32.02	151.557	35.749	yes	yes	1
EIN_081760	EIN_081760-t26_1	E. invadens IP1	KB207085:368,960..370,453(-)	phosphatidylinositol-3,4,5-trisphosphate 3-phosphatase TPTE2, putative	3	3	reverse	No	1.321	6.328	13.56	11.088	yes	yes	1
EIN_055160	EIN_055160-t26_1	E. invadens IP1	KB206292:470,047..471,621(+)	hypothetical protein	1	1	forward	No	15.535	4.757	74.432	55.582	yes	yes	1
EIN_164980	EIN_164980-t26_1	E. invadens IP1	KB206683:111,559..112,863(+)	Rho/RAC guanine nucleotide exchange factor, putative	1	1	forward	No	15.524	39.698	143.385	65.421	yes	yes	1
EIN_095500	EIN_095500-t26_1	E. invadens IP1	KB206860:349,253..355,120(+)	ubiquitin ligase E3 alpha, putative	3	3	forward	No	3.843	12.582	107.404	10.932	yes	yes	1
EIN_284110	EIN_284110-t26_1	E. invadens IP1	KB207106:121,763..122,200(+)	hypothetical protein	1	1	forward	No	9.524	14.565	104.59	110.255	yes	yes	1
EIN_055200	EIN_055200-t26_1	E. invadens IP1	KB206292:474,969..478,811(-)	hypothetical protein	1	1	reverse	No	0.914	1.571	17.946	5.109	yes	yes	1
EIN_369480	EIN_369480-t26_1	E. invadens IP1	KB206332:65,609..68,975(-)	DNA damage-binding protein, putative	3	3	reverse	No	11.572	40.235	70.899	23.804	yes	yes	1
EIN_047110	EIN_047110-t26_1	E. invadens IP1	KB206215:85,144..88,801(+)	hypothetical protein	4	4	forward	No	0.374	6.054	30.862	5.276	yes	yes	1
EIN_490010	EIN_490010-t26_1	E. invadens IP1	KB206684:20,008..21,737(+)	hypothetical protein	2	2	forward	No	2.918	13.795	60.542	7.388	yes	yes	1
EIN_523790	EIN_523790-t26_1	E. invadens IP1	KB206368:100,080..101,868(-)	hypothetical protein	2	2	reverse	No	6.342	32.199	79.655	17.739	yes	yes	1
EIN_018970	EIN_018970-t26_1	E. invadens IP1	KB206484:350,310..350,904(-)	hypothetical protein	2	2	reverse	No	6.309	22.032	90.072	14.448	yes	yes	1
EIN_054430	EIN_054430-t26_1	E. invadens IP1	KB206292:349,667..350,692(-)	hypothetical protein	1	1	reverse	No	2.642	6.518	24.935	7.699	yes	yes	1
EIN_281960	EIN_281960-t26_1	E. invadens IP1	KB207030:269,105..272,401(-)	suppressor of actin, putative	1	1	reverse	No	19.29	78.193	269.289	45.519	yes	yes	1
EIN_215160	EIN_215160-t26_1	E. invadens IP1	KB206487:72,429..73,304(-)	hypothetical protein	1	1	reverse	No	12.089	22.928	211.605	11.709	yes	yes	1
EIN_319430	EIN_319430-t26_1	E. invadens IP1	KB206890:235,619..235,939(+)	hypothetical protein	1	1	forward	No	24.431	37.335	216.066	23.953	yes	yes	1
EIN_335570	EIN_335570-t26_1	E. invadens IP1	KB206750:140,130..140,450(+)	hypothetical protein	1	1	forward	No	5.626	4.145	121.413	7.681	yes	yes	1
asmbl_8317	-	-	-	-	-	-	-	-	1.266	7.446	10.761	5.558	yes	yes	1
EIN_175750	EIN_175750-t26_1	E. invadens IP1	KB206248:65,814..67,016(-)	1-O-acylceramide synthase precursor, putative	1	1	reverse	No	4.988	31.366	182.045	21.588	yes	yes	1
EIN_409110	EIN_409110-t26_1	E. invadens IP1	KB207048:169,575..171,536(+)	DENN domain containing protein 2D, putative	1	1	forward	No	0.694	3.997	18.38	5.748	yes	yes	1
EIN_022390	EIN_022390-t26_1	E. invadens IP1	KB206484:704,459..704,953(-)	transcription factor MYB90, putative	1	1	reverse	No	1.442	4.071	29.62	2.054	yes	yes	1
EIN_164360	EIN_164360-t26_1	E. invadens IP1	KB206683:64,887..65,777(-)	hypothetical protein	1	1	reverse	No	9.105	29.13	73.698	18.464	yes	yes	1
EIN_086760	EIN_086760-t26_1	E. invadens IP1	KB207085:877,283..878,152(-)	hypothetical protein	1	1	reverse	No	12.717	11.285	98.364	16.583	yes	yes	1
EIN_162050	EIN_162050-t26_1	E. invadens IP1	KB206960:151,760..153,400(+)	hypothetical protein	1	1	forward	No	13.939	32.368	116.399	22.964	yes	yes	1
EIN_079420	EIN_079420-t26_1	E. invadens IP1	KB207085:64,699..66,102(+)	hypothetical protein	1	1	forward	No	9.193	44.528	43.42	28.493	yes	yes	1
EIN_281750	EIN_281750-t26_1	E. invadens IP1	KB207030:221,473..223,540(+)	hypothetical protein	2	2	forward	No	16.515	15.957	127.879	60.922	yes	yes	1
EIN_175530	EIN_175530-t26_1	E. invadens IP1	KB206248:14,202..15,668(-)	hypothetical protein	1	1	reverse	No	6.958	7.551	125.215	9.379	yes	yes	1
EIN_114190	EIN_114190-t26_1	E. invadens IP1	KB207005:250,001..250,588(-)	hypothetical protein	1	1	reverse	No	26.534	34.224	141.574	30.61	yes	yes	1
EIN_056350	EIN_056350-t26_1	E. invadens IP1	KB206292:573,451..574,098(-)	hypothetical protein	1	1	reverse	No	1.112	2.837	34.664	4.235	yes	yes	1
EIN_386870	EIN_386870-t26_1	E. invadens IP1	KB206398:48,941..49,882(+)	hypothetical protein	1	1	forward	No	4.822	10.072	61.395	23.211	yes	yes	1
EIN_475600	EIN_475600-t26_1	E. invadens IP1	KB206689:193,730..194,476(+)	hypothetical protein	2	2	forward	No	71.797	57.701	313.082	73.672	yes	yes	1
EIN_096010	EIN_096010-t26_1	E. invadens IP1	KB206860:461,458..464,724(+)	interferon-induced, double-stranded RNA-activated protein kinase, putative	6	6	forward	No	5.351	10.642	67.846	32.642	yes	yes	1
EIN_154900	EIN_154900-t26_1	E. invadens IP1	KB206474:572,313..572,705(-)	hypothetical protein	1	1	reverse	No	15.987	62.499	616.092	58.534	yes	yes	1
EIN_403880	EIN_403880-t26_1	E. invadens IP1	KB206537:137,314..139,146(+)	hypothetical protein	1	1	forward	No	7.245	7.678	57.264	17.169	yes	yes	1
EIN_249270	EIN_249270-t26_1	E. invadens IP1	KB206169:312,588..313,346(-)	transcription factor nf-Y alpha, putative	2	2	reverse	No	40.737	28.402	529.926	61.227	yes	yes	1
EIN_409940	EIN_409940-t26_1	E. invadens IP1	KB207048:273,595..274,116(-)	hypothetical protein	1	1	reverse	No	11.109	12.92	437.1	31.042	yes	yes	1
EIN_284170	EIN_284170-t26_1	E. invadens IP1	KB207106:134,891..136,951(+)	DNA replication licensing factor mcm6, putative	1	1	forward	No	10.46	29.024	109.44	34.839	yes	yes	1
EIN_096940	EIN_096940-t26_1	E. invadens IP1	KB206860:640,128..640,925(-)	hypothetical protein	1	1	reverse	No	0.716	3.565	25.01	5.645	yes	yes	1
EIN_112270	EIN_112270-t26_1	E. invadens IP1	KB207005:124,477..125,400(-)	Hypothetical protein	1	1	reverse	No	1.64	12.413	22.301	10.23	yes	yes	1
EIN_086270	EIN_086270-t26_1	E. invadens IP1	KB207085:817,785..819,353(-)	hypothetical protein	1	1	reverse	No	0.65	2.362	17.257	3.527	yes	yes	1
EIN_489820	EIN_489820-t26_1	E. invadens IP1	KB206684:8,352..9,014(-)	hypothetical protein	1	1	reverse	No	31.951	83.34	388.397	77.136	yes	yes	1
EIN_059760	EIN_059760-t26_1	E. invadens IP1	KB206292:1,026,405..1,027,817(-)	cyclomaltodextrin glucanotransferase precursor, putative	1	1	reverse	No	0.187	0.886	5.538	4.01	yes	yes	1
EIN_327850	EIN_327850-t26_1	E. invadens IP1	KB207015:298,788..299,585(+)	hypothetical protein	1	1	forward	No	112.534	133.004	562.51	221.615	yes	yes	1
EIN_503850	EIN_503850-t26_1	E. invadens IP1	KB206500:32,393..33,648(+)	hypothetical protein	3	3	forward	No	6.958	11.791	35.742	7.975	yes	yes	1
EIN_229610	EIN_229610-t26_1	E. invadens IP1	KB206756:837,611..838,147(-)	hypothetical protein	1	1	reverse	No	47.96	33.022	213.491	70.582	yes	yes	1
EIN_247130	EIN_247130-t26_1	E. invadens IP1	KB206169:126,104..128,095(+)	hypothetical protein	1	1	forward	No	4.591	4.271	89.623	8.573	yes	yes	1
EIN_388070	EIN_388070-t26_1	E. invadens IP1	KB206398:87,234..87,705(-)	hypothetical protein	3	3	reverse	No	108.24	384.393	1246.31	129.617	yes	yes	1
EIN_155420	EIN_155420-t26_1	E. invadens IP1	KB206474:628,932..630,011(-)	hypothetical protein	2	2	reverse	No	1.663	3.86	42.836	7.877	yes	yes	1
EIN_469650	EIN_469650-t26_1	E. invadens IP1	KB207240:232,582..234,292(-)	kifc1, putative	2	2	reverse	No	3.424	18.098	48.359	16.571	yes	yes	1
EIN_047550	EIN_047550-t26_1	E. invadens IP1	KB206215:166,043..171,046(-)	DnaJ domain containing protein	1	1	reverse	No	2.235	13.004	21.313	13.723	yes	yes	1
EIN_359650	EIN_359650-t26_1	E. invadens IP1	KB206483:119,233..120,423(+)	WD repeat-containing protein 5B, putative	3	3	forward	No	6.485	4.714	107.629	30.156	yes	yes	1
EIN_073700	EIN_073700-t26_1	E. invadens IP1	KB206336:25,151..26,435(+)	hypothetical protein	3	3	forward	No	2.874	3.364	18.754	9.655	yes	yes	1
EIN_523670	EIN_523670-t26_1	E. invadens IP1	KB206368:64,861..66,634(+)	dual specificity protein phosphatase, putative	3	3	forward	No	6.078	9.365	68.654	11.617	yes	yes	1
EIN_430760	EIN_430760-t26_1	E. invadens IP1	KB206168:442,973..444,742(+)	hypothetical protein	1	1	forward	No	3.534	29.077	120.5	40.127	yes	yes	1
EIN_135190	EIN_135190-t26_1	E. invadens IP1	KB207027:127,449..128,556(-)	hypothetical protein	3	3	reverse	No	12.54	76.832	422.792	138.972	yes	yes	1
EIN_018790	EIN_018790-t26_1	E. invadens IP1	KB206484:334,078..339,186(+)	hypothetical protein	1	1	forward	No	0.264	1.455	2.35	0.834	yes	yes	1
EIN_371340	EIN_371340-t26_1	E. invadens IP1	KB206332:333,453..333,823(+)	hypothetical protein	2	2	forward	No	56.669	175.348	897.549	77.211	yes	yes	1
EIN_419710	EIN_419710-t26_1	E. invadens IP1	KB206772:282,147..282,689(+)	hypothetical protein	1	1	forward	No	16.603	17.339	430.111	29.172	yes	yes	1
EIN_453200	EIN_453200-t26_1	E. invadens IP1	KB206589:62,787..63,398(+)	hypothetical protein	2	2	forward	No	35.386	14.47	183.707	25.012	yes	yes	1
EIN_132170	EIN_132170-t26_1	E. invadens IP1	KB206244:108,460..109,372(+)	hypothetical protein	2	2	forward	No	6.848	5.41	27.674	7.699	yes	yes	1
EIN_318800	EIN_318800-t26_1	E. invadens IP1	KB206890:214,298..214,822(-)	hypothetical protein	1	1	reverse	No	44.767	71.823	700.432	244.55	yes	yes	1
EIN_373450	EIN_373450-t26_1	E. invadens IP1	KB207268:31,205..31,762(+)	hypothetical protein	1	1	forward	No	7.024	2.9	28.063	5.397	yes	yes	1
EIN_380950	EIN_380950-t26_1	E. invadens IP1	KB206395:190,980..192,050(-)	hypothetical protein	1	1	reverse	No	2.389	2.436	13.201	10.023	yes	yes	1
EIN_080270	EIN_080270-t26_1	E. invadens IP1	KB207085:217,087..218,130(+)	hypothetical protein	1	1	forward	No	7.795	23.371	293.236	18.211	yes	yes	1
EIN_135180	EIN_135180-t26_1	E. invadens IP1	KB207027:126,329..127,318(+)	hypothetical protein	1	1	forward	No	3.27	12.624	60.617	7.273	yes	yes	1
EIN_154270	EIN_154270-t26_1	E. invadens IP1	KB206474:505,761..506,543(-)	hypothetical protein	1	1	reverse	No	8.665	37.462	122.461	17.992	yes	yes	1
EIN_225710	EIN_225710-t26_1	E. invadens IP1	KB206756:468,816..469,895(+)	protein TRANSPARENT TESTA GLABRA, putative	2	2	forward	No	14.764	8.153	68.475	40.346	yes	yes	1
EIN_252650	EIN_252650-t26_1	E. invadens IP1	KB206169:585,739..586,788(+)	hypothetical protein	1	1	forward	No	2.951	19.448	28.168	10.472	yes	yes	1
EIN_311990	EIN_311990-t26_1	E. invadens IP1	KB207208:55,697..57,324(+)	hypothetical protein	2	2	forward	No	3.589	7.14	20.58	7.129	yes	yes	1
EIN_074330	EIN_074330-t26_1	E. invadens IP1	KB206336:61,798..63,608(-)	hypothetical protein	3	3	reverse	No	4.063	12.677	95.011	18.573	yes	yes	1
EIN_248830	EIN_248830-t26_1	E. invadens IP1	KB206169:257,944..258,564(-)	Dephospho-CoA kinase, putative	1	1	reverse	No	6.067	20.355	332.51	23.015	yes	yes	1
EIN_507480	EIN_507480-t26_1	E. invadens IP1	KB206320:127,966..128,595(-)	hypothetical protein	1	1	reverse	No	2.73	4.799	40.366	1.749	yes	yes	1
EIN_493350	EIN_493350-t26_1	E. invadens IP1	KB206684:185,376..186,200(-)	protein kinase, putative	1	1	reverse	No	5.923	20.671	82.214	9.632	yes	yes	1
EIN_230650	EIN_230650-t26_1	E. invadens IP1	KB206756:912,762..915,118(+)	ubiquitin protein ligase, putative	2	2	forward	No	2.037	4.641	16.239	7.601	yes	yes	1
EIN_398150	EIN_398150-t26_1	E. invadens IP1	KB206411:140,615..142,585(+)	hypothetical protein	1	1	forward	No	0.826	1.941	10.552	4.505	yes	yes	1
EIN_130350	EIN_130350-t26_1	E. invadens IP1	KB206244:17,857..18,828(-)	protein ASC1, putative	1	1	reverse	No	11.682	8.88	102.66	21.399	yes	yes	1
EIN_172770	EIN_172770-t26_1	E. invadens IP1	KB207112:526,367..528,255(-)	T-cell activation Rho GTPase activating protein, putative	2	2	reverse	No	2.048	9.249	22.615	14.039	yes	yes	1
EIN_129100	EIN_129100-t26_1	E. invadens IP1	KB206458:152,724..154,388(+)	hypothetical protein	1	1	forward	No	6.496	13.015	164.668	10.823	yes	yes	1
EIN_155430	EIN_155430-t26_1	E. invadens IP1	KB206474:630,221..632,296(+)	hypothetical protein	1	1	forward	No	4.756	18.414	42.911	11.318	yes	yes	1
EIN_153430	EIN_153430-t26_1	E. invadens IP1	KB206474:405,585..408,239(+)	pyruvate, phosphate dikinase, putative	1	1	forward	No	26.171	253.689	388.667	337.267	yes	yes	1
EIN_370950	EIN_370950-t26_1	E. invadens IP1	KB206332:269,929..270,750(+)	hypothetical protein	1	1	forward	No	3.017	12.951	27.794	12.325	yes	yes	1
EIN_058600	EIN_058600-t26_1	E. invadens IP1	KB206292:850,113..852,319(+)	DNA mismatch repair protein MlH1, putative	2	2	forward	No	4.195	18.583	27.854	16.663	yes	yes	1
EIN_127170	EIN_127170-t26_1	E. invadens IP1	KB206616:27,142..27,816(+)	hypothetical protein	1	1	forward	No	0.65	0.306	12.617	1.122	yes	yes	1
EIN_055120	EIN_055120-t26_1	E. invadens IP1	KB206292:458,501..460,136(-)	hypothetical protein	2	2	reverse	No	1.409	6.223	17.676	6.318	yes	yes	1
EIN_487720	EIN_487720-t26_1	E. invadens IP1	KB206670:422,388..422,996(+)	carboxy-terminal domain RNA polymerase II polypeptide A small phosphatase, putative	1	1	forward	No	30.443	45.54	226.064	63.275	yes	yes	1
EIN_016330	EIN_016330-t26_1	E. invadens IP1	KB206484:114,724..116,607(+)	chromobox protein, putative	3	3	forward	No	0.826	0.802	21.867	9.689	yes	yes	1
EIN_031190	EIN_031190-t26_1	E. invadens IP1	KB206969:64,052..65,434(-)	protein phosphatase 2C, putative	3	3	reverse	No	21.701	33.422	175.789	45.116	yes	yes	1
EIN_059020	EIN_059020-t26_1	E. invadens IP1	KB206292:915,406..916,749(-)	hypothetical protein	1	1	reverse	No	1.64	2.162	25.235	10.777	yes	yes	1
EIN_162180	EIN_162180-t26_1	E. invadens IP1	KB206960:182,290..183,399(+)	hypothetical protein	1	1	forward	No	2.554	16.695	101.672	26.761	yes	yes	1
EIN_251190	EIN_251190-t26_1	E. invadens IP1	KB206169:472,705..473,022(-)	hypothetical protein	1	1	reverse	No	32.414	15.071	356.023	127.321	yes	yes	1
EIN_400020	EIN_400020-t26_1	E. invadens IP1	KB206411:328,239..330,326(+)	hypothetical protein	1	1	forward	No	13.102	24.025	116.369	32.722	yes	yes	1
EIN_253640	EIN_253640-t26_1	E. invadens IP1	KB206169:710,169..711,935(-)	hypothetical protein	1	1	reverse	No	5.956	24.131	214.868	24.442	yes	yes	1
EIN_083260	EIN_083260-t26_1	E. invadens IP1	KB207085:504,876..507,836(+)	ubiquitin-activating enzyme E1, putative	1	1	forward	No	13.862	47.766	164.025	35.041	yes	yes	1
EIN_133870	EIN_133870-t26_1	E. invadens IP1	KB207027:14,902..17,593(-)	phosphatidylinositol 3-kinase, putative	2	2	reverse	No	2.929	8.385	23.513	6.893	yes	yes	1
EIN_095170	EIN_095170-t26_1	E. invadens IP1	KB206860:320,488..321,408(+)	hypothetical protein	2	2	forward	No	12.518	13.12	118.989	5.944	yes	yes	1
EIN_152420	EIN_152420-t26_1	E. invadens IP1	KB206474:283,073..284,038(+)	hypothetical protein	1	1	forward	No	8.654	5.316	55.917	27.026	yes	yes	1
EIN_054040	EIN_054040-t26_1	E. invadens IP1	KB206292:313,344..314,628(+)	pre-mRNA-splicing factor CWC2, putative	2	2	forward	No	7.828	6.813	42.103	13.878	yes	yes	1
EIN_187170	EIN_187170-t26_1	E. invadens IP1	KB206248:1,159,750..1,160,511(-)	hypothetical protein	2	2	reverse	No	19.257	21.631	182.434	88.413	yes	yes	1
EIN_281150	EIN_281150-t26_1	E. invadens IP1	KB207030:42,887..43,270(+)	hypothetical protein	1	1	forward	No	367.472	93.886	689.431	162.224	yes	yes	1
EIN_504720	EIN_504720-t26_1	E. invadens IP1	KB206500:65,592..66,200(-)	hypothetical protein	1	1	reverse	No	6.672	13.5	36.086	28.154	yes	yes	1
EIN_083030	EIN_083030-t26_1	E. invadens IP1	KB207085:485,854..486,357(+)	hypothetical protein	1	1	forward	No	3.732	14.206	82.11	29.126	yes	yes	1
EIN_084340	EIN_084340-t26_1	E. invadens IP1	KB207085:616,052..618,823(-)	structural maintenance of chromosome protein, putative	1	1	reverse	No	1.762	6.655	10.956	5.155	yes	yes	1
EIN_526280	EIN_526280-t26_1	E. invadens IP1	KB206604:110,550..111,608(+)	hypothetical protein	1	1	forward	No	3.237	7.182	77.53	41.174	yes	yes	1
EIN_111550	EIN_111550-t26_1	E. invadens IP1	KB207005:97,461..98,213(-)	FK506-binding protein, putative	1	1	reverse	No	50.944	128.353	375.436	66.307	yes	yes	1
EIN_283370	EIN_283370-t26_1	E. invadens IP1	KB207106:3,695..4,366(+)	hypothetical protein	2	2	forward	No	8.423	5.78	42.896	11.761	yes	yes	1
EIN_092850	EIN_092850-t26_1	E. invadens IP1	KB206860:20,545..21,246(-)	TATA-box-binding protein, putative	1	1	reverse	No	34.572	63.786	210.154	82.038	yes	yes	1
EIN_484830	EIN_484830-t26_1	E. invadens IP1	KB206670:96,746..97,402(-)	hypothetical protein	1	1	reverse	No	8.214	2.784	27.105	9.12	yes	yes	1
EIN_504830	EIN_504830-t26_1	E. invadens IP1	KB206500:67,388..68,298(+)	hypothetical protein	2	2	forward	No	0.628	1.455	32.718	10.069	yes	yes	1
EIN_047750	EIN_047750-t26_1	E. invadens IP1	KB206215:187,091..189,946(+)	hypothetical protein	1	1	forward	No	0.462	3.037	5.792	2.221	yes	yes	1
EIN_405240	EIN_405240-t26_1	E. invadens IP1	KB206537:288,996..289,969(+)	hypothetical protein	2	2	forward	No	1.288	0.728	7.858	2.232	yes	yes	1
EIN_016470	EIN_016470-t26_1	E. invadens IP1	KB206484:138,997..140,679(-)	ATP-binding cassette transporter, putative	1	1	reverse	No	0.793	2.869	24.022	9.425	yes	yes	1
EIN_391060	EIN_391060-t26_1	E. invadens IP1	KB206629:216,460..217,304(-)	phosphatidic acid phosphatase type 2 domain containing protein, putative	2	2	reverse	No	36.906	38.021	333.243	35.887	yes	yes	1
EIN_031420	EIN_031420-t26_1	E. invadens IP1	KB206969:85,286..86,458(-)	methionine gamma-lyase, putative	1	1	reverse	No	8.324	58.133	112.119	22.44	yes	yes	1
EIN_025800	EIN_025800-t26_1	E. invadens IP1	KB206484:994,707..997,055(-)	phosphatidylinositol-4-phosphate 5-kinase, putative	2	2	reverse	No	1.486	2.099	7.633	2.796	yes	yes	1
EIN_341930	EIN_341930-t26_1	E. invadens IP1	KB206175:324,236..332,332(+)	hypothetical protein	1	1	forward	No	1.839	5.526	12.078	10.156	yes	yes	1
EIN_185470	EIN_185470-t26_1	E. invadens IP1	KB206248:967,089..967,415(-)	DNA polymerase epsilon subunit C, putative	1	1	reverse	No	182.327	111.288	963.389	893.14	yes	yes	1
EIN_228250	EIN_228250-t26_1	E. invadens IP1	KB206756:733,876..734,427(+)	hypothetical protein	2	2	forward	No	40.968	64.978	403.708	93.017	yes	yes	1
EIN_095540	EIN_095540-t26_1	E. invadens IP1	KB206860:360,990..361,745(-)	hypothetical protein	1	1	reverse	No	3.358	6.855	70.061	43.298	yes	yes	1
EIN_181530	EIN_181530-t26_1	E. invadens IP1	KB206248:592,721..597,178(+)	golgin IMH1, putative	2	2	forward	No	4.437	3.206	30.787	2.773	yes	yes	1
EIN_308660	EIN_308660-t26_1	E. invadens IP1	KB206936:162,489..162,974(-)	hypothetical protein	1	1	reverse	No	2.268	0.369	26.731	4.73	yes	yes	1
EIN_468340	EIN_468340-t26_1	E. invadens IP1	KB207240:132,576..133,007(-)	hypothetical protein	1	1	reverse	No	34.968	107.787	429.123	130.911	yes	yes	1
EIN_387400	EIN_387400-t26_1	E. invadens IP1	KB206398:66,729..68,344(+)	hypothetical protein	1	1	forward	No	6.089	6.286	93.5	47.394	yes	yes	1
EIN_369450	EIN_369450-t26_1	E. invadens IP1	KB206332:55,807..56,430(+)	hypothetical protein	1	1	forward	No	53.817	70.8	281.352	122.787	yes	yes	1
EIN_374230	EIN_374230-t26_1	E. invadens IP1	KB207268:59,441..60,259(-)	sodium transporter, putative	1	1	reverse	No	0.176	1.55	17.122	3.372	yes	yes	1
EIN_318950	EIN_318950-t26_1	E. invadens IP1	KB206890:222,415..222,864(+)	hypothetical protein	1	1	forward	No	46.264	127.087	546.66	45.801	yes	yes	1
EIN_497520	EIN_497520-t26_1	E. invadens IP1	KB206184:30,139..31,745(-)	hypothetical protein	3	3	reverse	No	30.256	39.592	628.111	76.653	yes	yes	1
EIN_096050	EIN_096050-t26_1	E. invadens IP1	KB206860:469,071..470,866(-)	histone deacetylase, putative	4	4	reverse	No	11.671	23.34	344.588	47.602	yes	yes	1

## Sheet: Subcluster 2
Supplementary Table S5. E. invadens gene subclusters using K-means clustering
SUBCLUSTER 2
[truncated: 601 more rows]

## Sheet: Subcluster 3
Supplementary Table S5. E. invadens gene subclusters using K-means clustering
[truncated: 342 more rows]

[truncated: 7 more sheets: Subcluster 4, Subcluster 5, Subcluster 6, Subcluster 7, Subcluster 8, Subcluster 9, Subcluster 10]
