# Supplementary material for: Membrane Trafficking Modulation during Entamoeba Encystation
Source: Sci Rep. 2017 Oct 9;7:12854. doi: 10.1038/s41598-017-12875-6 (PMC5634486; doi:10.1038/s41598-017-12875-6)
Supplement: Supplementary file 10 — R script [file 41598_2017_12875_MOESM10_ESM.txt]

# Written by Michael Bottery (April 2017)
# R 3.0.0
#
# Script conducts PCA upon the data set, producing various 
# plots including bioplot (figure 2) 

setwd('/Users/mjmb500/Dropbox/Entamoeba_2017/Clustering/diffExpr.P1e-2_C1.matrix.RData.clusters_fixed_Kmeans_10')   # change as necessary
getwd()

library("car")
library("rgl")
library("RColorBrewer")
library(MASS)
library(lattice)
library(sm)
library(scatterplot3d)
library(plyr)

#-------------------------------------------------

# READ IN DATA AND SET CLUSTERS TO FACTORS

fulldata=read.table("diffExpr.P1e-2_C1.clusters.K10.txt",header=TRUE)
fulldata

clusters=factor(fulldata$subcluster)

cbPalette <- c("#000000","#999999", "#E69F00", "#56B4E9", "#009E73", "#F0E442", "#0072B2", "#D55E00", "#CC79A7","#8B0000")
palette(cbPalette)

#-------------------------------------------------

# VISUALISING THE DATAscatterplot3d

scatterplotMatrix(fulldata[3:6])

plot(fulldata[3:6],col=clusters,pch=20, main='Scatterplot Matrix of all Variables')

boxplot(fulldata[3:6])

#-------------------------------------------------

# Profile Plot of the data
# following function  written by Avril Coghlan:
# http://little-book-of-r-for-multivariate-analysis.readthedocs.org/en/latest/src/multivariateanalysis.html

makeProfilePlot = function(mylist,names)
{
  require(RColorBrewer)
  numvariables = length(mylist)
  colours = brewer.pal(numvariables,"Set1")
  mymin = 1e+20
  mymax = 1e-20
  for (i in 1:numvariables)
  {
    vectori = mylist[[i]]
    mini = min(vectori)
    maxi = max(vectori)
    if (mini < mymin) { mymin = mini }
    if (maxi > mymax) { mymax = maxi }
  }
  for (i in 1:numvariables)
  {
    vectori = mylist[[i]]
    namei = names[i]
    colouri = colours[i]
    if (i == 1) { plot(vectori,col=colouri,type="l",ylim=c(mymin,mymax)) }
    else         { points(vectori, col=colouri,type="l")                                     }
    lastxval = length(vectori)
    lastyval = vectori[length(vectori)]
    text((lastxval-10),(lastyval),namei,col="black",cex=0.6)
  }
}
names = c('1','2','3','4')
mylist = list(fulldata$X831.1,fulldata$X831.4,fulldata$X831.2,fulldata$X831.3)
makeProfilePlot(mylist,names)

#-------------------------------------------------

# Summary statistics for the data

sapply(fulldata[fulldata$subcluster==1,3:6],mean) # G1
sapply(fulldata[fulldata$subcluster==2,3:6],mean) # G2
sapply(fulldata[fulldata$subcluster==3,3:6],mean) # G3
sapply(fulldata[fulldata$subcluster==4,3:6],mean) # G4
sapply(fulldata[fulldata$subcluster==5,3:6],mean) # G5
sapply(fulldata[fulldata$subcluster==6,3:6],mean) # G6
sapply(fulldata[fulldata$subcluster==7,3:6],mean) # G7
sapply(fulldata[fulldata$subcluster==8,3:6],mean) # G8
sapply(fulldata[fulldata$subcluster==9,3:6],mean) # G9
sapply(fulldata[fulldata$subcluster==10,3:6],mean) # G10

sapply(fulldata[fulldata$subcluster==1,3:6],sd) # G1
sapply(fulldata[fulldata$subcluster==2,3:6],sd) # G2
sapply(fulldata[fulldata$subcluster==3,3:6],sd) # G3
sapply(fulldata[fulldata$subcluster==4,3:6],sd) # G4
sapply(fulldata[fulldata$subcluster==5,3:6],sd) # G5
sapply(fulldata[fulldata$subcluster==6,3:6],sd) # G6
sapply(fulldata[fulldata$subcluster==7,3:6],sd) # G7
sapply(fulldata[fulldata$subcluster==8,3:6],sd) # G8
sapply(fulldata[fulldata$subcluster==9,3:6],sd) # G9
sapply(fulldata[fulldata$subcluster==10,3:6],sd) # G10

#-------------------------------------------------

data.pca=prcomp(fulldata[3:6])
summary(data.pca)
data.pca		# loadings

# scree plot
plot(data.pca, type="bar", yaxp=c(0,7,7),xaxp=c(0,6,6),main='Scree Plot showing the Variance of each Principal Component')
(data.pca$sdev)^2			# Kaiser's critera - only PC with variance above 1 (first 2)

# biplot

lambda <- data.pca$sdev * sqrt(nrow(data.pca$x)) 
plot (t(t(data.pca$x)/lambda),pch=16,col=as.numeric(fulldata[,2]),,xlab='Principal Component 1',ylab='Principal Component 2') 
par (new=T) 
Rot <- t(t(data.pca$rotation)*lambda) 
XLIM <- c(-max(abs(Rot[,1])),max(abs(Rot[,1]))) 
XLIM <- XLIM+(XLIM*0.1) 
plot(Rot,col=4,axes=FALSE,xlim=XLIM,ylim=XLIM,pch="",xlab='',ylab='') 
arrows (rep(0,nrow(data.pca$rotation)),rep(0,nrow(data.pca$rotation)),Rot[,1],Rot[,2],col='black',lwd=3,length=0.2,angle=20) 
text (Rot[,1:2],c('0 hpi','24 hpi','48 hpi','72 hpi'),col='black',cex=1.6,font=2) 
axis (3) 
axis (4) 
legend("bottomleft", legend=1:10,
       col=cbPalette, cex=0.8,pch=19,title="Subcluster",ncol=2)

biplot(data.pca,choices=c(1,2))

# PC plots

plot(data.pca$x[,c(1,2)],col=clusters,pch=20,xlab='Principal Component 1',ylab='Principal Component 2',main='Biplot Plot of Principal Components 1 and 2 Scores')
plot(data.pca$x[,c(2,3)],col=clusters)
plot(data.pca$x[,c(1,4)],col=clusters)
pairs(data.pca$x,col=clusters)
pairs(data.pca$x[,c(1,2,3,4)],col=clusters)
biplot(data.pca,choices=c(1,3))
biplot(data.pca,choices=c(1,4))

# 3D plot

plot3d(data.pca$x[,1:3], col=clusters)

#-------------------------------------------------
